# Supplementary material for: Comparative transcriptomics in human COPD reveals dysregulated genes uniquely expressed in ferrets
Source: Respir Res. 2022 Oct 10;23:277. doi: 10.1186/s12931-022-02198-0 (PMC9552453; doi:10.1186/s12931-022-02198-0)
Supplement: Supplementary file 1 — Additional file 1: Table S1. RNA-seq data for 12 samples (six biological replicates each for air and smoke experimental conditions) sequenced using an Illumina NextSeq 500 System. [GEO Accession Number GSE193749]. [file 12931_2022_2198_MOESM1_ESM.xlsx]

## Sheet: air_smoke_diffexpr-results_gene
	Gene	baseMean	log2FoldChange	lfcSE	stat	pvalue	padj	GENESYMBOL	GENE_EXPRESSION_ADJ_FOR_BATCH_&_SEX_WITH_LIMMA	air_209_F2	air_447_M2	air_853_M1	air_859_M2	air_871_F1	air_877_F1	smoke_422_M2	smoke_680_F2	smoke_691_M2	smoke_828_F1	smoke_833_F1	smoke_837_M1
1	ENSMPUG00000000003	50.5676	0.332498	0.352934	0.942097	0.346143	0.688186		ENSMPUG00000000003	8.43999	8.31137	8.25065	8.02719	8.1714	8.24019	8.27696	8.29419	8.32148	8.35909	8.16632	8.48353
2	ENSMPUG00000000004	105.967	0.203608	0.286547	0.710559	0.477358	0.78912		ENSMPUG00000000004	8.49074	8.63064	8.77312	8.49508	8.52159	8.45646	8.36479	8.81491	8.78346	8.52699	8.76892	8.53253
3	ENSMPUG00000000005	1.21827	-0.655698	3.02361	-0.21686	0.828318	NA		ENSMPUG00000000005	7.49547	7.61093	7.61009	7.61093	7.74894	7.70552	7.61093	7.72471	7.61093	7.49463	7.49463	7.61009
4	ENSMPUG00000000007	3584.65	-0.0725671	0.11504	-0.630801	0.528171	0.816734	MAP2K3	ENSMPUG00000000007	11.9906	12.0342	11.9323	11.9434	11.9511	11.9589	11.6721	11.7195	12.2121	11.8604	12.0914	11.7778
5	ENSMPUG00000000008	121.268	0.157569	0.19538	0.806474	0.41997	0.747524	NATD1	ENSMPUG00000000008	8.52003	8.55687	8.593	8.74455	8.73738	8.72949	8.70456	8.76284	8.78661	8.61915	8.70657	8.68987
6	ENSMPUG00000000009	878.795	0.0435399	0.133854	0.325279	0.74497	0.916921	TMEM11	ENSMPUG00000000009	10.4348	10.1905	10.2379	10.1169	10.2533	10.1526	10.0743	10.0952	10.5533	10.2395	10.2896	10.2921
7	ENSMPUG00000000010	511.753	-0.112054	0.125559	-0.892436	0.37216	0.708896	DHRS7B	ENSMPUG00000000010	9.6639	9.72336	9.86402	9.72902	9.87831	9.61496	9.7872	9.78328	9.58812	9.65052	9.6839	9.58316
8	ENSMPUG00000000011	1851.72	-0.029586	0.156186	-0.189428	0.849757	0.952409	USP22	ENSMPUG00000000011	11.1564	10.9081	11.0823	11.0928	11.3584	11.0823	11.5875	10.9339	10.8775	11.0865	10.9387	11.008
9	ENSMPUG00000000012	213.625	-0.243847	0.179022	-1.36211	0.173165	0.504899	TNFRSF13B	ENSMPUG00000000012	9.22442	9.1421	9.12118	8.89062	8.90242	9.15805	8.88749	8.9582	9.00042	8.85964	9.00053	9.06143
10	ENSMPUG00000000013	3.66936	0.492446	1.2193	0.403875	0.686304	NA		ENSMPUG00000000013	7.62394	7.87535	7.58886	7.69943	7.62643	7.7374	7.75205	7.62394	7.71817	7.72237	7.9588	7.65903
11	ENSMPUG00000000014	7581.76	-0.0434161	0.106999	-0.405763	0.684917	0.894136	MPRIP	ENSMPUG00000000014	13.0132	12.831	13.0023	12.9321	13.0355	13.0308	13.2769	12.7862	12.8546	13.0132	12.815	12.7972
12	ENSMPUG00000000016	3215.01	-0.0273344	0.0921375	-0.29667	0.766719	0.927039		ENSMPUG00000000016	11.866	11.8707	11.6317	11.9516	11.8097	11.7538	11.6836	11.6616	11.7757	11.9131	11.805	11.8959
13	ENSMPUG00000000017	2565.25	0.0222889	0.0752444	0.29622	0.767062	0.927039	COPS3	ENSMPUG00000000017	11.508	11.527	11.5492	11.5156	11.464	11.4403	11.4357	11.4718	11.5979	11.5213	11.6506	11.4306
14	ENSMPUG00000000018	185.941	-0.223165	0.156412	-1.42678	0.153645	0.475731		ENSMPUG00000000018	8.94536	8.96626	8.86974	8.96739	9.05162	9.08176	9.00984	8.78625	8.90771	8.88322	8.83459	8.86187
15	ENSMPUG00000000020	382.285	0.210659	0.111474	1.88976	0.0587906	0.282559	MED9	ENSMPUG00000000020	9.28744	9.42152	9.4575	9.34258	9.4059	9.42925	9.5116	9.6551	9.50043	9.49455	9.44643	9.48504
16	ENSMPUG00000000021	660.463	0.0995906	0.424321	0.234706	0.814437	0.941041	RASD1	ENSMPUG00000000021	9.67809	9.57607	10.6611	9.82594	9.44383	9.98441	9.78068	10.6344	9.73498	9.28516	10.2043	9.65141
17	ENSMPUG00000000022	2054.1	0.271059	0.161349	1.67996	0.0929659	0.364898	PEMT	ENSMPUG00000000022	10.9241	11.3541	11.0288	11.3118	10.8757	10.9474	11.0878	11.1781	11.228	11.4694	11.6891	11.0734
18	ENSMPUG00000000023	1278.76	-0.00736339	0.137914	-0.0533912	0.95742	0.988177	RAI1	ENSMPUG00000000023	10.6591	10.3894	10.5519	10.7702	10.8564	10.7453	10.9582	10.5004	10.6757	10.6547	10.5372	10.6076
19	ENSMPUG00000000024	10635	0.0504309	0.10964	0.459968	0.645539	0.875817	SREBF1	ENSMPUG00000000024	13.3448	13.1738	13.5653	13.3601	13.3406	13.5174	13.4677	13.4243	13.6691	13.2626	13.55	13.2038
20	ENSMPUG00000000025	1712.28	0.0981936	0.114555	0.857171	0.39135	0.725946	TOM1L2	ENSMPUG00000000025	11.012	10.8146	10.8393	10.922	11.2119	10.9998	11.1215	10.9618	11.2177	10.9034	10.9607	11.1345
21	ENSMPUG00000000026	316.435	-0.118463	0.289472	-0.409239	0.682364	0.893158	DRC3	ENSMPUG00000000026	9.34245	9.62819	8.97652	9.21272	9.38416	9.36352	8.8832	9.15243	9.45857	9.61435	8.82065	9.51837
22	ENSMPUG00000000027	666.967	-0.00850844	0.130203	-0.0653474	0.947897	0.985814	ATPAF2	ENSMPUG00000000027	9.97683	10.0975	9.93545	10.067	9.75997	10.0127	9.75167	9.92	10.0105	10.1151	10.0388	9.96138
23	ENSMPUG00000000028	496.072	-0.15191	0.173374	-0.8762	0.380922	0.716952	GID4	ENSMPUG00000000028	9.86659	9.542	9.94755	9.67327	9.59596	9.74762	9.46341	9.61487	9.92343	9.48343	9.7751	9.53391
24	ENSMPUG00000000029	2537.85	0.0993242	0.103008	0.964239	0.334926	0.680017	DRG2	ENSMPUG00000000029	11.4547	11.37	11.5447	11.47	11.2989	11.5428	11.3699	11.5005	11.7669	11.5058	11.6294	11.4105
25	ENSMPUG00000000032	2704.17	-0.0124938	0.0995433	-0.125511	0.900119	0.970709	ALKBH5	ENSMPUG00000000032	11.5926	11.4812	11.4838	11.6203	11.7056	11.6156	11.4457	11.4831	11.8344	11.4771	11.5832	11.592
26	ENSMPUG00000000033	1284.36	-0.235416	0.121361	-1.9398	0.0524046	0.264193	LLGL1	ENSMPUG00000000033	10.8606	10.8702	10.6885	10.5877	10.6533	10.8337	10.552	10.3278	10.7368	10.6863	10.5734	10.4999
27	ENSMPUG00000000034	7597.86	0.185257	0.0636456	2.91075	0.00360557	0.0450908	FLII	ENSMPUG00000000034	12.794	12.8899	12.9315	12.7884	12.8929	12.8292	13.0719	13.0489	13.063	13.0621	13.029	12.9114
28	ENSMPUG00000000035	512.383	-0.0684302	0.135679	-0.504355	0.614012	0.858886	MIEF2	ENSMPUG00000000035	9.56739	9.71482	9.83608	9.75883	9.76138	9.80396	9.71423	9.80698	9.74057	9.52479	9.83832	9.53829
29	ENSMPUG00000000036	1358.75	-0.00623577	0.0806616	-0.0773078	0.938379	0.982573	TOP3A	ENSMPUG00000000036	10.7357	10.8286	10.6492	10.742	10.7101	10.7962	10.6636	10.6763	10.8008	10.8276	10.7011	10.7628
30	ENSMPUG00000000037	242.554	0.219027	0.326811	0.670196	0.502733	0.804549	SMCR8	ENSMPUG00000000037	8.93782	9.10429	8.81012	9.0828	9.22385	9.11147	9.69866	9.05037	8.58195	9.24525	8.88713	9.17807
31	ENSMPUG00000000038	2581.07	0.108818	0.101032	1.07706	0.281455	0.630717	SHMT1	ENSMPUG00000000038	11.3962	11.2748	11.4465	11.5997	11.5483	11.4338	11.7466	11.5922	11.3763	11.5731	11.4422	11.5419
32	ENSMPUG00000000039	2.23145	-0.761311	2.14164	-0.355481	0.72223	NA		ENSMPUG00000000039	7.59714	7.49049	7.50843	7.69096	7.86938	7.61507	7.70664	7.59714	7.82651	7.61507	7.61507	7.68584
33	ENSMPUG00000000040	1095.53	0.171744	0.110632	1.55239	0.12057	0.419405	PRPSAP2	ENSMPUG00000000040	10.4196	10.5144	10.2217	10.4461	10.5455	10.3457	10.5171	10.4699	10.5184	10.6657	10.4391	10.6677
34	ENSMPUG00000000041	11.8911	0.826213	0.837152	0.986934	0.323675	0.67228	SLC5A10	ENSMPUG00000000041	7.67129	7.9589	7.77527	8.05724	7.8442	7.76484	7.52938	8.00048	8.04563	7.97923	8.00287	7.89651
35	ENSMPUG00000000042	412.161	0.2989	0.135401	2.20752	0.0272776	0.181176	FAM83G	ENSMPUG00000000042	9.25467	9.46004	9.41539	9.47796	9.44595	9.49621	9.50502	9.60167	9.77539	9.70023	9.57603	9.44096
36	ENSMPUG00000000043	462.449	-0.225642	0.140777	-1.60283	0.108972	0.3985		ENSMPUG00000000043	9.87148	9.6888	9.63199	9.65297	9.6146	9.5619	9.48223	9.48555	9.44477	9.61775	9.47452	9.72505
37	ENSMPUG00000000044	1458.47	-0.0711731	0.157525	-0.451822	0.651397	0.877561	EPN2	ENSMPUG00000000044	10.8956	10.7866	10.8516	10.6317	11.0501	10.8512	11.2623	10.6982	10.5814	10.816	10.5448	10.7422
38	ENSMPUG00000000045	554.624	-0.102404	0.0913746	-1.1207	0.262414	0.610256	B9D1	ENSMPUG00000000045	9.85503	9.9373	9.82034	9.78192	9.79614	9.78777	9.70703	9.74863	9.74834	9.79727	9.79342	9.78331
39	ENSMPUG00000000046	981.333	-0.0977151	0.097934	-0.997764	0.318394	0.667855	MAPK7	ENSMPUG00000000046	10.3521	10.4228	10.3158	10.3549	10.5275	10.4644	10.3771	10.231	10.4794	10.2882	10.3541	10.2673
40	ENSMPUG00000000047	34101.9	-0.0539563	0.147719	-0.365264	0.714914	0.903843	MFAP4	ENSMPUG00000000047	15.3418	14.8262	14.9428	14.5528	15.0775	14.9876	15.184	14.7908	14.8827	14.7639	14.6168	15.1898
41	ENSMPUG00000000048	56.5528	-0.153595	0.311407	-0.49323	0.62185	0.863754	RNF112	ENSMPUG00000000048	8.28864	8.31314	8.49841	8.24144	8.22074	8.39306	8.2663	8.45187	8.24713	8.20386	8.25036	8.2421
42	ENSMPUG00000000051	3.09507	0.328152	1.44471	0.22714	0.820315	NA	SLC47A1	ENSMPUG00000000051	7.589	7.66566	7.51656	7.66566	7.8184	7.77947	7.77381	7.589	7.78469	7.745	7.54694	7.66145
43	ENSMPUG00000000056	3319.76	0.084933	0.117709	0.721551	0.470571	0.784125	ALDH3A2	ENSMPUG00000000056	11.7557	11.639	11.8305	11.8085	11.9304	11.8442	12.2223	11.9138	11.6748	11.8976	11.6724	11.839
44	ENSMPUG00000000060	15656.3	-0.0593925	0.122216	-0.485963	0.626994	0.866847		ENSMPUG00000000060	14.2062	13.9223	13.8607	14.1356	13.8148	13.9499	13.5469	13.8621	14.0224	13.9429	13.9196	14.2077
45	ENSMPUG00000000066	249.531	-0.0413261	0.198598	-0.208089	0.83516	0.947997		ENSMPUG00000000066	9.18061	8.94688	9.24456	9.41291	8.97821	9.04874	9.0878	9.15226	8.97813	9.08998	9.3088	9.08831
46	ENSMPUG00000000068	1563.89	-0.0135177	0.0977125	-0.138341	0.889971	0.967469		ENSMPUG00000000068	10.8527	10.7674	11.042	10.9804	10.9186	10.8323	11.0014	10.9378	10.8228	10.986	10.8349	10.7485
47	ENSMPUG00000000071	287.799	-0.0302437	0.193368	-0.156405	0.875714	0.962484		ENSMPUG00000000071	9.16769	9.27477	9.26429	9.33038	9.02012	9.28621	8.95033	9.18111	9.34921	9.16527	9.43308	9.08452
48	ENSMPUG00000000072	6352.63	-0.620244	0.184625	-3.35948	0.000780896	0.0140852	COL6A3	ENSMPUG00000000072	12.912	12.8753	12.7834	13.0636	12.4387	12.548	12.4201	11.8813	11.7176	12.5551	12.5348	12.0099
49	ENSMPUG00000000074	4987.11	-0.0313468	0.103535	-0.302766	0.762068	0.9251	ITM2A	ENSMPUG00000000074	12.3694	12.1291	12.5901	12.4026	12.4193	12.2175	12.2675	12.5113	12.3784	12.3332	12.2076	12.2905
50	ENSMPUG00000000075	6004.94	-0.209663	0.178891	-1.17201	0.241192	0.589715	MLPH	ENSMPUG00000000075	13.037	12.7852	12.4216	12.5914	12.7091	12.524	12.1075	12.0035	12.856	12.2644	12.8426	12.6189
51	ENSMPUG00000000076	42.5842	-0.551485	0.501565	-1.09953	0.271538	0.620132	GPR174	ENSMPUG00000000076	8.35783	8.28066	8.35157	8.20145	8.11124	8.3662	7.81053	8.1912	8.36997	8.13616	8.04901	8.19746
52	ENSMPUG00000000078	45.3645	-0.18428	0.252979	-0.728439	0.466345	0.781161		ENSMPUG00000000078	8.29794	8.23609	8.31065	8.30804	8.22357	8.27729	8.1506	8.24691	8.27865	8.28135	8.19117	8.2342
580	ENSMPUG00000000739	716.922	4.61594	0.270345	17.0742	2.30818e-65	3.79696e-61	DHRS9	ENSMPUG00000000739	8.20326	8.5519	8.48226	8.41529	8.11798	8.3	10.5509	10.8641	10.7011	10.8505	10.9507	10.5851
54	ENSMPUG00000000080	354.747	0.00350024	0.157885	0.0221696	0.982313	0.995226	P2RY10	ENSMPUG00000000080	9.3194	9.53139	9.22078	9.41071	9.41619	9.47752	9.2801	9.49352	9.34098	9.25265	9.41682	9.59215
55	ENSMPUG00000000081	4220.34	-0.0666203	0.101182	-0.658424	0.510266	0.807103		ENSMPUG00000000081	12.279	12.2771	12.2044	11.9554	12.249	12.174	12.3671	11.9594	12.1126	12.1577	12.1315	12.0341
56	ENSMPUG00000000082	5.31805	-0.429665	1.24231	-0.345861	0.729447	NA		ENSMPUG00000000082	7.68859	7.86218	7.75539	7.62863	7.78239	7.91797	7.62863	7.68859	7.96465	7.69287	7.69086	7.62179
57	ENSMPUG00000000083	14.132	-0.0571012	0.651605	-0.0876316	0.93017	0.979502		ENSMPUG00000000083	7.91094	8.05078	8.0017	7.7092	7.8136	8.06713	8.01234	7.9884	7.90007	8.0122	7.77946	7.89765
58	ENSMPUG00000000084	211.158	0.346898	0.182169	1.90427	0.0568752	0.276968	TAF9B	ENSMPUG00000000084	8.91676	8.87934	8.96934	8.85591	9.10415	8.84606	9.27809	9.18502	8.93721	8.97399	9.02633	9.13244
59	ENSMPUG00000000085	12162.3	0.276135	0.0936504	2.94857	0.00319248	0.0410605	PGK1	ENSMPUG00000000085	13.5266	13.3465	13.644	13.5204	13.3387	13.2847	13.754	13.7877	13.5352	13.8332	13.6995	13.6703
60	ENSMPUG00000000086	2461.34	0.0926728	0.095596	0.969421	0.332335	0.678277	ATP7A	ENSMPUG00000000086	11.5345	11.3433	11.404	11.3041	11.5467	11.3853	11.7163	11.4154	11.4438	11.4367	11.4388	11.5459
61	ENSMPUG00000000087	11574.9	-0.0053759	0.116155	-0.0462819	0.963086	0.99011	ATRX	ENSMPUG00000000087	13.3516	13.4524	13.7411	13.695	13.4378	13.5462	13.287	13.8537	13.56	13.454	13.5562	13.4642
62	ENSMPUG00000000090	7.70654	-1.11783	1.04188	-1.07289	0.283318	0.632029	FGF16	ENSMPUG00000000090	7.88981	7.70224	7.95019	8.10655	7.80138	7.69652	7.5977	7.90646	7.5977	7.66063	7.84565	7.84608
63	ENSMPUG00000000092	3.44314	-0.862285	1.50528	-0.572838	0.566754	NA	ARX	ENSMPUG00000000092	7.63198	7.62129	7.68791	7.80002	7.75847	7.85543	7.51675	7.63198	7.96051	7.58882	7.69585	7.57605
64	ENSMPUG00000000094	3383.55	0.155775	0.0712292	2.18696	0.0287454	0.187355	VAV3	ENSMPUG00000000094	11.722	11.7461	11.7818	11.8412	11.8243	11.8734	12.0331	11.9787	11.8887	11.8291	11.9824	11.919
65	ENSMPUG00000000095	702.637	0.297418	0.176782	1.6824	0.0924915	0.363818	SLC25A24	ENSMPUG00000000095	9.94451	9.93801	9.92341	9.77969	10.0715	9.83111	10.5745	10.0774	9.7387	10.1373	9.99094	10.0985
66	ENSMPUG00000000097	834.124	0.0750955	0.148167	0.506831	0.612274	0.858413	POLA1	ENSMPUG00000000097	10.0679	10.1424	10.3184	10.2002	10.288	10.0059	10.4635	10.3785	9.91519	10.2909	10.1367	10.128
67	ENSMPUG00000000099	1387.8	-0.298357	0.182108	-1.63836	0.101347	0.382464	RAMP1	ENSMPUG00000000099	11.193	10.8203	10.9166	10.4881	10.8524	10.9014	10.3141	10.6463	10.958	10.4233	10.4034	10.9227
68	ENSMPUG00000000100	1257.22	-0.149286	0.119129	-1.25315	0.210153	0.552514	PCYT1B	ENSMPUG00000000100	10.6862	10.5346	10.8242	10.5988	10.8217	10.7606	10.7836	10.7233	10.5338	10.419	10.4496	10.5853
69	ENSMPUG00000000101	921.194	0.224128	0.0841271	2.66417	0.00771796	0.0790046		ENSMPUG00000000101	10.2697	10.1799	10.2882	10.2574	10.2104	10.1068	10.3933	10.3923	10.3164	10.3713	10.4584	10.3738
70	ENSMPUG00000000103	1565.88	0.314887	0.131289	2.39843	0.0164656	0.131485	FAM102B	ENSMPUG00000000103	10.6074	10.9372	10.5731	10.8911	10.8669	10.7193	11.1856	10.8222	10.9221	11.1707	11.1791	10.8565
71	ENSMPUG00000000104	590.155	0.16557	0.0996936	1.66079	0.0967562	0.372749	PDK3	ENSMPUG00000000104	9.82438	9.72252	9.88047	9.82599	9.78733	9.75183	9.98428	9.97953	9.78028	9.92569	9.84822	9.92344
72	ENSMPUG00000000105	2775.49	-0.0478506	0.0790017	-0.605691	0.54472	0.825637		ENSMPUG00000000105	11.7043	11.5511	11.5713	11.5252	11.7206	11.58	11.6617	11.5025	11.5772	11.5393	11.4753	11.6355
73	ENSMPUG00000000106	9119.13	0.172894	0.0871511	1.98384	0.0472738	0.249949		ENSMPUG00000000106	13.0949	13.0721	13.2299	13.0857	13.0878	13.0027	13.1211	13.4862	13.2006	13.1608	13.2283	13.3511
74	ENSMPUG00000000107	170.137	-0.0561125	0.192607	-0.291331	0.770798	0.927986	KLHL15	ENSMPUG00000000107	8.80497	8.81263	8.90853	8.78291	8.91724	9.06757	9.0075	8.93634	8.84462	8.72038	8.74247	8.83278
75	ENSMPUG00000000109	403.872	0.0785392	0.113043	0.69477	0.4872	0.794567		ENSMPUG00000000109	9.41676	9.49929	9.50977	9.48794	9.38828	9.59377	9.57423	9.59513	9.4627	9.46898	9.57312	9.50212
76	ENSMPUG00000000110	1.84518	-2.17454	1.99706	-1.08887	0.276213	NA		ENSMPUG00000000110	7.77736	7.63147	7.78735	7.63147	7.62104	7.74071	7.63147	7.55778	7.63147	7.69003	7.4741	7.54778
77	ENSMPUG00000000111	1067.95	-0.0499025	0.102924	-0.484847	0.627785	0.867019	SCLY	ENSMPUG00000000111	10.5833	10.3635	10.5932	10.3363	10.5295	10.4723	10.4319	10.4823	10.5755	10.3245	10.381	10.4724
78	ENSMPUG00000000112	44242.9	0.168784	0.141031	1.19679	0.231388	0.577062	SAT1	ENSMPUG00000000112	15.4704	15.339	15.6819	15.1955	15.0423	15.3394	15.1338	15.6877	15.7317	15.2896	15.7286	15.4762
79	ENSMPUG00000000113	5464.98	-0.119203	0.107487	-1.109	0.26743	0.615241	ACOT9	ENSMPUG00000000113	12.7216	12.5123	12.7762	12.477	12.3898	12.4589	12.1974	12.4785	12.618	12.4749	12.4811	12.4239
80	ENSMPUG00000000115	1.98828	0.284851	2.18528	0.13035	0.896289	NA		ENSMPUG00000000115	7.69923	7.60588	7.66871	7.60588	7.49968	7.71057	7.60588	7.69923	7.60588	7.49968	7.71361	7.72976
81	ENSMPUG00000000116	3117.37	-0.0717489	0.122926	-0.583677	0.559438	0.834792	PRDX4	ENSMPUG00000000116	11.8025	11.7747	11.984	11.8028	11.5727	11.6609	11.3396	11.9004	11.7654	11.6361	11.8127	11.719
82	ENSMPUG00000000117	4.63156	0.376148	1.14815	0.327612	0.743205	NA	KLHL30	ENSMPUG00000000117	7.79857	7.68326	7.92005	7.67727	7.5701	7.70355	7.84085	7.9161	7.53546	7.78604	7.67714	7.79463
83	ENSMPUG00000000119	3540.84	-0.0380898	0.133585	-0.285135	0.775541	0.929316	ILKAP	ENSMPUG00000000119	12.0715	12.0361	11.9887	11.8555	11.7522	11.9633	11.5138	11.812	12.2332	11.8348	12.0883	11.8947
84	ENSMPUG00000000120	3.91443	-0.366675	1.46508	-0.250277	0.802373	NA	PTCHD1	ENSMPUG00000000120	7.60636	7.91475	7.71353	7.63854	7.76055	7.74977	7.85468	7.60636	7.63854	7.73138	7.80482	7.4992
85	ENSMPUG00000000122	209.386	0.238298	0.330962	0.720014	0.471516	0.784974	PHEX	ENSMPUG00000000122	8.93485	8.92483	8.62891	8.85582	9.18896	8.88806	9.46782	8.65688	8.72215	9.04744	8.84616	8.96282
86	ENSMPUG00000000123	6274.79	-0.0905414	0.111897	-0.809152	0.418428	0.746799	SMS	ENSMPUG00000000123	12.9103	12.7936	12.7895	12.6877	12.5722	12.5928	12.3174	12.6425	12.7213	12.5352	12.8199	12.7633
87	ENSMPUG00000000124	1138.52	-0.505644	0.366663	-1.37904	0.167881	0.49643	PER2	ENSMPUG00000000124	10.9182	11.3736	10.0528	10.1968	10.7148	10.3372	10.0638	9.62035	10.4346	10.5492	10.4677	10.4858
88	ENSMPUG00000000125	630.627	0.0473279	0.144093	0.328455	0.742568	0.915921	TRAF3IP1	ENSMPUG00000000125	9.72248	9.93819	9.83931	9.90959	9.9643	10.0334	10.0062	10.1058	9.80545	10.0208	9.64095	9.98895
89	ENSMPUG00000000126	185.256	-0.0717676	0.160167	-0.448079	0.654096	0.879322	ASB1	ENSMPUG00000000126	8.81754	8.85856	9.0041	9.03618	8.94816	9.00161	8.94463	8.96159	8.96011	8.91015	8.93957	8.77503
90	ENSMPUG00000000127	821.037	-0.0970477	0.188457	-0.514959	0.606582	0.85643	HDAC4	ENSMPUG00000000127	10.3209	9.88909	10.0318	10.181	10.4388	10.3851	10.0652	10.0275	10.538	9.89977	9.94963	10.3166
91	ENSMPUG00000000128	3498.01	0.108831	0.102401	1.06279	0.287877	0.637101	NDUFA10	ENSMPUG00000000128	11.9221	11.6958	12.0811	11.8799	11.6511	11.8121	11.7997	12.0718	11.9819	11.9283	11.9659	11.9127
92	ENSMPUG00000000131	2661.86	-0.27739	0.12011	-2.30948	0.0209172	0.153178	GPC1	ENSMPUG00000000131	11.6779	11.633	11.7865	11.6574	11.6279	11.6538	11.6864	11.2237	11.3859	11.5005	11.5805	11.1151
93	ENSMPUG00000000132	136.575	-0.665811	0.493605	-1.34887	0.177377	0.511969	ANKMY1	ENSMPUG00000000132	8.76418	9.03052	8.5593	9.01252	8.68759	8.8142	7.97588	8.69515	8.61095	8.85346	8.27462	8.90003
94	ENSMPUG00000000133	358.245	-0.00975667	0.147425	-0.0661807	0.947234	0.985454	MBTPS2	ENSMPUG00000000133	9.4792	9.35002	9.47711	9.28004	9.54075	9.34991	9.6184	9.41213	9.31693	9.40223	9.2725	9.41422
95	ENSMPUG00000000134	33.3896	0.169843	0.541136	0.313865	0.753624	0.92191	SMPX	ENSMPUG00000000134	8.10677	8.41811	7.94053	8.12682	8.0238	8.09876	8.20727	7.89877	8.02373	8.44941	8.20396	8.06501
96	ENSMPUG00000000136	5.72549	-1.34084	0.85425	-1.56961	0.116505	NA	KLHL34	ENSMPUG00000000136	7.92513	7.75161	7.89407	7.80427	7.88954	7.76837	7.86841	7.70311	7.60381	7.65452	7.71568	7.73417
97	ENSMPUG00000000137	298.837	0.174572	0.121563	1.43607	0.150983	0.47236	DUSP28	ENSMPUG00000000137	9.25483	9.12584	9.25563	9.2318	9.18193	9.24	9.42045	9.33566	9.19561	9.28116	9.27062	9.33487
98	ENSMPUG00000000138	5787.01	0.0375881	0.0577965	0.650353	0.515464	0.809662	RNPEPL1	ENSMPUG00000000138	12.5322	12.6139	12.5766	12.5281	12.5297	12.6227	12.5936	12.5813	12.6603	12.6472	12.5963	12.5368
99	ENSMPUG00000000139	1085.43	-0.0653266	0.120931	-0.540199	0.58906	0.847768	CAPN10	ENSMPUG00000000139	10.4329	10.6501	10.3457	10.6371	10.4064	10.5358	10.1927	10.4278	10.5227	10.5308	10.5296	10.515
100	ENSMPUG00000000140	27.9273	0.0798609	0.442721	0.180386	0.856849	0.95541	CNKSR2	ENSMPUG00000000140	8.0243	7.89162	8.10266	8.15249	8.15265	8.20183	8.19405	8.09902	8.19482	7.93399	8.14451	8.02066
101	ENSMPUG00000000142	443.475	0.130455	0.225284	0.57907	0.562542	0.835952	KIF1A	ENSMPUG00000000142	9.53366	9.28472	9.1752	9.56177	9.61301	9.43491	9.82943	9.23099	9.35128	9.68156	9.29772	9.58945
102	ENSMPUG00000000144	5401.11	-0.239632	0.141695	-1.69119	0.0908006	0.360528	MAB21L4	ENSMPUG00000000144	12.5077	12.4565	12.977	12.4689	12.3229	12.6416	12.3576	12.5489	12.3675	12.564	12.1221	12.0796
103	ENSMPUG00000000145	103.587	0.0269753	0.264376	0.102034	0.91873	0.976299	CROCC2	ENSMPUG00000000145	8.46544	8.67566	8.35708	8.5194	8.68919	8.54981	8.52421	8.49414	8.61831	8.75884	8.33973	8.60251
104	ENSMPUG00000000146	203.581	-0.410137	0.310673	-1.32016	0.186782	0.525675	SLC39A2	ENSMPUG00000000146	8.68299	8.99111	9.20704	9.24844	9.00916	9.22904	9.15174	9.08663	8.56709	8.75003	8.97015	8.56258
105	ENSMPUG00000000147	346.543	-0.427731	0.218587	-1.95679	0.0503717	0.258135	SNED1	ENSMPUG00000000147	9.41044	9.61803	9.22059	9.24019	9.56721	9.43663	9.47447	8.94699	9.12173	9.34166	9.10891	9.13684
106	ENSMPUG00000000148	1574.38	0.0611992	0.0914256	0.669388	0.503248	0.804574	TLE1	ENSMPUG00000000148	11.0078	10.816	10.9157	10.7666	10.9533	10.8652	10.9826	10.9713	10.9314	10.88	10.7982	11.0634
107	ENSMPUG00000000150	8556.89	0.0280627	0.108749	0.25805	0.796368	0.936556	NDRG2	ENSMPUG00000000150	13.2398	13.1909	13.2382	12.7541	13.1992	12.9712	13.2937	13.1545	13.0646	12.9876	13.1454	13.1561
108	ENSMPUG00000000152	3026.96	0.0506359	0.088676	0.571021	0.567985	0.8384		ENSMPUG00000000152	11.6307	11.5899	11.8432	11.7777	11.6625	11.6709	11.6041	11.9017	11.8062	11.6971	11.7472	11.6892
109	ENSMPUG00000000154	2016.85	-0.131548	0.107692	-1.22151	0.221892	0.567494	ARHGEF40	ENSMPUG00000000154	11.2038	11.21	11.2453	11.1299	11.3561	11.4213	11.4096	11.0678	11.1984	11.0755	11.095	11.0263
110	ENSMPUG00000000155	451.831	-0.00948433	0.149176	-0.063578	0.949306	0.986565	MTERF4	ENSMPUG00000000155	9.55086	9.57673	9.6342	9.66229	9.66311	9.59376	9.781	9.75497	9.30993	9.58449	9.48859	9.67163
111	ENSMPUG00000000156	3242.05	-0.0395305	0.10802	-0.365955	0.714399	0.903433	ZNF219	ENSMPUG00000000156	11.823	11.7511	11.9899	11.7465	11.7347	11.9198	11.6265	11.8157	12.0806	11.7293	11.8208	11.6488
112	ENSMPUG00000000157	5.98739	0.259139	1.19524	0.216809	0.828357	NA	TMEM253	ENSMPUG00000000157	7.589	7.68817	7.51656	8.0254	7.81599	7.78974	7.74383	7.589	7.89031	7.81338	7.92859	7.66145
113	ENSMPUG00000000158	151.715	-0.260927	0.262233	-0.99502	0.319726	0.668382	PASK	ENSMPUG00000000158	8.98805	8.98503	8.6022	8.90649	8.84375	8.71306	8.58693	8.52368	8.75677	8.96161	8.7168	8.90953
114	ENSMPUG00000000160	88.2556	-0.483476	0.428282	-1.12887	0.258951	0.607869	ANO7	ENSMPUG00000000160	8.46009	8.87774	8.52544	8.63637	8.35986	8.4225	8.35721	8.28802	8.26355	8.36448	8.98803	8.22267
115	ENSMPUG00000000163	22691.2	0.19855	0.0750351	2.6461	0.00814269	0.0820253	HDLBP	ENSMPUG00000000163	14.3979	14.2049	14.4666	14.3546	14.4361	14.3727	14.7229	14.6018	14.5382	14.5198	14.492	14.5331
116	ENSMPUG00000000164	8317.78	0.151934	0.0972197	1.56279	0.118102	0.415274		ENSMPUG00000000164	13.1664	12.9051	13.0192	12.982	12.8897	13.0371	12.9186	13.1719	13.2798	13.0124	13.1463	13.3191
117	ENSMPUG00000000166	3776.46	0.0722945	0.145711	0.496149	0.61979	0.862348	SEPTIN2	ENSMPUG00000000166	12.1824	11.826	11.9841	11.8919	12.0615	11.8962	12.5018	11.908	11.6745	12.0629	11.8736	12.1064
118	ENSMPUG00000000167	853.913	-0.435502	0.186151	-2.33951	0.0193089	0.1452	ABCC9	ENSMPUG00000000167	10.6311	10.2154	10.3511	10.0659	10.4207	10.1726	10.2711	9.67472	10.0508	10.2018	9.80803	9.95475
119	ENSMPUG00000000169	197.491	0.0234405	0.214643	0.109207	0.913038	0.973855	ZNF641	ENSMPUG00000000169	8.85247	8.94767	8.8145	8.93381	9.06025	9.16533	9.25288	8.80961	8.99401	8.97119	8.93161	8.84758
120	ENSMPUG00000000170	449.697	-0.39823	0.139285	-2.8591	0.0042484	0.0508263	KCNJ8	ENSMPUG00000000170	9.89473	9.6931	9.71502	9.66603	9.62573	9.5849	9.36205	9.31159	9.5491	9.54662	9.51302	9.4913
121	ENSMPUG00000000172	5503.47	0.352729	0.0895545	3.93871	8.19209e-05	0.002246		ENSMPUG00000000172	12.3425	12.3207	12.4438	12.3239	12.3142	12.2588	12.4056	12.8012	12.7869	12.5956	12.6685	12.6998
122	ENSMPUG00000000173	4949.98	-0.00295975	0.07173	-0.0412624	0.967087	0.991236	SUPT16H	ENSMPUG00000000173	12.4218	12.2812	12.4489	12.4135	12.3619	12.3265	12.2799	12.4802	12.3668	12.3054	12.3476	12.453
123	ENSMPUG00000000174	3842.16	-0.154142	0.0891645	-1.72873	0.083857	0.345619	CHD8	ENSMPUG00000000174	12.2084	12.0744	12.0669	12.0027	12.1494	12.1181	12.186	11.8765	11.8385	11.9345	11.8997	12.0181
124	ENSMPUG00000000175	658.59	-0.0366029	0.1489	-0.245822	0.80582	0.938382	FARP2	ENSMPUG00000000175	10.092	10.0438	9.8708	9.7249	10.1078	9.97931	10.0782	9.6791	10.1219	9.93938	9.94245	9.90029
125	ENSMPUG00000000176	4687.25	-0.0998244	0.095848	-1.04149	0.297649	0.648108	STK25	ENSMPUG00000000176	12.3802	12.392	12.4069	12.3088	12.1551	12.4312	12.04	12.2223	12.445	12.2545	12.3449	12.1956
126	ENSMPUG00000000177	929.579	-0.0224729	0.122313	-0.183732	0.854224	0.954553	RAB2B	ENSMPUG00000000177	10.3737	10.2125	10.2804	10.361	10.402	10.3223	10.5342	10.3289	10.0689	10.2187	10.2337	10.4222
127	ENSMPUG00000000178	3.93352	-0.826416	0.997736	-0.828291	0.407506	NA		ENSMPUG00000000178	7.81112	7.71974	7.78819	7.81736	7.78793	7.74451	7.57194	7.65579	7.83781	7.64167	7.77275	7.67872
128	ENSMPUG00000000179	2977.89	0.0323834	0.12006	0.269727	0.78737	0.932554	BOK	ENSMPUG00000000179	11.7927	11.6291	11.7253	11.5604	11.5361	11.661	11.4377	11.5621	11.9793	11.5507	11.8588	11.6295
129	ENSMPUG00000000181	3666.91	0.0982153	0.0745033	1.31827	0.187414	0.526013	TOX4	ENSMPUG00000000181	12.0559	11.8354	11.9152	11.895	11.9765	11.8524	12.0283	11.9685	12.0172	11.9199	12.0272	12.1093
130	ENSMPUG00000000182	1626.28	0.049651	0.0946461	0.524597	0.599863	0.852653	THAP4	ENSMPUG00000000182	10.9577	10.8324	11.0627	10.9118	10.8499	10.8694	10.8554	10.9498	11.0959	10.9115	11.0647	10.8449
131	ENSMPUG00000000184	1511.8	-0.165996	0.145497	-1.14089	0.253914	0.602377		ENSMPUG00000000184	11.0395	11.15	10.7252	10.9816	10.7431	10.8769	10.452	10.6989	10.7871	10.763	10.9876	11.0132
132	ENSMPUG00000000187	2643.02	-0.114865	0.0959051	-1.1977	0.231035	0.576887	ATG4B	ENSMPUG00000000187	11.5609	11.6647	11.609	11.5809	11.5489	11.6415	11.3311	11.4186	11.7277	11.5226	11.5914	11.3705
133	ENSMPUG00000000188	9.11421	-1.23856	1.09879	-1.1272	0.259656	0.608366		ENSMPUG00000000188	7.54343	8.14817	7.80171	7.73888	7.92988	7.93688	7.88019	7.92289	7.63859	7.61974	7.91934	7.66461
134	ENSMPUG00000000189	1787.52	0.079501	0.110872	0.71705	0.473343	0.786197	DTYMK	ENSMPUG00000000189	10.9835	10.9946	11.1443	11.1458	10.8313	10.9966	10.871	11.1125	11.1794	11.1229	11.24	10.9517
135	ENSMPUG00000000190	2525.94	-0.201304	0.0890366	-2.26091	0.0237646	0.166695	ING5	ENSMPUG00000000190	11.6712	11.5839	11.495	11.5274	11.5988	11.4975	11.3365	11.1941	11.5276	11.4195	11.4598	11.3704
136	ENSMPUG00000000191	1640.58	-0.00918148	0.105099	-0.0873603	0.930385	0.979544	D2HGDH	ENSMPUG00000000191	10.7262	11.0754	10.9366	11.095	10.9123	11.025	10.8779	11.0619	10.9185	10.9567	11.0728	10.8516
137	ENSMPUG00000000193	405.816	-0.806722	0.495479	-1.62816	0.10349	0.386911	GAL3ST2	ENSMPUG00000000193	9.05486	9.50989	9.8379	10.1136	9.37037	9.92343	9.49904	9.49576	8.66233	8.86782	9.62323	8.71272
138	ENSMPUG00000000194	4.47815	1.32056	1.33578	0.988612	0.322853	NA	KLF8	ENSMPUG00000000194	7.51791	7.72873	7.80198	7.58093	7.6095	7.79125	7.58093	8.07653	7.8188	7.63268	7.67597	7.79247
139	ENSMPUG00000000195	4.59322	-1.74543	1.19264	-1.4635	0.143329	NA	NEU4	ENSMPUG00000000195	7.82939	7.82102	7.79857	7.9119	7.70998	7.80694	7.56524	7.60982	7.68428	7.54032	7.9252	7.64063
140	ENSMPUG00000000196	6.54948	-0.0772244	0.920935	-0.0838543	0.933172	NA	SPX	ENSMPUG00000000196	7.79988	7.77453	7.76483	7.86599	7.88907	7.80658	7.5656	7.69502	8.06822	7.75591	7.82277	7.73007
141	ENSMPUG00000000197	64.3581	0.132183	0.424073	0.311698	0.75527	0.922356	PDCD1	ENSMPUG00000000197	8.32583	8.41505	8.37674	8.59591	8.19625	8.20255	8.14029	8.62307	8.07668	8.50783	8.32131	8.57215
142	ENSMPUG00000000198	1583.61	-0.117422	0.0946225	-1.24095	0.214624	0.558281	GOLT1B	ENSMPUG00000000198	10.9105	10.966	11.0411	11.0618	10.8971	10.906	10.8122	10.847	10.8875	11.0602	10.8641	10.7165
143	ENSMPUG00000000199	534.422	-0.164488	0.186619	-0.881414	0.378094	0.713859	SALL2	ENSMPUG00000000199	9.95375	9.49765	10.0036	9.74968	9.89237	9.71847	9.51854	9.74436	10.0346	9.45187	9.73775	9.6945
144	ENSMPUG00000000201	15377.5	-0.618155	0.200542	-3.08243	0.0020532	0.0295237	CLK1	ENSMPUG00000000201	14.217	14.75	13.7684	14.0553	13.8603	14.0634	12.7791	13.4485	13.6475	13.5413	13.7668	13.897
145	ENSMPUG00000000202	1270	0.0814567	0.100314	0.812021	0.41678	0.745512	RECQL	ENSMPUG00000000202	10.4952	10.6511	10.7179	10.5867	10.6801	10.6351	10.8425	10.8204	10.556	10.6477	10.6735	10.5977
146	ENSMPUG00000000203	4.04746	-0.901539	1.43878	-0.626602	0.53092	NA		ENSMPUG00000000203	7.56303	7.95561	7.80491	7.62568	7.70422	7.69077	7.62568	7.88689	7.62568	7.58793	7.84974	7.64501
147	ENSMPUG00000000204	56691.1	0.0729673	0.12084	0.603834	0.545954	0.826646		ENSMPUG00000000204	15.7835	15.6378	15.9574	15.6894	15.4806	15.674	15.4549	16.0057	15.8507	15.5512	15.927	15.8318
148	ENSMPUG00000000205	62.5234	-0.149406	0.390849	-0.382259	0.702269	0.900555	PAQR5	ENSMPUG00000000205	8.18063	8.47128	8.19496	8.31749	8.44025	8.63882	8.65144	8.29149	8.21532	8.32849	8.24796	8.27715
149	ENSMPUG00000000206	157.737	0.146312	0.213833	0.684235	0.493826	0.799158	NIF3L1	ENSMPUG00000000206	8.68606	8.83079	8.7004	8.88538	8.93336	8.73631	9.06379	8.85757	8.62148	8.84802	8.88376	8.84324
150	ENSMPUG00000000208	748.684	0.067529	0.16633	0.405994	0.684747	0.894136	ORC2	ENSMPUG00000000208	10.1252	9.98467	9.91551	9.97097	10.2209	10.165	10.5275	9.97492	9.89959	10.0072	9.98965	10.1847
151	ENSMPUG00000000209	2421.06	-0.0315791	0.110009	-0.287058	0.774068	0.929039	GLCE	ENSMPUG00000000209	11.3624	11.3994	11.5781	11.4269	11.5551	11.3755	11.6345	11.5941	11.1832	11.3196	11.3938	11.3785
152	ENSMPUG00000000210	4152.97	-0.0571358	0.153034	-0.373355	0.708884	0.901985	NOX5	ENSMPUG00000000210	12.0363	12.004	12.035	11.9632	12.3464	12.5339	12.1398	12.2244	12.385	11.7196	11.8922	12.2257
153	ENSMPUG00000000211	521.036	0.117689	0.139671	0.842619	0.399442	0.731909	ETFBKMT	ENSMPUG00000000211	9.53487	9.73844	9.63311	9.84149	9.67699	9.75734	9.69025	9.98646	9.61193	9.70024	9.74753	9.88822
154	ENSMPUG00000000212	158.893	0.0712902	0.276194	0.258116	0.796317	0.936556	FAM126B	ENSMPUG00000000212	8.72969	8.80323	8.60551	8.8744	9.05258	8.80898	9.13621	8.84606	8.53189	8.75962	8.72454	8.97024
155	ENSMPUG00000000213	305.867	-0.0598002	0.159179	-0.375678	0.707156	0.901782	AMN1	ENSMPUG00000000213	9.30374	9.15668	9.37387	9.44185	9.3707	9.13035	9.10227	9.36422	9.31872	9.33996	9.17852	9.29409
156	ENSMPUG00000000214	291.158	0.215945	0.166804	1.2946	0.195457	0.535791	SPESP1	ENSMPUG00000000214	9.09462	9.16316	9.25382	9.00611	9.33339	9.16421	9.4627	9.44532	9.207	9.19827	9.14311	9.28613
157	ENSMPUG00000000215	6060.13	0.00132848	0.104122	0.0127589	0.98982	0.997583	RESF1	ENSMPUG00000000215	12.6542	12.6546	12.6757	12.6401	12.5645	12.6565	12.6014	12.8754	12.3918	12.5636	12.5034	12.854
158	ENSMPUG00000000216	7.0215	-0.490998	0.907219	-0.541212	0.588361	0.847137		ENSMPUG00000000216	7.85784	7.72465	7.9205	7.74414	7.82991	7.93841	7.65182	7.83685	7.98744	7.77783	7.56189	7.77419
159	ENSMPUG00000000217	276.044	-0.00893492	0.277916	-0.0321498	0.974353	0.992457	BICD1	ENSMPUG00000000217	9.25344	8.94226	9.45227	8.91842	9.33007	9.2538	9.74229	9.1916	9.06595	9.10639	8.97867	8.99277
160	ENSMPUG00000000218	5356.56	-0.0557885	0.104824	-0.532209	0.594581	0.850749		ENSMPUG00000000218	12.6251	12.3649	12.6492	12.5117	12.4819	12.3588	12.1839	12.5595	12.5819	12.3175	12.4841	12.5353
161	ENSMPUG00000000219	300.363	0.224195	0.12432	1.80336	0.0713315	0.315431	FGD4	ENSMPUG00000000219	9.10645	9.25046	9.27859	9.23469	9.17235	9.2146	9.31407	9.36738	9.34399	9.34758	9.40868	9.19525
162	ENSMPUG00000000220	1068.16	-0.180595	0.15418	-1.17132	0.241469	0.589779	CORO2B	ENSMPUG00000000220	10.4841	10.5715	10.4353	10.4724	10.5445	10.6522	10.7835	10.1496	10.2358	10.3297	10.5368	10.1983
163	ENSMPUG00000000221	103.4	-0.220052	0.225641	-0.97523	0.329446	0.674473	ITGA11	ENSMPUG00000000221	8.60341	8.5815	8.65062	8.64092	8.65165	8.54888	8.71075	8.51896	8.38104	8.593	8.52068	8.47174
164	ENSMPUG00000000222	2166.16	0.118658	0.109767	1.081	0.279698	0.629072	DNM1L	ENSMPUG00000000222	11.2086	11.1776	11.2924	11.3178	11.3112	11.1896	11.6086	11.2541	11.2133	11.5152	11.3011	11.1704
165	ENSMPUG00000000223	204.614	0.00363125	0.158966	0.0228429	0.981776	0.995102	YARS2	ENSMPUG00000000223	8.93654	8.99399	8.92727	9.01302	9.0507	9.04865	9.19531	8.90746	8.92077	9.00096	9.02278	8.91673
166	ENSMPUG00000000224	3459.37	-0.0226414	0.0873478	-0.25921	0.795473	0.936073	PKP2	ENSMPUG00000000224	12.0429	11.908	11.8039	11.8038	11.8548	11.8794	11.7803	11.6911	11.9989	11.8609	11.8958	11.9301
167	ENSMPUG00000000225	1.74426	-1.09068	1.71065	-0.637582	0.523746	NA	SYT10	ENSMPUG00000000225	7.69242	7.77351	7.52301	7.69282	7.65999	7.72393	7.59252	7.58255	7.59252	7.75441	7.51304	7.75195
168	ENSMPUG00000000227	121.482	-0.0637127	0.209006	-0.304837	0.76049	0.924135		ENSMPUG00000000227	8.68213	8.68272	8.79376	8.60887	8.67177	8.70876	8.8447	8.68543	8.54871	8.7428	8.56165	8.5738
169	ENSMPUG00000000228	2849.84	-0.00633812	0.105292	-0.0601954	0.952	0.987377	CPNE8	ENSMPUG00000000228	11.7899	11.4604	11.7325	11.5987	11.6907	11.6138	11.6628	11.7595	11.5906	11.4008	11.6072	11.8169
170	ENSMPUG00000000229	865.549	-0.228512	0.138784	-1.64653	0.0996554	0.379387	KIF21A	ENSMPUG00000000229	10.2992	10.6078	10.1257	10.2817	10.2669	10.3111	9.93838	10.0314	10.2355	10.3346	10.1509	10.2048
171	ENSMPUG00000000230	4989.63	0.14283	0.0894433	1.59687	0.110294	0.400959	CFLAR	ENSMPUG00000000230	12.3874	12.3427	12.3213	12.1465	12.3011	12.3902	12.6561	12.4302	12.3182	12.4404	12.3319	12.4963
172	ENSMPUG00000000231	428.69	0.00754926	0.20393	0.0370188	0.97047	0.991814	CASP10	ENSMPUG00000000231	9.444	9.58654	9.5161	9.58513	9.63073	9.53922	9.91478	9.60128	9.11196	9.57677	9.45168	9.52918
173	ENSMPUG00000000232	185.134	-0.637905	0.325619	-1.95905	0.0501065	0.257982	ABCD2	ENSMPUG00000000232	9.1013	9.14784	8.73164	8.9362	9.21689	8.8281	9.02002	8.36674	8.61998	8.90968	8.76937	8.73639
174	ENSMPUG00000000234	97.5459	0.323343	0.299078	1.08113	0.279638	0.629024	SLC2A13	ENSMPUG00000000234	8.51876	8.38345	8.4357	8.53393	8.58451	8.61249	8.96184	8.53397	8.41425	8.67467	8.42181	8.61702
175	ENSMPUG00000000236	10913.6	0.0768982	0.153907	0.49964	0.617329	0.860817	LRRK2	ENSMPUG00000000236	13.3323	13.2142	13.7314	13.3048	13.3487	13.5357	13.8298	13.8465	13.1156	13.3662	13.2139	13.4474
176	ENSMPUG00000000237	4.36461	0.95893	1.4239	0.673455	0.500658	NA	LRRC55	ENSMPUG00000000237	7.48793	7.58477	7.61764	7.95905	7.6408	7.68421	7.82637	7.84982	7.58477	7.92385	7.70611	7.72011
177	ENSMPUG00000000238	5542.3	-0.346636	0.104487	-3.31751	0.000908234	0.01581	TNKS1BP1	ENSMPUG00000000238	12.818	12.7124	12.6326	12.4609	12.6984	12.7437	12.5687	12.1185	12.4036	12.2595	12.4441	12.3039
178	ENSMPUG00000000239	6730.4	-0.0328974	0.0794453	-0.414088	0.67881	0.891308	SSRP1	ENSMPUG00000000239	12.841	12.6724	12.9394	12.8938	12.7049	12.7633	12.6505	12.8684	12.8	12.7483	12.8003	12.7699
179	ENSMPUG00000000240	566.791	-0.0364689	0.149484	-0.243966	0.807257	0.938814	CASP8	ENSMPUG00000000240	9.80245	9.97075	9.58434	9.92713	9.88113	9.6956	9.80172	9.73205	9.57729	9.93081	9.76935	9.95015
180	ENSMPUG00000000242	46.3698	-0.372672	0.438211	-0.850438	0.395081	0.728887	P2RX3	ENSMPUG00000000242	8.39311	8.30827	8.3549	8.25824	8.14714	8.29678	8.44198	8.1381	7.89182	8.2183	8.23809	8.1763
181	ENSMPUG00000000243	185.207	-0.25262	0.410501	-0.615394	0.538295	0.822339	FLACC1	ENSMPUG00000000243	8.86909	9.17423	8.56	9.13265	8.87207	8.99885	8.29916	8.89185	8.87189	9.25694	8.35008	9.20095
182	ENSMPUG00000000244	51.1883	0.0899337	0.453115	0.198479	0.842671	0.949553		ENSMPUG00000000244	8.17258	8.28828	8.24483	8.28314	8.51774	8.04141	8.17632	8.11221	8.52507	8.14913	8.56452	8.03996
183	ENSMPUG00000000245	985.529	0.203761	0.149694	1.36118	0.173457	0.505379		ENSMPUG00000000245	10.2436	10.1397	10.3151	10.3225	10.529	10.2265	10.7842	10.5481	10.1768	10.3553	10.3124	10.4767
184	ENSMPUG00000000246	11741.5	-0.0178824	0.124272	-0.143897	0.885581	0.965715	SLC43A3	ENSMPUG00000000246	13.4974	13.2878	13.7846	13.5238	13.8136	13.4316	13.4828	13.774	13.7296	13.4563	13.3224	13.4868
185	ENSMPUG00000000247	67.112	0.181131	0.270581	0.669413	0.503232	0.804574		ENSMPUG00000000247	8.40461	8.37203	8.41086	8.33843	8.25112	8.46513	8.48382	8.53451	8.24846	8.33148	8.39501	8.52826
11727	ENSMPUG00000014153	374.595	2.2243	0.141003	15.7748	4.63638e-56	3.81342e-52	CD84	ENSMPUG00000014153	8.65158	8.68202	8.7471	8.82777	8.69082	8.73274	10.0236	9.89309	9.72707	9.99105	9.84581	9.79757
187	ENSMPUG00000000249	731.909	-0.121435	0.135975	-0.89307	0.37182	0.708576	STRADB	ENSMPUG00000000249	10.1384	10.0315	9.94048	10.1407	10.3434	10.0352	9.90568	9.91691	10.2457	9.95199	9.99298	10.1148
188	ENSMPUG00000000251	2070.49	-0.28659	0.137335	-2.0868	0.036906	0.217596	SLC43A1	ENSMPUG00000000251	11.415	11.281	11.2899	11.423	11.2751	11.2431	10.6259	11.1274	11.2913	11.0112	11.0918	11.2525
189	ENSMPUG00000000252	2376.51	0.0620216	0.10353	0.59907	0.549126	0.828833	TMEM237	ENSMPUG00000000252	11.5085	11.3153	11.4727	11.243	11.2629	11.4929	11.3034	11.4164	11.6718	11.3776	11.4001	11.4522
190	ENSMPUG00000000253	826.6	0.010347	0.151522	0.0682874	0.945557	0.984939		ENSMPUG00000000253	10.2059	10.0137	10.4002	10.3054	9.93963	10.0975	9.97116	10.1935	10.2914	10.1946	10.35	9.99919
191	ENSMPUG00000000254	970.827	0.0365215	0.242475	0.15062	0.880276	0.963798		ENSMPUG00000000254	10.2822	10.1683	10.3592	10.3226	10.4822	10.4538	11.1281	10.2506	9.82144	10.5088	9.99573	10.1736
192	ENSMPUG00000000255	94.1557	-0.085124	0.245741	-0.346398	0.729044	0.909715	MPP4	ENSMPUG00000000255	8.57717	8.32176	8.57846	8.6515	8.61837	8.55294	8.47116	8.54375	8.65548	8.41383	8.51475	8.54246
193	ENSMPUG00000000257	758.22	-0.103212	0.113057	-0.912921	0.361284	0.70121	B4GALT4	ENSMPUG00000000257	10.0482	10.244	10.1884	10.0734	10.0474	10.2265	9.8995	10.1641	10.1772	9.99314	10.1271	10.0239
194	ENSMPUG00000000258	2117.16	-0.38458	0.421077	-0.913325	0.361071	0.701035	UPK1B	ENSMPUG00000000258	10.5417	11.2731	11.6364	11.8596	11.0458	11.5226	11.4084	11.5494	10.0792	10.5488	11.5031	10.4547
195	ENSMPUG00000000259	8.00622	-1.11855	0.844811	-1.32403	0.185493	0.52366		ENSMPUG00000000259	7.90497	7.9198	7.7591	7.83275	7.89486	7.98861	7.62431	7.75673	7.87247	7.77645	7.5894	7.9026
196	ENSMPUG00000000260	844.626	-0.510263	0.175603	-2.90578	0.00366335	0.0455841	IGSF11	ENSMPUG00000000260	10.1762	10.6061	9.97857	10.6456	10.4254	10.2193	9.79317	9.85946	9.86954	10.001	10.2687	10.0571
197	ENSMPUG00000000263	1338.2	0.136303	0.113431	1.20164	0.229501	0.574937	UBE2L6	ENSMPUG00000000263	10.5005	10.6263	10.8381	10.7708	10.5292	10.6889	10.7	10.9395	10.7498	10.7787	10.8502	10.6018
198	ENSMPUG00000000265	9179.28	-0.159127	0.149885	-1.06166	0.28839	0.6375	SERPING1	ENSMPUG00000000265	13.038	13.1699	13.332	13.715	13.0496	13.0787	13.0475	13.1757	12.804	13.2305	13.3776	12.8817
199	ENSMPUG00000000266	775.578	0.0572106	0.133432	0.428762	0.668096	0.886162	FEM1B	ENSMPUG00000000266	10.0907	10.0865	10.0426	9.94391	10.2051	10.2362	10.4262	9.98599	10.1876	10.1532	10.0496	10.0341
200	ENSMPUG00000000267	896.881	0.0392482	0.0985601	0.398216	0.690471	0.896731	CLN6	ENSMPUG00000000267	10.1558	10.3553	10.3747	10.2174	10.206	10.2727	10.2132	10.4078	10.3214	10.2904	10.3382	10.1889
201	ENSMPUG00000000268	768.909	-0.00148617	0.10944	-0.0135797	0.989165	0.997472	CLP1	ENSMPUG00000000268	10.1579	10.1513	9.9784	10.1368	10.1715	10.0905	10.1645	9.8856	10.176	10.184	10.1825	10.065
202	ENSMPUG00000000269	10.7634	-0.808231	0.642215	-1.25851	0.208209	0.550969	LSAMP	ENSMPUG00000000269	7.91349	7.82516	8.06628	7.96553	7.95412	7.8736	7.9742	7.83251	7.76781	7.79156	7.91341	7.67971
203	ENSMPUG00000000270	557.854	-0.232541	0.179322	-1.29678	0.194708	0.534629	CALML4	ENSMPUG00000000270	9.76167	9.94963	10.2359	9.72175	9.81881	9.69795	9.55931	9.98219	9.76775	9.75507	9.7266	9.50793
204	ENSMPUG00000000271	18.7993	0.419127	0.535465	0.782735	0.433783	0.756666	GAP43	ENSMPUG00000000271	7.80608	7.9333	7.96729	7.98051	8.08462	7.94044	8.09886	8.22847	7.8669	7.8555	7.99901	8.06726
205	ENSMPUG00000000272	673.285	-0.172491	0.174525	-0.988346	0.322983	0.671861	ZBTB20	ENSMPUG00000000272	10.0674	10.21	9.94281	10.0613	9.99699	9.77775	9.46474	9.88979	10.0209	9.97714	10.005	10.0144
206	ENSMPUG00000000273	2277.38	0.267854	0.106683	2.51075	0.0120476	0.10613	ZDHHC5	ENSMPUG00000000273	11.1562	11.1783	11.2427	11.2045	11.4336	11.2282	11.722	11.3969	11.4728	11.5578	11.3579	11.3104
207	ENSMPUG00000000274	14.0604	0.144028	0.716712	0.200957	0.840732	0.949293	TIGIT	ENSMPUG00000000274	8.00685	7.94009	7.94398	7.62703	7.99893	7.94843	7.86864	7.99319	8.0708	7.74288	7.81632	8.05606
208	ENSMPUG00000000276	514.627	0.0399044	0.134708	0.296229	0.767055	0.927039	MED19	ENSMPUG00000000276	9.68338	9.77965	9.78512	9.57221	9.76862	9.64157	9.66005	9.65263	9.9516	9.82187	9.73144	9.55089
209	ENSMPUG00000000277	1.21247	-1.4453	2.7862	-0.518735	0.603946	NA	DRD3	ENSMPUG00000000277	7.5784	7.57521	7.52717	7.82063	7.53036	7.74125	7.57521	7.5784	7.57521	7.53036	7.74429	7.62964
210	ENSMPUG00000000278	1166.56	0.0284051	0.0795733	0.356967	0.721116	0.905939	TMX2	ENSMPUG00000000278	10.5512	10.4266	10.5881	10.6577	10.5336	10.5609	10.6011	10.6117	10.5404	10.6042	10.5272	10.5748
211	ENSMPUG00000000279	1012.54	-0.0617059	0.11085	-0.556662	0.577758	0.842961	QTRT2	ENSMPUG00000000279	10.6391	10.3081	10.3993	10.4358	10.408	10.3894	10.3829	10.1865	10.4805	10.4867	10.3232	10.4264
212	ENSMPUG00000000280	720.804	-0.0174811	0.113712	-0.153731	0.877822	0.963242	CCDC191	ENSMPUG00000000280	9.90428	10.0047	9.98677	10.2435	10.0378	10.1542	10.073	10.0081	10.0727	10.1205	10.0816	9.92559
213	ENSMPUG00000000281	2228.42	0.108434	0.0881993	1.22942	0.218916	0.563491	PIAS1	ENSMPUG00000000281	11.1943	11.3052	11.3758	11.1914	11.3801	11.2845	11.3123	11.4675	11.5397	11.3143	11.3697	11.286
214	ENSMPUG00000000282	44.7113	-0.713196	0.322159	-2.2138	0.0268424	0.179568	ZDHHC23	ENSMPUG00000000282	8.42364	8.30581	8.3623	8.29075	8.16515	8.39138	8.25944	8.15408	7.99261	8.13088	8.16121	8.21542
215	ENSMPUG00000000284	1020.95	-0.164712	0.113676	-1.44895	0.147351	0.466498	GRAMD1C	ENSMPUG00000000284	10.5628	10.3678	10.4665	10.3194	10.5165	10.5919	10.4798	10.3561	10.3707	10.2711	10.1582	10.4524
216	ENSMPUG00000000285	1066.38	0.05974	0.134852	0.443004	0.657763	0.881374	MAP2K5	ENSMPUG00000000285	10.6539	10.3343	10.5636	10.3467	10.2859	10.4349	10.2468	10.454	10.7157	10.362	10.5607	10.5442
217	ENSMPUG00000000286	6577.12	0.455015	0.0990387	4.59432	4.34172e-06	0.000179001	ATP6V1A	ENSMPUG00000000286	12.3332	12.4706	12.6093	12.6312	12.5955	12.4335	13.1087	13.0426	12.7728	12.9272	13.0272	12.7665
218	ENSMPUG00000000287	165.774	-0.173709	0.197804	-0.878187	0.379842	0.715739	C15orf61	ENSMPUG00000000287	8.93683	8.86098	8.97786	8.93521	8.73007	8.92501	8.77524	8.94037	8.67678	8.6674	8.92574	8.89933
219	ENSMPUG00000000288	1041.89	0.144673	0.0849761	1.70252	0.0886583	0.357542	NAA50	ENSMPUG00000000288	10.4639	10.339	10.3229	10.319	10.4073	10.3806	10.5996	10.3903	10.4467	10.4493	10.4671	10.5313
220	ENSMPUG00000000289	57.4538	-0.48746	0.554445	-0.879186	0.379301	0.715097	IQCH	ENSMPUG00000000289	8.50341	8.61425	8.0202	8.24015	8.37013	8.46186	8.11827	8.07369	8.2481	8.56148	7.82731	8.55689
221	ENSMPUG00000000290	224.609	0.0860694	0.328374	0.262108	0.793238	0.935495	USF3	ENSMPUG00000000290	9.03422	8.79984	9.01596	8.92629	9.27326	9.13768	9.71888	8.92742	8.75223	8.97875	8.80755	8.94568
222	ENSMPUG00000000291	408.063	-0.316765	0.255951	-1.2376	0.215864	0.559735	SIDT1	ENSMPUG00000000291	9.58937	9.63457	9.6424	9.52792	9.57412	9.6953	9.91605	9.40134	8.9048	9.62986	9.08406	9.34832
223	ENSMPUG00000000292	1176.96	0.0604993	0.108136	0.559472	0.575839	0.84272	AAGAB	ENSMPUG00000000292	10.5099	10.3258	10.6229	10.5908	10.6803	10.5338	10.776	10.6097	10.605	10.545	10.5385	10.4967
224	ENSMPUG00000000293	1570.44	-0.0520418	0.0922832	-0.563936	0.572798	0.841367		ENSMPUG00000000293	10.8745	11.1171	10.853	10.8998	10.9595	10.882	10.8566	10.9633	10.7477	10.8839	10.8959	10.9848
225	ENSMPUG00000000294	406.89	-0.367415	0.481466	-0.763116	0.445394	0.765514		ENSMPUG00000000294	9.53831	10.0205	8.91476	9.44558	9.48125	9.7745	8.85337	9.36158	9.33355	9.75125	8.64597	9.98513
226	ENSMPUG00000000296	4134.34	0.0328866	0.174656	0.188293	0.850647	0.952818	CTNND1	ENSMPUG00000000296	12.216	11.9395	12.0413	12.0006	12.398	12.0467	12.7488	11.9679	11.771	12.186	11.8293	12.1426
227	ENSMPUG00000000297	1205.31	0.34058	0.138385	2.4611	0.0138511	0.116547	LPXN	ENSMPUG00000000297	10.4431	10.6954	10.1618	10.5922	10.423	10.4224	10.6446	10.5243	10.6471	10.9417	10.7922	10.8057
228	ENSMPUG00000000298	1870.61	0.145381	0.0965616	1.50558	0.132175	0.441118		ENSMPUG00000000298	11.0899	10.8197	11.1197	11.0755	11.1609	11.0686	11.2906	11.1417	11.2928	11.1032	11.1459	11.1118
11768	ENSMPUG00000014197	1908.26	3.19536	0.203511	15.7012	1.4851e-55	8.1433e-52		ENSMPUG00000014197	9.16933	9.57166	9.43181	9.59298	9.4872	9.36011	11.2495	11.7888	12.2275	11.8495	11.9448	11.5263
230	ENSMPUG00000000301	507.999	-0.328293	0.142951	-2.29654	0.0216451	0.156994	BOC	ENSMPUG00000000301	9.83441	9.61414	9.69208	9.8116	9.81682	9.83011	9.80071	9.40709	9.50441	9.48182	9.60211	9.54943
231	ENSMPUG00000000303	342.648	0.0747542	0.160584	0.465516	0.641562	0.874157	NEPRO	ENSMPUG00000000303	9.40622	9.46099	9.31012	9.24244	9.20766	9.47124	9.30183	9.22025	9.58664	9.41962	9.49339	9.31634
232	ENSMPUG00000000304	497.56	-0.114165	0.148975	-0.766339	0.443475	0.763491	SMAD3	ENSMPUG00000000304	9.81302	9.60726	9.75056	9.74095	9.8331	9.64058	9.93926	9.52184	9.52711	9.75658	9.58433	9.5843
233	ENSMPUG00000000305	224.159	0.0668971	0.168689	0.396571	0.691684	0.896878	GTPBP8	ENSMPUG00000000305	8.82189	9.12468	9.06027	9.10545	9.00214	9.07326	9.01566	9.23112	8.99497	9.16349	9.00187	8.99274
234	ENSMPUG00000000306	120.544	-0.0883316	0.330023	-0.267653	0.788967	0.933148		ENSMPUG00000000306	8.41823	8.93396	8.40167	8.84718	8.56137	8.69665	8.6727	8.6114	8.38461	8.73647	8.84396	8.62796
235	ENSMPUG00000000307	6230.72	-0.272758	0.11911	-2.28997	0.0220231	0.158825	SMAD6	ENSMPUG00000000307	12.6927	12.5487	12.8867	12.9473	12.8163	12.8554	12.3256	12.5913	12.8529	12.3961	12.6068	12.3973
236	ENSMPUG00000000308	3.76351	1.00607	1.03877	0.968518	0.332786	NA		ENSMPUG00000000308	7.74362	7.71832	7.82011	7.61378	7.61178	7.70267	7.85539	7.84451	7.61378	7.73315	7.75367	7.76802
237	ENSMPUG00000000310	202.754	-0.164291	0.172705	-0.951284	0.34146	0.68537	CNTF	ENSMPUG00000000310	9.13275	8.95898	9.05211	9.04669	9.05299	8.90921	9.03088	8.97771	8.76655	9.00542	8.83549	9.05835
238	ENSMPUG00000000311	8.94993	-0.571823	0.704895	-0.811217	0.417241	0.745887		ENSMPUG00000000311	7.8804	7.95313	7.90796	7.88549	7.83446	7.77796	7.74822	7.72632	7.87794	7.93449	7.91786	7.69877
239	ENSMPUG00000000313	363.057	0.0423959	0.148837	0.284848	0.775761	0.929316	PDZRN4	ENSMPUG00000000313	9.57224	9.32898	9.33618	9.35846	9.34187	9.41558	9.42487	9.28369	9.45269	9.2403	9.56725	9.51975
240	ENSMPUG00000000314	1525.29	-0.047966	0.115456	-0.415447	0.677815	0.891211	ALS2	ENSMPUG00000000314	10.93	10.8154	10.9044	10.8665	10.8889	10.8808	11.1279	10.8072	10.5906	10.8985	10.7323	10.8328
241	ENSMPUG00000000315	2813.58	-0.431009	0.338986	-1.27147	0.203563	0.544588	CCDC80	ENSMPUG00000000315	11.345	11.6815	11.8228	12.2788	11.5432	11.7997	11.9139	11.3415	10.5669	11.1149	11.9833	10.8636
242	ENSMPUG00000000319	59.9318	-0.137263	0.443562	-0.309457	0.756974	0.922741	GXYLT1	ENSMPUG00000000319	8.45361	8.31917	8.35973	8.27625	8.38345	8.43856	8.72106	8.29744	7.93091	8.24365	8.18173	8.39132
243	ENSMPUG00000000320	808.736	0.255876	0.138187	1.85166	0.0640742	0.296824	SLC35A5	ENSMPUG00000000320	10.0296	9.99006	10.1869	10.0035	10.1831	10.0177	10.5311	10.3969	9.9937	10.1711	10.1463	10.2396
244	ENSMPUG00000000321	4081.82	0.40653	0.0637836	6.37358	1.84661e-10	1.77641e-08	ATG3	ENSMPUG00000000321	11.9811	11.8739	11.9764	11.9386	11.8196	11.8789	12.2287	12.2749	12.2905	12.2917	12.3415	12.2796
245	ENSMPUG00000000322	4.17253	1.5873	1.5639	1.01496	0.310123	NA	CDK15	ENSMPUG00000000322	7.65493	7.81351	7.45063	7.55774	7.71749	7.64221	7.66588	7.65493	7.8489	7.97851	7.54783	7.85924
246	ENSMPUG00000000323	5211.36	0.116108	0.0813855	1.42664	0.153684	0.475745	MMADHC	ENSMPUG00000000323	12.3641	12.3843	12.4692	12.3057	12.3751	12.4107	12.3469	12.5893	12.6355	12.3535	12.5332	12.4842
247	ENSMPUG00000000324	617.297	-0.0333874	0.167831	-0.198934	0.842314	0.949553	YAF2	ENSMPUG00000000324	9.94487	9.85682	9.97943	9.9287	9.77825	9.94087	9.49522	9.85081	10.2347	9.79325	10.0031	9.81625
248	ENSMPUG00000000326	204.283	-6.42348e-05	0.185137	-0.000346958	0.999723	0.999928		ENSMPUG00000000326	8.98693	8.95181	8.80044	9.07213	9.19385	8.92737	9.09537	8.89752	8.94486	9.04573	8.89722	9.084
249	ENSMPUG00000000327	1452.13	0.00592977	0.119576	0.04959	0.960449	0.98889	ZCRB1	ENSMPUG00000000327	10.7589	10.8394	11.0047	10.7303	10.6472	10.8653	10.6545	10.978	10.895	10.6458	10.9609	10.7322
250	ENSMPUG00000000331	5387.26	-0.0957291	0.117742	-0.813044	0.416193	0.745168	RND3	ENSMPUG00000000331	12.3611	12.6668	12.7582	12.3509	12.3824	12.4933	12.2673	12.702	12.3975	12.3347	12.4721	12.3049
251	ENSMPUG00000000333	638.374	-0.0544193	0.105897	-0.513889	0.607329	0.856604	ZWILCH	ENSMPUG00000000333	10.007	9.92127	9.95132	9.99903	9.88514	9.93422	9.9982	9.77788	9.875	10.0641	9.91005	9.83355
252	ENSMPUG00000000334	5.37537	1.08403	1.13296	0.956807	0.338665	NA		ENSMPUG00000000334	7.78239	7.7068	7.6334	7.80909	7.7694	7.7132	7.52582	7.58688	8.08087	7.82112	7.81887	7.73587
253	ENSMPUG00000000335	5522.27	-0.00364055	0.109048	-0.0333849	0.973368	0.992442		ENSMPUG00000000335	12.6463	12.4088	12.6549	12.5813	12.3701	12.4136	12.1997	12.5786	12.6383	12.4076	12.6368	12.57
254	ENSMPUG00000000336	1326.56	0.114095	0.148763	0.766954	0.443109	0.763295	FAM111B	ENSMPUG00000000336	10.5101	10.5122	10.7703	10.8739	10.626	10.6654	10.8572	10.6404	10.8013	10.695	11.058	10.3801
255	ENSMPUG00000000337	72689.7	0.138185	0.0900917	1.53382	0.125073	0.427833		ENSMPUG00000000337	16.0456	16.0127	16.1829	16.1097	15.9496	16.0635	15.9578	16.3645	16.2717	16.0579	16.2808	16.2272
256	ENSMPUG00000000339	233.841	0.853212	0.231148	3.69119	0.000223211	0.00518618	FAM111A	ENSMPUG00000000339	8.67591	9.00061	8.59626	9.02398	9.00816	8.76512	9.32012	9.23833	9.06125	9.47591	9.15676	9.31798
257	ENSMPUG00000000340	332.29	0.360696	0.24937	1.44643	0.148057	0.467227	PPHLN1	ENSMPUG00000000340	9.45234	9.11065	9.16535	9.23313	9.40915	9.08665	9.91991	9.15626	9.0963	9.57609	9.2881	9.44325
258	ENSMPUG00000000341	43.634	-0.165689	0.46386	-0.357196	0.720945	0.905862	DTX4	ENSMPUG00000000341	8.18718	8.41708	8.30174	8.18189	8.14482	8.22492	8.31865	8.33369	7.8611	8.3089	8.10008	8.21912
259	ENSMPUG00000000342	860.045	0.153667	0.0944088	1.62767	0.103595	0.387072	RBM43	ENSMPUG00000000342	10.1652	10.0403	10.1644	10.1838	10.2947	10.199	10.3644	10.2972	10.3337	10.2442	10.1844	10.298
8453	ENSMPUG00000010267	1803.93	2.33029	0.160159	14.5499	5.85043e-48	2.40599e-44	CYP1B1	ENSMPUG00000010267	9.72364	9.76994	9.96272	10.1649	9.72089	9.80669	11.4944	11.5787	11.9297	11.876	11.9553	11.3396
261	ENSMPUG00000000344	1366.9	0.326844	0.175365	1.8638	0.0623503	0.291879	NMI	ENSMPUG00000000344	10.7406	10.0592	10.7881	10.6049	10.6314	10.7025	10.9301	10.7608	11.2458	10.6199	10.8862	10.7133
262	ENSMPUG00000000345	7709.95	-0.192934	0.10555	-1.82789	0.0675656	0.305345	CD200	ENSMPUG00000000345	12.9429	12.9602	12.9536	13.078	13.2834	13.0853	12.8045	12.9973	12.9589	12.5678	12.8652	12.9867
263	ENSMPUG00000000347	1374.52	-0.0359751	0.164285	-0.21898	0.826666	0.944552	PRICKLE1	ENSMPUG00000000347	10.8971	10.5257	10.6136	10.6826	11.1179	10.6976	11.0572	10.5507	10.7289	10.7603	10.4186	10.8341
264	ENSMPUG00000000351	4420.45	0.127418	0.103976	1.22546	0.220401	0.565616	NOP58	ENSMPUG00000000351	12.1287	11.9705	12.2236	12.3346	12.0866	12.2098	12.0445	12.4193	12.4046	12.1491	12.3087	12.3243
265	ENSMPUG00000000352	5.94669	-0.835572	1.1594	-0.720692	0.471099	NA	ADAMTS20	ENSMPUG00000000352	7.6308	7.79272	7.58201	7.97145	7.84025	7.74368	7.79633	7.6308	7.68818	7.84806	7.81669	7.67958
266	ENSMPUG00000000353	414.374	-0.24735	0.157008	-1.5754	0.115164	0.409964		ENSMPUG00000000353	9.61186	9.65258	9.74065	9.33791	9.55785	9.69975	9.52434	9.48759	9.54977	9.55416	9.25284	9.35881
267	ENSMPUG00000000354	1202.78	0.120559	0.198771	0.606522	0.544168	0.825315	BMPR2	ENSMPUG00000000354	10.5782	10.3896	10.635	10.3797	10.7083	10.5768	11.2999	10.5781	10.2258	10.4717	10.5382	10.5213
268	ENSMPUG00000000356	671.079	0.298596	0.128531	2.32314	0.0201718	0.149404	SNAPC5	ENSMPUG00000000356	9.65116	9.69945	9.85221	10.0368	9.96827	9.86889	9.99191	10.2209	10.1125	10.0298	9.9737	10.0199
269	ENSMPUG00000000357	505.354	0.166996	0.18203	0.917413	0.358926	0.699566	PUS7L	ENSMPUG00000000357	9.29498	9.77855	9.59787	9.70558	9.8145	9.66737	9.89159	10.026	9.4906	9.72725	9.65721	9.72307
270	ENSMPUG00000000358	122.448	0.0981564	0.342252	0.286796	0.774269	0.929142	FAM117B	ENSMPUG00000000358	8.63098	8.68859	8.42594	8.55935	8.87021	8.78369	9.13088	8.55064	8.42641	8.4923	8.65903	8.75568
271	ENSMPUG00000000359	22.2806	-1.22138	1.11039	-1.09996	0.271352	0.620132		ENSMPUG00000000359	7.97369	8.39265	7.42213	8.14428	7.96401	7.9968	7.69967	7.84562	7.43507	7.6705	8.04036	8.39717
272	ENSMPUG00000000360	102.031	-1.31476	0.993677	-1.32313	0.185792	0.523873		ENSMPUG00000000360	7.98456	9.89885	8.1311	8.49237	8.36431	8.37408	7.83741	8.30297	7.63102	8.78934	8.33192	8.15643
273	ENSMPUG00000000361	783.579	0.203184	0.117521	1.72891	0.0838248	0.345619	IRAK4	ENSMPUG00000000361	9.96241	10.0594	10.079	9.99976	10.1372	10.1138	10.4687	10.2096	10.0772	10.1732	10.1808	10.093
274	ENSMPUG00000000362	12.9904	0.0775806	0.845254	0.0917838	0.92687	0.978501		ENSMPUG00000000362	8.01701	8.04733	7.86486	7.82954	7.85929	7.83968	8.04971	7.57912	7.81151	7.80521	8.23392	7.73126
275	ENSMPUG00000000363	2767.74	0.278123	0.110263	2.52235	0.0116575	0.103619	MAP2K1	ENSMPUG00000000363	11.5885	11.5954	11.2728	11.4162	11.5301	11.414	11.8836	11.5042	11.5532	11.8057	11.6987	11.8198
276	ENSMPUG00000000364	6235.18	0.141969	0.0704641	2.01477	0.043929	0.240958	TWF1	ENSMPUG00000000364	12.4629	12.6148	12.6439	12.61	12.675	12.5774	12.7691	12.8584	12.6728	12.6985	12.7158	12.6773
277	ENSMPUG00000000365	368.128	0.212458	0.125212	1.69678	0.0897373	0.359145	TIPIN	ENSMPUG00000000365	9.4004	9.24958	9.3932	9.51572	9.26904	9.39278	9.51073	9.43753	9.47533	9.49937	9.59018	9.44473
278	ENSMPUG00000000366	80.0624	-0.461202	0.214896	-2.14616	0.03186	0.199003	TMEM117	ENSMPUG00000000366	8.62483	8.44235	8.58188	8.55976	8.58808	8.45954	8.33072	8.42452	8.45116	8.37212	8.36423	8.46747
279	ENSMPUG00000000367	61.0811	-0.459714	0.535623	-0.858279	0.390739	0.725878		ENSMPUG00000000367	8.00887	8.51493	8.1517	8.88616	8.40104	8.28913	8.31753	8.20822	7.96511	8.42686	8.5667	8.06539
280	ENSMPUG00000000368	496.811	-0.163823	0.186728	-0.877335	0.380304	0.7162	NELL2	ENSMPUG00000000368	9.8869	9.80951	9.64576	9.65757	9.82068	9.63985	9.80907	9.3884	9.54584	9.36693	9.99455	9.62953
281	ENSMPUG00000000369	4.95769	-1.1833	0.782571	-1.51207	0.130517	NA	TMPRSS7	ENSMPUG00000000369	7.83135	7.83644	7.91932	7.75431	7.7792	7.80764	7.68881	7.79733	7.74896	7.67766	7.76402	7.70936
282	ENSMPUG00000000370	27.0858	-0.247319	0.456212	-0.542114	0.58774	0.846984	TNFAIP6	ENSMPUG00000000370	7.98011	8.16387	7.95931	8.22272	8.15422	8.1643	7.88264	8.02599	8.22912	8.0332	8.14664	8.0468
283	ENSMPUG00000000371	1155.11	-0.204924	0.163269	-1.25513	0.209431	0.552025	RIF1	ENSMPUG00000000371	10.7158	10.7393	10.4778	10.6513	10.486	10.6821	10.7766	10.324	10.0097	10.6188	10.3901	10.5619
284	ENSMPUG00000000374	7533.38	0.0656676	0.0814348	0.806383	0.420022	0.747524	ANO6	ENSMPUG00000000374	12.9301	12.8321	12.8922	13.0042	12.9597	12.8737	13.1473	12.9849	12.7717	12.9598	12.9622	13.0228
285	ENSMPUG00000000375	75.5004	-0.220975	0.302009	-0.731684	0.464362	0.779698	ICA1L	ENSMPUG00000000375	8.3954	8.71063	8.3206	8.35502	8.35323	8.64654	8.42662	8.32214	8.42381	8.40832	8.50798	8.39693
286	ENSMPUG00000000376	196.929	0.0577286	0.242446	0.238109	0.811797	0.940039	NEB	ENSMPUG00000000376	8.86755	8.91371	8.66821	8.87968	9.07515	9.14176	9.21415	8.76862	8.94002	9.00094	8.72971	8.96795
287	ENSMPUG00000000378	2163.63	0.0187372	0.0780429	0.240089	0.810261	0.939535	DIS3L	ENSMPUG00000000378	11.2054	11.2985	11.3445	11.2451	11.2358	11.3947	11.2792	11.44	11.3035	11.2525	11.2431	11.301
288	ENSMPUG00000000379	938.292	0.0943655	0.118318	0.797562	0.425125	0.75108	WDR12	ENSMPUG00000000379	10.1941	10.4011	10.2811	10.2771	10.4042	10.1111	10.4735	10.4123	10.1193	10.4279	10.3276	10.3253
289	ENSMPUG00000000380	848.406	0.176277	0.144954	1.21609	0.223951	0.57019	ARID2	ENSMPUG00000000380	10.1245	9.90557	10.1046	10.2271	10.3379	10.198	10.6052	10.2476	10.164	10.2329	10.133	10.2676
290	ENSMPUG00000000381	8767.44	0.0498708	0.238285	0.209291	0.834221	0.947815		ENSMPUG00000000381	12.7945	13.0651	13.002	12.8835	12.8531	13.8732	12.619	13.6448	13.5516	12.6197	12.7731	13.4372
291	ENSMPUG00000000382	251.646	0.084082	0.171743	0.489579	0.624432	0.865226	CARF	ENSMPUG00000000382	8.98759	9.27586	9.03117	9.05565	9.13784	9.15457	9.16949	9.28708	8.98953	9.18642	9.0117	9.24349
292	ENSMPUG00000000383	7.44681	0.277696	0.723415	0.383868	0.701076	0.899655	MEGF11	ENSMPUG00000000383	7.86006	7.88084	7.65531	7.80286	7.84028	7.81695	7.80532	7.6795	7.89505	7.92693	7.79991	7.88425
293	ENSMPUG00000000384	7609.52	-0.0442976	0.0906875	-0.488465	0.625221	0.865804	SCAF11	ENSMPUG00000000384	13.1078	12.9156	12.9167	12.8884	13.0549	12.9932	13.1186	12.8901	12.8195	12.7898	12.9041	13.0812
294	ENSMPUG00000000385	534.975	0.0704136	0.17289	0.407274	0.683807	0.893863	NBEAL1	ENSMPUG00000000385	9.79052	9.44723	9.69408	9.78099	9.68146	9.95434	10.1333	9.7078	9.6341	9.65457	9.7052	9.80423
295	ENSMPUG00000000386	375.542	-0.00832942	0.167524	-0.0497207	0.960345	0.98889	SLC38A1	ENSMPUG00000000386	9.36527	9.30456	9.5272	9.48204	9.49922	9.52356	9.75646	9.48707	9.27558	9.46385	9.33201	9.32514
296	ENSMPUG00000000387	3904.96	0.169007	0.0744945	2.26871	0.0232858	0.164481	RAB11A	ENSMPUG00000000387	12.0256	11.8492	12.0572	11.9619	12.0437	11.8642	12.1576	12.1935	12.0829	12.0612	12.0825	12.162
297	ENSMPUG00000000388	2052.74	0.198705	0.110972	1.79058	0.0733601	0.320014	DENND4A	ENSMPUG00000000388	11.2172	11.2409	11.0738	11.0925	11.2323	11.0192	11.5542	11.1497	11.1144	11.3329	11.4174	11.2931
298	ENSMPUG00000000389	19818.4	-0.0939828	0.100337	-0.936668	0.34893	0.691137	SLC38A2	ENSMPUG00000000389	14.5604	14.2613	14.359	14.3286	14.2468	14.2955	14.0635	14.2062	14.3437	14.0523	14.4025	14.4076
299	ENSMPUG00000000390	24.0981	-0.846748	0.481792	-1.7575	0.0788332	0.333518		ENSMPUG00000000390	8.35094	8.06401	8.22352	8.09153	7.95685	8.03025	7.85983	7.99613	7.9299	8.00772	7.95044	8.12355
300	ENSMPUG00000000391	255.154	0.00688266	0.214367	0.0321069	0.974387	0.992457	TAGLN3	ENSMPUG00000000391	8.95282	8.90454	9.0455	9.34002	9.25181	9.27127	9.27643	9.27843	9.02769	8.98857	9.03703	9.18575
301	ENSMPUG00000000392	1363.13	-0.388137	0.136342	-2.84678	0.00441632	0.0524159	FOXF2	ENSMPUG00000000392	11.0818	10.8548	10.6147	10.7644	10.8247	10.8193	10.6391	10.2884	10.4343	10.5242	10.5244	10.7556
302	ENSMPUG00000000393	230.107	-0.174983	0.213642	-0.819045	0.412761	0.741824	ABHD10	ENSMPUG00000000393	9.34146	9.17189	9.11413	8.89858	9.01711	9.09839	8.93696	8.82768	9.2136	9.1901	8.91543	9.05501
303	ENSMPUG00000000394	8.41165	0.0976517	0.859924	0.113559	0.909588	0.972184	SLC38A4	ENSMPUG00000000394	7.72515	7.78265	7.68737	7.96138	7.98695	7.73992	7.86535	7.89368	7.67811	7.87128	7.68934	7.93146
304	ENSMPUG00000000395	36.667	0.0175651	0.36916	0.0475813	0.96205	0.98954		ENSMPUG00000000395	8.08387	8.14384	8.164	8.05537	8.22967	8.29901	8.39762	8.16318	8.17724	8.16824	8.07716	8.08306
305	ENSMPUG00000000396	683.506	0.184297	0.158917	1.1597	0.24617	0.594333	ARL5A	ENSMPUG00000000396	9.92479	9.75546	9.89645	10.0177	10.0356	9.93433	10.4239	9.99702	9.79251	10.1385	9.88116	10.0254
306	ENSMPUG00000000397	179.892	0.262341	0.127859	2.0518	0.0401888	0.227055		ENSMPUG00000000397	8.84814	8.83759	8.86289	8.83529	8.83354	8.90793	9.02412	8.96262	8.96304	8.94627	8.97231	8.94787
307	ENSMPUG00000000398	2188.23	-0.0183755	0.121625	-0.151084	0.879909	0.963798		ENSMPUG00000000398	11.4048	11.1223	11.5554	11.3414	11.2532	11.2086	11.1077	11.4848	11.3743	11.0936	11.3902	11.3341
308	ENSMPUG00000000399	1179.44	-0.0330751	0.139586	-0.236952	0.812694	0.940293	GMDS	ENSMPUG00000000399	10.5082	10.5654	10.6675	10.8667	10.4001	10.4232	10.2762	10.6305	10.4882	10.703	10.6702	10.4712
309	ENSMPUG00000000400	3.47262	-2.25368	1.70504	-1.32177	0.186244	NA		ENSMPUG00000000400	7.83898	7.89865	7.87379	7.52273	7.80717	7.58284	7.76433	7.57019	7.52273	7.7356	7.58284	7.53538
310	ENSMPUG00000000401	2182.11	0.0720765	0.0833203	0.865054	0.387009	0.722139	RPAP3	ENSMPUG00000000401	11.3274	11.1417	11.3508	11.3552	11.2674	11.2009	11.3077	11.4448	11.2531	11.2746	11.3149	11.4214
311	ENSMPUG00000000402	128.819	-0.277034	0.199292	-1.39009	0.164501	0.491504	ABI2	ENSMPUG00000000402	8.7742	8.70869	8.66523	8.76648	8.85172	8.79024	8.64713	8.61928	8.70943	8.75767	8.4321	8.72825
312	ENSMPUG00000000403	5.31269	0.716594	0.767145	0.934105	0.35025	NA		ENSMPUG00000000403	7.81058	7.74917	7.73687	7.7407	7.73498	7.7963	7.69315	7.80094	7.91571	7.85079	7.71666	7.87465
313	ENSMPUG00000000404	3190.71	-0.0325768	0.0839332	-0.388127	0.697922	0.898994	STAM2	ENSMPUG00000000404	11.7087	11.8195	11.8349	11.7275	11.963	11.7937	11.9334	11.8128	11.7586	11.7003	11.7819	11.6866
314	ENSMPUG00000000405	770.438	-0.101209	0.213734	-0.47353	0.635835	0.871116	RAPH1	ENSMPUG00000000405	10.3489	10.2109	10.1297	9.7044	10.2923	10.1532	10.6273	9.82605	9.86937	10.0433	9.92309	10.0453
315	ENSMPUG00000000406	1198.15	0.035222	0.156699	0.224774	0.822155	0.943588	ENDOU	ENSMPUG00000000406	10.5014	10.656	10.5453	10.2012	10.5894	10.7536	10.7343	10.3699	10.8818	10.6608	10.4694	10.326
316	ENSMPUG00000000407	2958.91	0.0168604	0.086869	0.19409	0.846105	0.950948		ENSMPUG00000000407	11.6654	11.6785	11.6748	11.5525	11.7981	11.7589	11.8707	11.6445	11.7604	11.7238	11.5813	11.635
317	ENSMPUG00000000408	1857.57	0.368742	0.200088	1.8429	0.0653433	0.300335	MYLK4	ENSMPUG00000000408	10.8199	10.6816	11.4319	10.7906	10.7116	10.9654	11.3068	11.6386	11.0699	11.4233	10.7486	11.0266
318	ENSMPUG00000000409	468.252	0.00994284	0.272708	0.0364597	0.970916	0.992005	FMNL2	ENSMPUG00000000409	9.66329	9.59619	9.60091	9.53378	9.87161	9.50546	10.2748	9.52262	9.04494	9.54215	9.53053	9.585
319	ENSMPUG00000000410	1366.93	0.112526	0.0999381	1.12596	0.260183	0.608632	SLC48A1	ENSMPUG00000000410	10.6827	10.5498	10.7853	10.6937	10.8011	10.5709	10.826	10.7337	10.8736	10.7056	10.8655	10.6311
320	ENSMPUG00000000411	1365.06	-0.116649	0.193899	-0.601595	0.547444	0.827339		ENSMPUG00000000411	10.6231	10.6235	10.7554	10.8265	10.9757	10.9021	11.1846	10.8704	10.1999	10.6125	10.3443	10.7381
321	ENSMPUG00000000412	4280.01	-0.0118277	0.0883101	-0.133934	0.893455	0.968604	PRPF40A	ENSMPUG00000000412	12.1486	12.2132	12.2653	12.242	12.03	12.1944	12.2281	12.2852	11.9357	12.1595	12.235	12.1684
322	ENSMPUG00000000413	45.973	-0.17108	0.419742	-0.407584	0.683579	0.893862	PLCXD2	ENSMPUG00000000413	8.27821	8.07375	8.20442	8.35062	8.31792	8.39326	8.13518	8.06073	8.55823	8.18291	8.22368	8.13452
323	ENSMPUG00000000415	139.918	0.0839257	0.437976	0.191622	0.848039	0.951735		ENSMPUG00000000415	8.96861	8.88266	8.71193	8.73203	8.40587	8.70139	9.16163	8.56758	8.02397	8.9764	8.71661	8.82426
324	ENSMPUG00000000416	5864.53	-0.270407	0.0875785	-3.08759	0.00201784	0.0292712	HDAC7	ENSMPUG00000000416	12.617	12.838	12.6721	12.5674	12.7198	12.7195	12.6099	12.3739	12.3616	12.5375	12.4002	12.3189
325	ENSMPUG00000000417	3981.5	-0.174409	0.0738436	-2.36187	0.0181831	0.140165	WRNIP1	ENSMPUG00000000417	12.2456	12.1344	12.1742	12.1661	12.0926	12.1569	11.9124	11.9931	12.033	11.8783	12.1181	12.0645
326	ENSMPUG00000000418	10.705	-0.419901	0.753132	-0.55754	0.577159	0.842949	CD28	ENSMPUG00000000418	7.81241	7.96609	7.69769	7.91078	7.79211	8.05038	7.81846	7.87844	7.71031	7.76858	7.79457	7.99316
327	ENSMPUG00000000419	485.895	0.500449	0.219144	2.28366	0.0223916	0.160848	VDR	ENSMPUG00000000419	9.24436	9.64076	9.13224	9.88397	9.41356	9.57085	9.59829	9.66695	9.77017	10.0554	9.8534	9.77907
328	ENSMPUG00000000421	3294.34	0.231043	0.0922224	2.50528	0.0122355	0.107231	SERPINB1	ENSMPUG00000000421	11.6414	11.9077	11.7008	11.73	11.6014	11.7013	11.8519	11.865	11.906	12.0895	12.0034	11.8057
329	ENSMPUG00000000422	38.999	-1.48491	0.609928	-2.43457	0.0149094	0.122691	CTLA4	ENSMPUG00000000422	8.33018	8.34113	8.0454	8.31905	7.94451	8.35543	8.0328	7.93215	7.79119	8.03191	8.15232	8.21693
330	ENSMPUG00000000423	779.205	0.083741	0.269841	0.310335	0.756307	0.922741		ENSMPUG00000000423	9.8993	9.93994	10.0543	9.95159	9.91024	10.6426	9.66918	10.5902	10.4504	9.71177	9.74652	10.4351
331	ENSMPUG00000000424	6218.24	0.799529	0.127776	6.25725	3.91826e-10	3.68317e-08	TMEM106C	ENSMPUG00000000424	12.1046	12.1693	12.4075	12.4715	12.0942	12.1847	12.6521	13.1418	13.1279	12.9166	13.2254	12.839
332	ENSMPUG00000000425	162.086	-0.808225	0.36478	-2.21565	0.0267155	0.17901	ICOS	ENSMPUG00000000425	8.92738	8.98724	8.67818	9.41019	8.6423	9.00684	8.3778	8.65432	8.4587	8.77829	8.8065	8.90352
333	ENSMPUG00000000426	241.525	0.0863547	0.361643	0.238784	0.811273	0.940039	CD96	ENSMPUG00000000426	9.10489	9.43541	8.92242	9.02556	8.78412	9.01483	9.07838	9.29809	8.43047	9.0627	9.10817	9.48056
334	ENSMPUG00000000427	181.613	-0.0637173	0.182627	-0.348893	0.72717	0.908548	GALNT13	ENSMPUG00000000427	8.83654	8.95601	8.83394	8.88605	9.03277	8.93116	9.12214	8.85929	8.73776	8.8833	8.85474	8.8619
335	ENSMPUG00000000429	4.48508	-0.455324	1.20208	-0.378779	0.704852	NA	COL2A1	ENSMPUG00000000429	7.7718	7.68135	7.6832	7.82316	7.69223	7.75052	7.68135	7.66193	7.68135	7.89321	7.53125	7.75053
336	ENSMPUG00000000430	17.0567	0.296913	0.441453	0.672582	0.501214	0.803133		ENSMPUG00000000430	7.96295	7.92104	8.04323	7.87767	8.00574	7.93918	8.03581	7.97817	8.09838	8.04356	7.94442	7.89789
337	ENSMPUG00000000431	1340.84	-0.0287895	0.200913	-0.143293	0.886059	0.965723	NECTIN3	ENSMPUG00000000431	10.6532	10.5109	10.9821	10.6563	10.6947	10.7789	11.2351	10.8938	10.1761	10.7424	10.3624	10.5649
338	ENSMPUG00000000432	2596.55	-0.0560011	0.110609	-0.506297	0.612648	0.858481	PARD3B	ENSMPUG00000000432	11.6287	11.2269	11.7412	11.5832	11.581	11.5195	11.5459	11.5554	11.6104	11.328	11.5379	11.4429
339	ENSMPUG00000000433	585.12	-0.0862503	0.128071	-0.673457	0.500656	0.80313	KCNJ3	ENSMPUG00000000433	9.85611	9.85086	9.82937	9.86771	10.0021	9.62916	9.76758	9.79951	9.73477	9.62682	9.96283	9.82625
340	ENSMPUG00000000435	5169.36	0.0863185	0.0980282	0.880547	0.378563	0.714218	NRP2	ENSMPUG00000000435	12.5823	12.1932	12.351	12.4629	12.4216	12.3139	12.4845	12.2437	12.6019	12.4782	12.5288	12.475
341	ENSMPUG00000000436	403.18	-0.117732	0.193044	-0.609869	0.541948	0.824884	SENP1	ENSMPUG00000000436	9.50205	9.53698	9.40056	9.47223	9.68876	9.6092	9.81451	9.45162	9.16683	9.3126	9.38001	9.55311
342	ENSMPUG00000000438	1700.78	-0.784671	0.419811	-1.8691	0.0616082	0.28989	NR4A2	ENSMPUG00000000438	11.2685	11.081	11.9666	11.0431	10.246	10.9275	9.98838	11.2617	10.0183	10.065	10.8922	10.5637
343	ENSMPUG00000000439	143.41	-0.0969129	0.183675	-0.527634	0.597754	0.852224	INO80D	ENSMPUG00000000439	8.72465	8.71767	8.76247	8.86191	8.74388	8.91186	8.88579	8.74227	8.67047	8.68049	8.79961	8.70445
344	ENSMPUG00000000440	679.252	0.312347	0.169548	1.84223	0.0654419	0.30035	GPD2	ENSMPUG00000000440	9.91695	9.71002	9.92645	9.92585	9.91235	9.86052	10.5048	10.0865	9.69923	10.0719	9.99515	10.077
345	ENSMPUG00000000441	1190.28	-0.117281	0.097529	-1.20252	0.229162	0.574475	PFKM	ENSMPUG00000000441	10.5515	10.6121	10.6274	10.8189	10.5928	10.5794	10.477	10.586	10.4654	10.6928	10.5084	10.5101
346	ENSMPUG00000000442	3474.19	0.103137	0.0955137	1.07982	0.280223	0.629522	NDUFS1	ENSMPUG00000000442	11.8398	11.7639	11.9878	11.805	11.8649	11.8527	12.1067	12.1127	11.7548	11.8494	11.8634	11.9648
347	ENSMPUG00000000443	328.763	0.0746824	0.160636	0.464916	0.641992	0.874307		ENSMPUG00000000443	9.40163	9.37448	9.19366	9.18789	9.37627	9.38885	9.39237	9.12215	9.55453	9.42332	9.32082	9.33013
348	ENSMPUG00000000444	29070.3	0.110803	0.110441	1.00328	0.315727	0.665178	EEF1B2	ENSMPUG00000000444	14.8435	14.6477	14.918	14.7717	14.5982	14.7204	14.522	15.0151	15.0052	14.6773	14.9507	14.9406
349	ENSMPUG00000000445	608.923	-0.0355775	0.114649	-0.310318	0.756319	0.922741	ASB8	ENSMPUG00000000445	9.88853	9.95956	9.75376	9.85804	9.91244	10.0045	9.89478	9.698	10.0058	9.8994	9.90182	9.83278
350	ENSMPUG00000000446	2854.76	-0.0460575	0.115081	-0.400217	0.688997	0.896039	SERPINB9	ENSMPUG00000000446	11.7545	11.6326	11.8602	11.4803	11.6696	11.6035	11.8438	11.7679	11.3881	11.5254	11.5464	11.6622
351	ENSMPUG00000000447	12.5845	-0.373388	0.654895	-0.570149	0.568577	0.8384		ENSMPUG00000000447	8.03731	7.9904	7.87724	7.85323	7.82553	8.0074	7.87075	7.64232	8.00461	7.93301	7.95304	7.80239
352	ENSMPUG00000000448	4986.13	-0.0211416	0.124355	-0.17001	0.865002	0.958653	SERPINB6	ENSMPUG00000000448	12.351	12.1753	12.7529	12.3516	12.284	12.3498	12.304	12.5009	12.5328	12.3013	12.4286	12.099
353	ENSMPUG00000000451	458.655	-0.0963118	0.166093	-0.579866	0.562005	0.835752	NQO2	ENSMPUG00000000451	9.5832	9.48726	9.77443	9.88616	9.49794	9.62133	9.43214	9.7042	9.56707	9.45131	9.80204	9.51298
354	ENSMPUG00000000452	22.0809	-0.544737	0.633838	-0.859426	0.390106	0.725275	GALNT5	ENSMPUG00000000452	8.0481	8.07772	7.96058	8.22037	7.9686	8.19255	8.0124	8.06946	7.68718	8.08517	7.75135	8.15697
355	ENSMPUG00000000454	1047.69	0.110544	0.20135	0.549013	0.582996	0.844854	RIPK1	ENSMPUG00000000454	10.3394	10.2992	10.3259	10.5261	10.4897	10.4365	11.0463	10.4396	9.90346	10.5503	10.2985	10.4531
356	ENSMPUG00000000458	4576.89	0.04984	0.0975674	0.510826	0.609473	0.856864	CYTIP	ENSMPUG00000000458	12.042	12.3205	12.2613	12.2776	12.2543	12.2952	12.221	12.5532	12.1677	12.1889	12.2484	12.3339
357	ENSMPUG00000000459	1364.78	-0.0214519	0.108634	-0.197469	0.843461	0.949553	BPHL	ENSMPUG00000000459	10.7795	10.7151	10.8497	10.7901	10.6211	10.7335	10.5267	10.9107	10.6991	10.5945	10.7818	10.8405
358	ENSMPUG00000000460	5.0587	-0.809041	1.05187	-0.769148	0.441805	NA		ENSMPUG00000000460	7.89747	7.80376	7.90437	7.69511	7.6804	7.82321	7.59482	7.62868	7.90923	7.72668	7.77263	7.62177
359	ENSMPUG00000000461	30.6616	-0.307156	0.623451	-0.492671	0.622245	0.863872	ACVR1C	ENSMPUG00000000461	8.1123	8.23205	8.13389	8.1415	8.23326	8.08417	8.2865	8.24908	7.56052	7.91837	7.98477	8.22749
360	ENSMPUG00000000462	2031.27	0.492153	0.150054	3.27984	0.00103867	0.0176145	TUBB2A	ENSMPUG00000000462	11.1223	11.0127	11.1489	10.9699	10.7417	10.8403	11.295	11.1131	11.5328	11.6361	11.5924	11.0865
361	ENSMPUG00000000463	211.216	-0.869597	0.177488	-4.89948	9.60927e-07	4.6767e-05	ZDBF2	ENSMPUG00000000463	9.33677	9.2423	9.23642	9.06816	9.15577	9.09443	8.66148	8.72729	8.91173	8.76783	8.86564	8.82764
362	ENSMPUG00000000465	3904.07	-0.0216144	0.0766611	-0.281947	0.777984	0.93005	ACVR1	ENSMPUG00000000465	12.1696	11.9037	12.0776	12.0929	12.0576	12.0906	12.0806	11.9345	12.1539	12.0316	12.0513	12.0264
363	ENSMPUG00000000466	2054.1	0.12943	0.139363	0.92873	0.353029	0.695345	SLC22A23	ENSMPUG00000000466	11.1556	10.9127	11.2109	11.1447	11.3847	11.1722	11.6449	11.278	11.163	11.3341	10.9743	11.2227
364	ENSMPUG00000000467	5.67147	1.29383	1.07441	1.20422	0.228503	NA	ADAM23	ENSMPUG00000000467	7.59309	7.84014	7.7268	7.78482	7.72893	7.65466	7.58436	7.91695	7.85023	8.04771	7.62824	7.78324
365	ENSMPUG00000000468	19.4518	0.590553	0.591526	0.998355	0.318107	0.667627	SLC24A1	ENSMPUG00000000468	8.11181	7.9289	7.99321	7.82306	7.91231	7.95746	8.30933	7.8912	7.89014	8.12271	7.95896	8.00979
366	ENSMPUG00000000469	77.115	-0.182621	0.343989	-0.530891	0.595494	0.851213	CCDC148	ENSMPUG00000000469	8.69838	8.59751	8.42299	8.31268	8.49928	8.33816	8.16178	8.31252	8.60596	8.4738	8.36668	8.58791
367	ENSMPUG00000000470	6440.98	-0.00899094	0.0882624	-0.101866	0.918863	0.976314	BOD1L1	ENSMPUG00000000470	12.6952	12.6897	12.7562	12.8244	12.6809	12.7445	12.4626	12.7795	12.8991	12.6889	12.7616	12.7184
368	ENSMPUG00000000472	1161	-0.0193099	0.0814573	-0.237055	0.812614	0.940293	INTS14	ENSMPUG00000000472	10.5715	10.5555	10.6206	10.6078	10.5389	10.5106	10.6076	10.5756	10.4363	10.6551	10.5027	10.5265
369	ENSMPUG00000000473	104.377	-0.0569292	0.411699	-0.138279	0.89002	0.967469	MDH1B	ENSMPUG00000000473	8.37621	8.75659	8.49492	8.70735	8.47201	8.7818	8.18555	8.82881	8.59794	8.83843	8.15519	8.7101
370	ENSMPUG00000000474	6222.34	-0.0787398	0.101092	-0.77889	0.436044	0.758158	PKP4	ENSMPUG00000000474	12.8097	12.4685	12.8765	12.6632	12.7702	12.7156	12.7832	12.7749	12.5842	12.483	12.5303	12.708
371	ENSMPUG00000000475	6444.85	-0.0983899	0.103977	-0.946267	0.344012	0.686522	HACD3	ENSMPUG00000000475	12.7546	12.4469	12.9581	12.8893	12.7965	12.7331	12.7214	12.7355	12.7714	12.5704	12.7291	12.532
372	ENSMPUG00000000477	998.473	0.102997	0.131107	0.78559	0.432108	0.755073	FASTKD2	ENSMPUG00000000477	10.3121	10.1541	10.5791	10.2721	10.4143	10.3301	10.626	10.5961	10.3446	10.3642	10.2883	10.3291
373	ENSMPUG00000000478	448.559	0.234213	0.124419	1.88246	0.0597734	0.285172	RAB28	ENSMPUG00000000478	9.57565	9.51284	9.45771	9.59559	9.61794	9.40382	9.68153	9.69555	9.52291	9.62236	9.66875	9.81349
374	ENSMPUG00000000479	269.133	0.0357182	0.294918	0.121112	0.903602	0.971239	DAPL1	ENSMPUG00000000479	9.27686	9.30052	9.15526	9.06056	8.92259	9.29847	9.166	9.47894	8.67676	8.93942	9.04336	9.60054
375	ENSMPUG00000000480	3963.15	-0.0675663	0.0751288	-0.899339	0.368472	0.7067	DPP8	ENSMPUG00000000480	12.1305	12.1929	12.1172	12.033	12.0654	12.0998	12.1624	11.9576	11.9713	12.0471	12.1473	11.9709
15257	ENSMPUG00000018376	754.818	2.57697	0.191222	13.4763	2.15593e-41	7.09299e-38	ARL11	ENSMPUG00000018376	8.86092	9.20456	9.23431	9.12213	8.83764	8.93102	10.3019	10.7939	10.803	10.8321	10.8308	10.4205
377	ENSMPUG00000000482	2198.93	-0.0960482	0.136809	-0.702062	0.482641	0.792359	TANC1	ENSMPUG00000000482	11.4497	11.15	11.3588	11.2591	11.4783	11.4214	11.7004	11.1289	11.1457	11.2551	11.1005	11.2198
378	ENSMPUG00000000483	2433.86	-0.10999	0.113921	-0.965497	0.334296	0.679638	KLF7	ENSMPUG00000000483	11.4734	11.3617	11.534	11.4031	11.5767	11.5223	11.2137	11.3755	11.7287	11.2908	11.3174	11.315
379	ENSMPUG00000000484	62.9184	-0.378889	0.40529	-0.934859	0.349861	0.691908	IGDCC4	ENSMPUG00000000484	8.63988	8.34134	8.20194	8.51384	8.33915	8.33253	8.13084	8.03517	8.41516	8.39364	8.33586	8.4731
380	ENSMPUG00000000485	310.049	0.20757	0.148828	1.3947	0.163105	0.489435	CREB1	ENSMPUG00000000485	9.31525	9.06227	9.22057	9.32116	9.33838	9.16029	9.49614	9.3202	9.23889	9.32498	9.29482	9.41488
381	ENSMPUG00000000486	1694	0.0761605	0.10325	0.737634	0.460737	0.777266	WDSUB1	ENSMPUG00000000486	10.9599	10.8975	10.9226	10.9793	10.9822	11.0229	10.8101	11.0706	11.22	10.8501	11.0517	11.1079
382	ENSMPUG00000000487	1204.42	-0.0472916	0.126197	-0.374745	0.70785	0.901782		ENSMPUG00000000487	10.7092	10.3639	10.7141	10.7338	10.574	10.5823	10.4003	10.5239	10.8329	10.5084	10.6663	10.519
383	ENSMPUG00000000488	2.6641	-2.38021	1.42575	-1.66945	0.0950292	NA	IGDCC3	ENSMPUG00000000488	7.83842	7.62872	7.64317	7.80237	7.71663	7.80314	7.62872	7.56963	7.62872	7.58489	7.58388	7.76488
384	ENSMPUG00000000489	1878.54	0.000667839	0.110292	0.00605518	0.995169	0.998995	CCNYL1	ENSMPUG00000000489	11.236	10.9146	11.2415	11.106	11.2056	10.9677	11.1937	10.9719	11.2591	11.1464	11.1538	10.9664
385	ENSMPUG00000000490	5085.66	-0.173804	0.133534	-1.30157	0.193065	0.53305	BAZ2B	ENSMPUG00000000490	12.3979	12.5168	12.5029	12.6138	12.2774	12.5562	11.8679	12.4137	12.525	12.1396	12.5502	12.3088
386	ENSMPUG00000000491	1782.08	-0.179674	0.10999	-1.63355	0.102353	0.384553	PXDC1	ENSMPUG00000000491	11.1644	11.1442	10.9384	11.2868	11.1483	11.0936	10.7395	10.864	11.1147	10.999	11.0445	11.09
387	ENSMPUG00000000492	359.951	-0.164525	0.161554	-1.01839	0.308492	0.657004	PLEKHM3	ENSMPUG00000000492	9.47509	9.51296	9.30046	9.49384	9.49887	9.48576	9.61402	9.17801	9.19052	9.43502	9.3917	9.35263
388	ENSMPUG00000000495	418.009	-0.707627	0.56919	-1.24322	0.213788	0.557075		ENSMPUG00000000495	9.14897	9.83696	8.78643	10.2518	9.30789	10.2936	8.70175	9.57749	9.01733	8.83423	9.37214	9.94002
389	ENSMPUG00000000498	14.1518	-0.199535	0.689455	-0.28941	0.772268	0.928302		ENSMPUG00000000498	8.12206	7.87618	7.76148	8.01692	8.00325	7.85096	7.85878	7.65789	7.97865	8.00017	7.87616	8.01846
390	ENSMPUG00000000500	3841.76	-0.169615	0.0983063	-1.72537	0.0844613	0.34674	PRPF4B	ENSMPUG00000000500	12.1307	12.186	12.0193	12.0236	12.126	12.1427	12.1649	11.9393	11.7006	11.9438	11.8627	12.0506
391	ENSMPUG00000000501	2003.52	0.0860614	0.165021	0.521519	0.602005	0.853471	MARCHF7	ENSMPUG00000000501	11.3939	10.9458	11.1592	10.9089	11.2782	11.249	11.7225	11.095	11.0483	10.9973	11.101	11.3297
392	ENSMPUG00000000503	1021.51	0.360791	0.0870314	4.14553	3.39032e-05	0.00107252	CD302	ENSMPUG00000000503	10.2704	10.214	10.2172	10.3244	10.3359	10.2079	10.6252	10.4967	10.451	10.4635	10.6073	10.55
393	ENSMPUG00000000504	250.476	0.207941	0.227199	0.915235	0.360068	0.700753		ENSMPUG00000000504	8.94384	8.95457	9.08669	9.15784	9.2229	9.11186	9.44395	9.37006	8.8717	9.17572	8.91759	9.22722
394	ENSMPUG00000000505	138.257	-0.20943	0.187531	-1.11677	0.264092	0.611471	PARP16	ENSMPUG00000000505	8.7373	8.80785	8.82614	8.84618	8.77879	8.74424	8.79594	8.63711	8.65966	8.85903	8.72757	8.54828
395	ENSMPUG00000000506	51.2429	-0.243272	0.382116	-0.636644	0.524357	0.814761	CILP	ENSMPUG00000000506	8.43779	8.2276	8.30666	8.33637	8.44236	8.16003	8.28319	7.99468	8.41945	8.38803	8.27619	8.12581
396	ENSMPUG00000000508	15836	0.3454	0.0936746	3.68723	0.000226709	0.00523788	ATP1B1	ENSMPUG00000000508	13.8487	13.7875	13.8509	13.9027	13.6237	13.6704	13.8855	14.0616	14.2016	14.2303	14.2529	14.0594
397	ENSMPUG00000000509	2211.74	-0.161907	0.165025	-0.981105	0.326541	0.673498	DPT	ENSMPUG00000000509	11.7886	11.2737	11.101	11.3179	11.3539	11.3809	11.4644	10.792	11.1468	11.165	11.3031	11.4797
398	ENSMPUG00000000512	18.9965	-1.22255	0.699216	-1.74846	0.0803841	0.336982	C2orf80	ENSMPUG00000000512	8.17421	8.03273	8.11948	8.07413	7.73573	8.08045	7.90293	7.87931	7.68678	8.15935	7.72104	7.93404
399	ENSMPUG00000000515	3772.92	0.134895	0.103725	1.30051	0.193428	0.53343	ECI2	ENSMPUG00000000515	12.0138	11.7881	12.0747	11.9035	11.9001	11.94	11.8393	12.2091	12.2235	11.9022	12.0122	12.1482
400	ENSMPUG00000000516	4306.03	0.25269	0.109448	2.30877	0.0209562	0.153213	IDH1	ENSMPUG00000000516	12.0321	11.9716	12.2567	11.9813	12.0725	11.9679	12.4954	12.4511	12.0352	12.3041	12.1389	12.2265
401	ENSMPUG00000000517	137.932	0.274543	0.363634	0.754999	0.45025	0.76834		ENSMPUG00000000517	9.18554	8.50666	8.69396	8.36911	8.75178	8.50654	8.93014	8.55954	8.79888	8.51804	8.82842	9.05112
402	ENSMPUG00000000518	3770.91	0.00571822	0.0686471	0.0832988	0.933614	0.981101	CLPX	ENSMPUG00000000518	12.0246	12.0295	12.0083	11.895	12.1215	11.9714	12.0695	12.0141	12.0369	11.9279	12.0101	12.0304
403	ENSMPUG00000000519	5.16415	-1.21131	1.34791	-0.898659	0.368834	NA		ENSMPUG00000000519	7.68309	7.84813	7.6368	7.97697	7.72231	7.81927	7.55291	7.68309	7.67194	7.95571	7.55266	7.72938
404	ENSMPUG00000000520	588.085	0.34261	0.275388	1.2441	0.213464	0.556691	PIKFYVE	ENSMPUG00000000520	9.84774	9.69276	9.40371	9.63411	9.85503	9.85537	10.6228	9.61911	9.37711	9.77383	9.84251	10.0631
405	ENSMPUG00000000521	2193.04	0.0672951	0.102556	0.656177	0.51171	0.8083	CDYL	ENSMPUG00000000521	11.4629	11.131	11.334	11.2032	11.2691	11.2631	11.2933	11.2389	11.5047	11.1628	11.4371	11.3678
406	ENSMPUG00000000523	1067.83	-0.16495	0.105988	-1.55631	0.119635	0.417655	PDCD7	ENSMPUG00000000523	10.465	10.6178	10.4812	10.6509	10.3953	10.5508	10.1933	10.4815	10.3733	10.4618	10.4273	10.4653
407	ENSMPUG00000000525	248.545	-0.177639	0.360785	-0.492367	0.62246	0.863872	UBAP1L	ENSMPUG00000000525	9.29316	9.14629	9.30262	9.36322	8.59923	8.85004	9.18218	8.89027	8.52103	9.49545	9.26799	8.88081
408	ENSMPUG00000000526	2841.32	-0.312305	0.129264	-2.41602	0.0156914	0.127091	RASL12	ENSMPUG00000000526	12.0126	11.7905	11.8295	11.6441	11.5327	11.486	11.3545	11.2418	11.4583	11.6034	11.6254	11.4249
409	ENSMPUG00000000527	766.663	-0.24792	0.13351	-1.85694	0.0633195	0.294738	MTFMT	ENSMPUG00000000527	10.2502	10.3501	10.0952	10.2737	10.0287	10.1262	9.83215	9.91087	9.99297	10.0615	10.2324	10.0659
410	ENSMPUG00000000528	1307.06	0.142482	0.0958209	1.48696	0.137026	0.448399	SPG21	ENSMPUG00000000528	10.7851	10.6724	10.6153	10.5758	10.6085	10.5692	10.7391	10.6126	10.7741	10.9123	10.6713	10.7824
411	ENSMPUG00000000529	194.694	0.445551	0.260097	1.71302	0.0867087	0.352684	PLA2R1	ENSMPUG00000000529	8.62467	8.91495	8.74836	9.11128	8.82231	8.83805	9.23228	9.14636	8.57368	9.01317	9.15865	9.02267
412	ENSMPUG00000000530	546.002	-0.174255	0.142027	-1.22692	0.219854	0.564564	RPP40	ENSMPUG00000000530	9.80703	9.87061	9.84463	9.98124	9.59787	9.90151	9.53929	9.72015	9.73973	9.69627	9.93521	9.68254
413	ENSMPUG00000000531	2398.11	0.0924801	0.113476	0.814972	0.415088	0.744137	SFT2D2	ENSMPUG00000000531	11.4192	11.339	11.3292	11.3795	11.5045	11.3562	11.7894	11.3412	11.2721	11.563	11.3562	11.4312
414	ENSMPUG00000000532	1011.99	-0.0366225	0.118239	-0.309732	0.756765	0.922741		ENSMPUG00000000532	10.5579	10.3352	10.5497	10.3507	10.3148	10.404	10.1764	10.4184	10.5846	10.3032	10.425	10.4266
415	ENSMPUG00000000533	1476.73	-0.0695514	0.102474	-0.678722	0.497314	0.801098	TIPRL	ENSMPUG00000000533	11.0559	10.6319	10.9276	10.8693	10.8944	10.7693	10.8709	10.75	10.8142	10.779	10.7436	10.8783
416	ENSMPUG00000000534	995.579	0.100484	0.141961	0.70783	0.479051	0.790219	FARS2	ENSMPUG00000000534	10.3778	10.263	10.3803	10.4012	10.4027	10.2684	10.085	10.5046	10.6497	10.1773	10.5504	10.5021
417	ENSMPUG00000000535	3363.14	-0.0345283	0.157793	-0.218821	0.82679	0.944552	ITGB6	ENSMPUG00000000535	11.7643	11.7351	11.7836	11.7613	11.999	12.1294	12.2996	11.9452	11.5271	11.6504	11.5443	11.9259
418	ENSMPUG00000000536	1115.52	-0.325797	0.120356	-2.70696	0.00679031	0.0721114	GPR161	ENSMPUG00000000536	10.6766	10.6387	10.5544	10.5593	10.6195	10.7568	10.2742	10.2095	10.6785	10.358	10.4164	10.3317
419	ENSMPUG00000000538	2562.46	0.023057	0.106062	0.217392	0.827903	0.945173	DCAF6	ENSMPUG00000000538	11.6402	11.2767	11.5651	11.4323	11.5049	11.5745	11.6237	11.3845	11.6976	11.3743	11.5768	11.4596
420	ENSMPUG00000000539	2460.64	0.0614165	0.107094	0.573482	0.566318	0.837484	RBMS1	ENSMPUG00000000539	11.574	11.2703	11.4991	11.3457	11.4943	11.4027	11.3884	11.3898	11.773	11.4752	11.4052	11.4648
421	ENSMPUG00000000540	438.695	-0.367909	0.457268	-0.804581	0.421062	0.74776	NRN1	ENSMPUG00000000540	9.19482	8.92564	9.84046	10.2972	9.17905	10.0769	9.30687	9.66444	9.63651	9.65911	9.25119	9.0188
422	ENSMPUG00000000541	108.18	0.21703	0.271188	0.800293	0.423541	0.749889		ENSMPUG00000000541	8.41904	8.49787	8.45603	8.86707	8.52617	8.65674	8.74341	8.56735	8.57268	8.80928	8.68884	8.53037
423	ENSMPUG00000000543	84.9224	-0.0456904	0.337783	-0.135265	0.892402	0.968339	ADCY10	ENSMPUG00000000543	8.44437	8.61166	8.4886	8.37672	8.39508	8.54619	8.20145	8.42401	8.7161	8.43047	8.5342	8.37977
424	ENSMPUG00000000544	2.36556	-2.18339	1.35504	-1.61132	0.10711	NA	ANKDD1A	ENSMPUG00000000544	7.78099	7.63278	7.69577	7.83324	7.74081	7.72222	7.63278	7.56141	7.63278	7.68872	7.57982	7.64662
425	ENSMPUG00000000545	2380.63	0.146802	0.0876739	1.67441	0.094051	0.367732	TANK	ENSMPUG00000000545	11.4555	11.4492	11.2061	11.3359	11.314	11.3024	11.4289	11.3329	11.438	11.5353	11.5004	11.5823
426	ENSMPUG00000000546	4488.47	-0.0798425	0.33827	-0.236032	0.813408	0.940571	F13A1	ENSMPUG00000000546	12.4001	12.4591	11.8299	11.9834	12.3661	12.1582	13.046	11.7586	11.015	11.8363	12.1428	12.3288
427	ENSMPUG00000000547	1416.2	0.366229	0.175468	2.08715	0.0368745	0.217492		ENSMPUG00000000547	10.5209	10.7006	10.3408	10.5986	10.8485	10.7279	11.4184	10.5778	10.7557	10.9863	10.9106	10.7579
428	ENSMPUG00000000548	3271.1	0.232551	0.0988099	2.35352	0.0185965	0.142351	PSMD14	ENSMPUG00000000548	11.6964	11.5584	11.858	11.8074	11.6004	11.6224	11.922	11.8454	11.9383	12.0033	12.0001	11.6838
429	ENSMPUG00000000549	95.3077	-0.169824	0.259113	-0.655405	0.512207	0.808587	PIF1	ENSMPUG00000000549	8.71613	8.63536	8.49496	8.3832	8.63938	8.48189	8.53242	8.36232	8.57566	8.48313	8.52224	8.58348
430	ENSMPUG00000000550	1072.42	0.180886	0.120414	1.5022	0.133044	0.442227	MPZL1	ENSMPUG00000000550	10.4081	10.3808	10.2255	10.3793	10.6065	10.3909	10.7417	10.4773	10.415	10.475	10.4445	10.6599
431	ENSMPUG00000000552	139.968	-0.116347	0.295334	-0.39395	0.693618	0.897074	LY86	ENSMPUG00000000552	8.77626	8.8863	8.82487	8.7996	8.77522	8.51066	8.65271	8.9359	8.38295	8.86457	8.57111	8.88729
432	ENSMPUG00000000553	460.812	-0.395644	0.19481	-2.03092	0.0422631	0.234874	RBPMS2	ENSMPUG00000000553	9.80495	9.80188	9.5566	9.78712	9.6607	9.63482	9.37566	9.14443	9.62716	9.71267	9.58364	9.39277
433	ENSMPUG00000000554	3.7644	-0.0373928	1.13548	-0.0329314	0.973729	NA	SLC4A10	ENSMPUG00000000554	7.8068	7.52667	7.77522	7.70031	7.76855	7.76755	7.79127	7.65146	7.86269	7.76595	7.57889	7.68304
434	ENSMPUG00000000555	7052.32	-0.0378753	0.120418	-0.314532	0.753117	0.921647	DPP4	ENSMPUG00000000555	12.6747	12.8571	12.9868	12.8068	13.0511	12.8226	13.1071	13.0401	12.5851	12.8263	12.6559	12.728
435	ENSMPUG00000000558	4264.26	-0.0524239	0.0858404	-0.610714	0.541389	0.824387	RREB1	ENSMPUG00000000558	12.2231	12.0728	12.1506	12.1962	12.2842	12.1882	12.3009	11.9645	12.2041	12.1665	12.1352	12.037
436	ENSMPUG00000000559	984.26	0.090421	0.156952	0.576104	0.564545	0.837097	RCSD1	ENSMPUG00000000559	10.2424	10.2712	10.299	10.2431	10.56	10.4177	10.8269	10.3364	10.2752	10.4477	10.191	10.2798
437	ENSMPUG00000000560	2089.35	0.124972	0.139022	0.89894	0.368685	0.706778	SSR1	ENSMPUG00000000560	11.235	11.0308	11.0714	11.316	11.3498	11.1588	11.6778	11.1722	11.0163	11.3947	11.1376	11.3358
438	ENSMPUG00000000561	75.8655	0.0682548	0.253475	0.269276	0.787717	0.93264	CAGE1	ENSMPUG00000000561	8.5246	8.34503	8.30599	8.4665	8.56273	8.40671	8.43923	8.34844	8.56322	8.42642	8.41811	8.56705
439	ENSMPUG00000000563	74.4709	-0.000918004	0.376878	-0.00243581	0.998057	0.999413	FAP	ENSMPUG00000000563	8.21536	8.37145	8.09196	8.60761	8.63328	8.5065	8.56031	8.30291	8.40807	8.23003	8.57762	8.42631
440	ENSMPUG00000000564	1915.48	0.00286863	0.120397	0.0238263	0.980991	0.994736	IFIH1	ENSMPUG00000000564	11.1655	11.0888	11.2966	11.0053	11.2525	11.0549	11.4498	11.213	10.9314	11.0974	11.0705	11.0819
441	ENSMPUG00000000565	2531.06	-0.104262	0.0983921	-1.05965	0.289302	0.638024	OAZ2	ENSMPUG00000000565	11.6562	11.3265	11.7289	11.4415	11.5253	11.5395	11.4754	11.5063	11.5525	11.3593	11.3718	11.4336
442	ENSMPUG00000000567	664.327	0.156892	0.23175	0.676986	0.498415	0.801545	ZNF609	ENSMPUG00000000567	9.7321	9.8068	9.76226	9.80616	10.2045	10.0711	10.5988	9.94525	9.69485	9.96722	9.66382	9.91509
443	ENSMPUG00000000568	1948.48	0.0768095	0.0834986	0.91989	0.35763	0.698693	TRIP4	ENSMPUG00000000568	11.1986	11.154	11.0251	11.1253	11.1638	11.1626	11.1381	11.1816	11.223	11.0703	11.2436	11.3552
444	ENSMPUG00000000569	514.048	0.957649	0.246203	3.88967	0.000100382	0.00267198		ENSMPUG00000000569	8.9922	9.2709	9.41728	9.89461	9.30923	9.28549	9.60919	10.23	9.98953	10.2741	9.89544	9.80491
445	ENSMPUG00000000570	1159.93	-0.101133	0.0833808	-1.21291	0.225166	0.571267	RIOK1	ENSMPUG00000000570	10.5238	10.5623	10.6215	10.609	10.5449	10.6911	10.5851	10.5496	10.484	10.4199	10.5844	10.452
446	ENSMPUG00000000571	152.147	0.0934919	0.22957	0.407247	0.683826	0.893863	CSNK1G1	ENSMPUG00000000571	8.67721	8.73097	8.75532	8.80284	8.93096	8.83365	9.09091	8.91111	8.60224	8.74915	8.71321	8.833
447	ENSMPUG00000000574	16989.2	0.0261637	0.113036	0.231464	0.816954	0.942023	PPIB	ENSMPUG00000000574	13.9967	13.9338	14.1813	14.2706	13.8344	14.0024	13.7371	14.2019	14.1499	14.0412	14.2135	14.0173
448	ENSMPUG00000000575	4.54727	-1.48891	1.31853	-1.12922	0.258804	NA		ENSMPUG00000000575	7.88051	7.64657	7.95732	7.64657	7.79773	7.74173	7.64657	7.64854	7.88444	7.61176	7.67292	7.57173
449	ENSMPUG00000000577	5954.36	-0.199209	0.110657	-1.80023	0.0718239	0.316275	DSP	ENSMPUG00000000577	12.8144	12.503	12.8426	12.6108	12.8142	12.6673	12.7927	12.5918	12.3697	12.3278	12.4669	12.5636
450	ENSMPUG00000000579	2588.38	-0.326841	0.107501	-3.04036	0.00236299	0.032886	FLT4	ENSMPUG00000000579	11.6791	11.7548	11.4408	11.3997	11.5894	11.5549	11.4336	11.1001	11.2127	11.2969	11.3596	11.3383
451	ENSMPUG00000000580	557.982	-0.177333	0.166297	-1.06636	0.286259	0.635574	SNRNP48	ENSMPUG00000000580	10.0199	9.95233	9.63398	9.81149	9.80301	9.77739	9.48945	9.5218	9.87424	9.72238	9.82472	9.90774
452	ENSMPUG00000000581	52.0502	0.169834	0.306841	0.553491	0.579927	0.843932		ENSMPUG00000000581	8.3581	8.30567	8.2466	8.14525	8.16653	8.41077	8.39236	8.2577	8.29152	8.37704	8.18045	8.36921
453	ENSMPUG00000000582	15.5204	-0.468098	0.608879	-0.768787	0.44202	0.762505	SNX22	ENSMPUG00000000582	7.78253	8.11496	7.99075	7.94978	8.10271	7.86626	7.83662	8.09	7.88726	7.88686	7.9328	7.88178
454	ENSMPUG00000000583	831.49	-0.259334	0.159845	-1.62241	0.104715	0.389633	BMP6	ENSMPUG00000000583	10.3929	10.2474	10.4079	10.3399	10.1002	10.2341	10.3044	10.1977	9.63631	10.0526	10.141	10.1827
455	ENSMPUG00000000584	21400.9	-1.08926	0.942179	-1.1561	0.247638	0.595778	SCGB3A1	ENSMPUG00000000584	14.9162	15.6682	12.1319	15.7881	13.4022	14.1367	9.65129	11.5557	13.7633	15.2385	12.0934	14.3399
456	ENSMPUG00000000585	549.649	0.222902	0.166122	1.3418	0.179661	0.51551		ENSMPUG00000000585	9.67586	9.67751	9.81563	9.61803	9.75171	9.71911	10.0845	10.0842	9.51067	9.71667	9.70324	9.9444
457	ENSMPUG00000000586	6244.58	-0.122069	0.0841182	-1.45116	0.146736	0.465895	TXNDC5	ENSMPUG00000000586	12.6126	12.7878	12.6888	12.8759	12.6473	12.8287	12.4441	12.6812	12.6953	12.6846	12.6424	12.605
458	ENSMPUG00000000587	253.874	-0.153197	0.269671	-0.568088	0.569975	0.838969	CNOT6	ENSMPUG00000000587	9.30092	8.96403	9.098	9.16652	9.32465	9.19135	9.57069	8.84798	8.85823	9.1675	8.87598	9.05091
459	ENSMPUG00000000588	971.09	-0.0355939	0.0919002	-0.38731	0.698527	0.898994		ENSMPUG00000000588	10.4308	10.3209	10.3643	10.433	10.234	10.4671	10.2484	10.3197	10.4185	10.3436	10.376	10.3863
460	ENSMPUG00000000590	594.856	-0.218492	0.240993	-0.906632	0.364601	0.703084	GFPT2	ENSMPUG00000000590	10.2997	9.88295	9.45979	10.025	9.93031	9.74864	9.71349	9.23455	9.7966	9.78719	9.95188	10.0744
461	ENSMPUG00000000591	14.7313	0.660585	0.482549	1.36895	0.171015	0.502702		ENSMPUG00000000591	8.01109	7.8478	7.86153	7.96478	7.90209	7.83572	8.00961	7.90876	7.94627	7.95603	8.07463	8.05831
462	ENSMPUG00000000592	1155.18	0.192968	0.105674	1.82608	0.0678383	0.30624	SLC35B3	ENSMPUG00000000592	10.283	10.4508	10.4569	10.5164	10.6181	10.5281	10.7818	10.6533	10.624	10.5728	10.6541	10.4794
463	ENSMPUG00000000593	2906.4	-0.0226321	0.0737475	-0.306886	0.75893	0.923201	MAPK9	ENSMPUG00000000593	11.7998	11.7128	11.7242	11.618	11.6532	11.5925	11.6553	11.5837	11.6706	11.6414	11.7697	11.6594
464	ENSMPUG00000000596	41.7011	0.695107	0.302735	2.29609	0.0216708	0.157042	RASGEF1C	ENSMPUG00000000596	8.02391	8.21299	8.16653	8.16305	8.14516	8.1247	8.32992	8.39875	8.17644	8.37749	8.23505	8.25614
465	ENSMPUG00000000597	485.632	0.265757	0.129328	2.0549	0.0398886	0.226343	IFT88	ENSMPUG00000000597	9.53298	9.63494	9.56667	9.52652	9.78266	9.44797	9.68925	9.8671	9.75072	9.67174	9.69908	9.83341
466	ENSMPUG00000000598	5661.58	0.419814	0.0954931	4.39628	1.10122e-05	0.000400774	RNF130	ENSMPUG00000000598	12.3256	12.2209	12.4211	12.3944	12.2884	12.3019	12.4777	12.7826	12.9149	12.5979	12.8196	12.6872
467	ENSMPUG00000000599	1420.99	0.116112	0.103884	1.11771	0.263692	0.611422	EEF1AKMT1	ENSMPUG00000000599	10.6393	10.6389	10.894	10.7423	10.8708	10.6183	10.8926	10.9077	10.8746	10.8465	10.8128	10.653
468	ENSMPUG00000000600	686.327	0.135471	0.111791	1.21182	0.225579	0.571329	XPO4	ENSMPUG00000000600	10.0064	9.89302	9.91662	9.87064	10.089	9.91847	10.2313	10.0019	9.96711	9.98804	9.96656	10.0916
469	ENSMPUG00000000601	58.776	-0.512701	0.453146	-1.13143	0.257876	0.606702	TFAP2A	ENSMPUG00000000601	8.38866	8.4942	8.26398	8.55058	8.25691	8.41629	8.04543	8.43731	8.01288	8.32656	8.10333	8.56199
470	ENSMPUG00000000602	5783.58	0.0660486	0.0605445	1.09091	0.275313	0.624072	SNX1	ENSMPUG00000000602	12.5437	12.5032	12.5949	12.5966	12.4891	12.5603	12.573	12.5849	12.6717	12.6281	12.667	12.5337
471	ENSMPUG00000000603	593.77	-0.0600905	0.137153	-0.438129	0.661293	0.88226	GCNT2	ENSMPUG00000000603	9.8985	9.676	9.98985	9.88785	9.89495	9.85297	10.0899	9.75594	9.77285	9.90049	9.77818	9.66459
472	ENSMPUG00000000604	1864.23	-0.0344582	0.151528	-0.227405	0.820109	0.943144	LATS2	ENSMPUG00000000604	11.1838	10.967	11.0935	11.0344	11.3079	11.1783	11.5388	11.0831	10.8235	11.0705	10.807	11.1735
473	ENSMPUG00000000605	3085.35	0.353395	0.128976	2.74001	0.00614375	0.0665775	CIAO2A	ENSMPUG00000000605	11.4257	11.7436	11.5398	11.7504	11.4151	11.5347	11.4713	11.9877	11.9503	11.8746	12.0912	11.8736
474	ENSMPUG00000000607	776.074	0.124619	0.146557	0.850315	0.39515	0.728887		ENSMPUG00000000607	10.1716	9.8879	10.1535	10.3064	9.85751	10.0218	9.87599	10.2424	10.1773	10.1959	10.1725	10.2605
475	ENSMPUG00000000608	2684.98	-0.304771	0.14613	-2.08562	0.0370132	0.217764	DAPK2	ENSMPUG00000000608	11.6671	11.5955	11.8838	11.3217	11.7744	11.6209	11.6668	11.4479	11.3716	11.5259	11.0344	11.2312
476	ENSMPUG00000000610	924.244	0.0489317	0.088852	0.550709	0.581833	0.844687	PAK1IP1	ENSMPUG00000000610	10.3495	10.1893	10.3951	10.216	10.2484	10.3462	10.3687	10.336	10.3998	10.2995	10.2797	10.2904
477	ENSMPUG00000000611	3652.65	-0.025497	0.0844213	-0.302021	0.762636	0.925393	HERC1	ENSMPUG00000000611	12.0336	11.9023	11.9051	11.8893	12.0332	12.0811	12.113	11.9014	11.9301	11.8623	11.8581	12.0298
478	ENSMPUG00000000612	173.222	0.0675764	0.241466	0.279859	0.779586	0.930329	PRKAB2	ENSMPUG00000000612	9.0477	8.88741	8.63691	8.7588	8.96434	8.87892	9.09327	8.65931	8.79605	8.82485	8.86743	9.07011
479	ENSMPUG00000000613	2297.92	0.141146	0.0998163	1.41406	0.157345	0.481028	TMEM14C	ENSMPUG00000000613	11.2884	11.3553	11.4397	11.2654	11.197	11.203	11.1563	11.5398	11.4992	11.4023	11.4739	11.3886
480	ENSMPUG00000000614	562.273	0.40357	0.179056	2.25388	0.0242037	0.168423	FMO5	ENSMPUG00000000614	9.6011	9.75528	9.57605	9.53817	9.91948	9.59742	10.1155	10.0998	9.63273	9.75889	9.76585	10.1248
481	ENSMPUG00000000615	2642.48	-0.131196	0.0714659	-1.83578	0.0663898	0.302524	CHD1L	ENSMPUG00000000615	11.6628	11.5778	11.6066	11.6553	11.5195	11.5847	11.4199	11.4335	11.5093	11.4486	11.6094	11.4897
482	ENSMPUG00000000616	63.3049	0.400908	0.26978	1.48606	0.137264	0.448687	SKA3	ENSMPUG00000000616	8.31585	8.35628	8.22277	8.42315	8.3512	8.23543	8.3519	8.47223	8.29893	8.40596	8.43768	8.56531
483	ENSMPUG00000000617	1716.74	0.262429	0.119992	2.18705	0.0287387	0.187355	MRPL57	ENSMPUG00000000617	10.7627	10.8229	11.0994	10.9124	10.7827	10.8467	10.8638	11.3012	11.2096	11.0076	11.1717	10.9646
484	ENSMPUG00000000619	5166.71	0.196039	0.0787622	2.489	0.0128101	0.110618	ZDHHC20	ENSMPUG00000000619	12.3285	12.3827	12.1815	12.3344	12.4407	12.3315	12.6129	12.4538	12.4357	12.425	12.5684	12.6008
485	ENSMPUG00000000620	738.271	-0.0936291	0.118713	-0.788701	0.430287	0.754389	BCL9	ENSMPUG00000000620	10.0764	10.0947	10.0804	9.96385	10.1855	10.1628	10.2452	9.9468	10.0189	10.0905	9.88389	9.94277
486	ENSMPUG00000000621	5493.15	0.0891109	0.0810971	1.09882	0.271847	0.620649	MICU2	ENSMPUG00000000621	12.5159	12.3482	12.6497	12.3853	12.4637	12.3945	12.5258	12.666	12.5747	12.4829	12.4928	12.5323
487	ENSMPUG00000000622	1756.1	0.0817734	0.108842	0.751301	0.452471	0.769682	ACP6	ENSMPUG00000000622	11.0772	10.8997	11.1188	10.909	11.0513	10.9547	10.9142	11.211	11.1953	10.8509	11.0613	11.1695
488	ENSMPUG00000000623	263.05	-0.307904	0.291924	-1.05474	0.291545	0.640949	FGF9	ENSMPUG00000000623	9.13678	9.39269	9.3042	9.34342	8.95432	9.19572	8.78222	9.34935	8.81766	8.71671	9.46924	9.18193
489	ENSMPUG00000000624	24.6679	0.127185	0.43909	0.289655	0.77208	0.92823		ENSMPUG00000000624	8.14324	8.15503	7.92892	8.01682	7.94201	8.04232	8.10034	7.92279	7.9921	8.14316	8.13681	8.13711
490	ENSMPUG00000000625	366.151	0.316402	0.1626	1.9459	0.0516669	0.261997	SGCG	ENSMPUG00000000625	9.47802	9.27542	9.18572	9.27094	9.4794	9.28508	9.57553	9.29824	9.60246	9.3451	9.61478	9.59054
491	ENSMPUG00000000626	1595.51	0.0997897	0.0797993	1.25051	0.211114	0.553968		ENSMPUG00000000626	10.9856	10.8866	10.8317	10.8767	10.882	10.8673	10.8668	10.9376	11.0183	10.9049	10.9942	11.0914
492	ENSMPUG00000000627	32.9945	-0.312872	0.675946	-0.462866	0.64346	0.875425	MAK	ENSMPUG00000000627	7.9355	8.47998	7.80008	8.1913	8.2558	8.13749	7.78913	8.23254	8.0299	8.16302	7.93401	8.36796
493	ENSMPUG00000000628	1074.18	0.0766925	0.109427	0.700852	0.483395	0.792649	USP3	ENSMPUG00000000628	10.5271	10.4935	10.3042	10.4185	10.5354	10.3803	10.6094	10.3055	10.4736	10.4255	10.6538	10.5283
494	ENSMPUG00000000629	4700.4	0.141236	0.0739507	1.90987	0.0561499	0.274737	TBC1D9B	ENSMPUG00000000629	12.2011	12.1703	12.2178	12.1802	12.3236	12.3232	12.5081	12.3869	12.3628	12.3034	12.2713	12.3702
495	ENSMPUG00000000630	506.291	-0.000358038	0.204479	-0.00175097	0.998603	0.999677	SACS	ENSMPUG00000000630	9.7364	9.46764	9.53133	9.85365	9.76819	9.76352	10.1124	9.43766	9.46664	9.72729	9.64135	9.64273
496	ENSMPUG00000000631	69.7097	0.676348	0.385919	1.75257	0.0796767	0.335213	PDZK1	ENSMPUG00000000631	8.56634	8.31061	8.20691	8.12442	8.35541	8.19694	8.30784	8.36451	8.61771	8.27369	8.53453	8.72394
497	ENSMPUG00000000632	2886.93	-0.101021	0.157235	-0.64248	0.520562	0.812221	TNFRSF19	ENSMPUG00000000632	11.7722	11.379	11.7235	11.413	11.8969	11.9329	11.7817	11.5798	11.9098	11.2591	11.3947	11.6285
498	ENSMPUG00000000634	7.77479	-0.552992	1.00675	-0.549282	0.582812	0.844854		ENSMPUG00000000634	7.98245	7.6297	7.87068	7.83017	7.90705	7.85238	7.73785	7.6804	7.94411	7.90654	7.47586	7.79216
499	ENSMPUG00000000635	636.108	0.0725593	0.148359	0.489078	0.624786	0.865566	CA12	ENSMPUG00000000635	9.92703	9.74648	10.045	9.88169	9.96886	9.83601	10.1787	10.1037	9.69574	9.92064	9.77705	9.98567
500	ENSMPUG00000000636	690.638	-0.368309	0.170496	-2.16023	0.0307551	0.19481	MRNIP	ENSMPUG00000000636	10.0711	10.3806	9.92262	9.96372	9.94397	10.1166	9.61939	9.66439	9.99782	9.89642	10.0046	9.81291
501	ENSMPUG00000000637	7012.18	-0.0346572	0.0885507	-0.391383	0.695514	0.898031	RNF115	ENSMPUG00000000637	13.0562	12.7955	12.8808	12.7859	12.8407	12.8181	12.6988	12.7298	13.0087	12.7725	12.8576	12.9051
502	ENSMPUG00000000638	954.2	0.166732	0.117353	1.42078	0.155382	0.478209	MIPEP	ENSMPUG00000000638	10.2293	10.1842	10.1311	10.3389	10.4131	10.3083	10.2451	10.3779	10.6028	10.375	10.2745	10.4762
503	ENSMPUG00000000639	440.552	0.410717	0.189578	2.16648	0.0302742	0.193053	APH1B	ENSMPUG00000000639	9.39119	9.34796	9.33362	9.54495	9.61	9.46865	10.1147	9.63924	9.36276	9.63315	9.6586	9.69681
504	ENSMPUG00000000641	778.82	0.237592	0.092006	2.58236	0.00981283	0.0927093	GCA	ENSMPUG00000000641	10.1035	10.0612	10.0456	9.94687	10.0625	10.0438	10.1127	10.2306	10.3124	10.1528	10.1741	10.2886
505	ENSMPUG00000000643	5074.28	0.186568	0.0889105	2.09838	0.0358718	0.21319	RAB8B	ENSMPUG00000000643	12.3318	12.3812	12.2125	12.3762	12.3609	12.2418	12.5912	12.4758	12.2582	12.4126	12.5917	12.5951
506	ENSMPUG00000000644	7.11827	-0.164317	0.8083	-0.203288	0.83891	0.948817		ENSMPUG00000000644	7.81978	7.93731	7.63846	7.89442	7.87735	7.76055	7.68659	7.68905	7.86969	7.89542	7.85469	7.87037
507	ENSMPUG00000000646	2.74646	-1.40489	2.1968	-0.639516	0.522487	NA	GABRA5	ENSMPUG00000000646	7.60521	7.75625	7.60759	7.50047	7.88615	7.60509	7.50047	7.60521	7.94424	7.60509	7.60509	7.60283
508	ENSMPUG00000000647	4814.11	0.0925789	0.123542	0.749369	0.453635	0.770997	RPS27L	ENSMPUG00000000647	12.2719	12.2827	12.3299	12.4181	12.3011	12.118	11.9457	12.4752	12.545	12.21	12.5623	12.4171
509	ENSMPUG00000000648	821.729	-0.232151	0.207597	-1.11828	0.263447	0.611349		ENSMPUG00000000648	10.4109	10.1153	10.1232	10.0993	10.4375	10.3275	10.6648	9.79788	9.83621	10.0063	9.94434	10.0855
510	ENSMPUG00000000649	1531.89	0.399396	0.112366	3.55444	0.000378791	0.00791754	LACTB	ENSMPUG00000000649	10.5982	10.7944	10.7413	10.8572	10.5963	10.6279	10.887	11.087	10.9544	11.0017	11.2671	10.9439
511	ENSMPUG00000000650	5.73017	-0.613646	0.983586	-0.623886	0.532702	NA	AMER2	ENSMPUG00000000650	7.59416	7.75709	7.75098	7.87664	7.79174	7.96731	7.80547	7.89718	7.65256	7.69438	7.63832	7.74035
512	ENSMPUG00000000651	12229.1	-0.10786	0.0726407	-1.48484	0.137585	0.449241	TPM1	ENSMPUG00000000651	13.6912	13.7133	13.6951	13.7665	13.569	13.5819	13.5401	13.5698	13.4204	13.6228	13.6667	13.566
513	ENSMPUG00000000652	3988.11	0.00642271	0.0815082	0.0787983	0.937193	0.982214	MTMR6	ENSMPUG00000000652	12.0856	12.0929	12.0942	12.0496	12.1133	12.0685	12.1008	12.2023	11.9772	11.8906	12.148	12.1938
514	ENSMPUG00000000653	19214	0.17417	0.118128	1.47442	0.140368	0.45454	SQSTM1	ENSMPUG00000000653	14.3065	14.0946	14.0804	14.1196	14.1239	14.0847	13.9878	14.1749	14.5941	14.095	14.4924	14.401
515	ENSMPUG00000000655	2226.69	0.00443418	0.0973344	0.0455561	0.963664	0.990327	TLN2	ENSMPUG00000000655	11.2323	11.328	11.4548	11.3265	11.3264	11.3348	11.3207	11.5706	11.2239	11.3661	11.1718	11.3481
516	ENSMPUG00000000656	1833.02	0.125843	0.0965168	1.30384	0.192287	0.531975	POLR3C	ENSMPUG00000000656	11.0715	11.0679	11.1078	11.0242	10.9444	11.0252	10.9189	11.2978	11.163	11.0675	11.1369	11.2616
517	ENSMPUG00000000657	121.09	-0.320637	0.223558	-1.43425	0.151502	0.473354	NUDT17	ENSMPUG00000000657	8.74079	8.78205	8.5851	8.69119	8.82154	8.76254	8.61337	8.48862	8.70971	8.44193	8.77032	8.64432
518	ENSMPUG00000000658	4.47845	-0.264045	1.45895	-0.180983	0.856381	NA		ENSMPUG00000000658	7.71089	7.9041	7.80737	7.71453	7.81583	7.59149	7.75567	7.60102	7.63311	8.00859	7.59149	7.50454
519	ENSMPUG00000000660	3954.73	0.163856	0.116424	1.40741	0.159307	0.484232	VPS13C	ENSMPUG00000000660	11.9979	11.996	12.0486	11.9162	11.9655	12.0661	12.452	12.247	11.7921	12.0574	12.0672	12.1963
520	ENSMPUG00000000661	65.0063	-0.0802416	0.227498	-0.352713	0.724304	0.907719	FIGN	ENSMPUG00000000661	8.32732	8.43881	8.37767	8.35706	8.46305	8.29612	8.30774	8.36559	8.4062	8.38253	8.3681	8.31524
521	ENSMPUG00000000662	58.4128	-0.0822499	0.383518	-0.214461	0.830187	0.946271	GRB14	ENSMPUG00000000662	8.38747	8.35252	8.06323	8.52831	8.30523	8.38931	8.16958	8.03065	8.43897	8.45416	8.34068	8.35489
522	ENSMPUG00000000663	4582.52	-0.10774	0.114307	-0.942556	0.345908	0.688135	COBLL1	ENSMPUG00000000663	12.3661	12.0703	12.3735	12.2734	12.4962	12.3112	12.5518	12.1354	12.1878	12.087	12.1888	12.1281
523	ENSMPUG00000000664	1243.41	-0.0594023	0.0987363	-0.601626	0.547423	0.827339	PIAS3	ENSMPUG00000000664	10.7272	10.5913	10.6845	10.5296	10.8281	10.558	10.6686	10.578	10.6869	10.4809	10.6094	10.6207
524	ENSMPUG00000000665	8387.47	0.170119	0.0770003	2.20932	0.0271521	0.180685	MGAT4B	ENSMPUG00000000665	12.8652	13.0077	13.0344	13.0475	13.0098	12.9944	13.1093	13.1633	13.2485	13.1199	13.2889	12.9941
525	ENSMPUG00000000666	4.65804	0.810997	1.2848	0.631225	0.527893	NA	SLC38A11	ENSMPUG00000000666	7.67914	7.8622	7.53629	7.58599	7.8476	7.65303	7.82759	7.84989	7.58599	7.62762	7.73351	7.99274
526	ENSMPUG00000000667	38.9367	0.183089	0.428027	0.427752	0.668832	0.886575	ELOVL2	ENSMPUG00000000667	7.97584	8.21318	7.95353	8.36425	8.28701	8.15154	8.11643	8.27543	8.17735	8.10489	8.32777	8.29775
527	ENSMPUG00000000668	199.108	0.0885997	0.337629	0.262417	0.793	0.935495	LTC4S	ENSMPUG00000000668	9.10396	8.74468	9.33467	9.0388	8.50179	8.71197	8.51997	9.1147	9.09234	9.03583	9.1462	8.88399
528	ENSMPUG00000000669	4.9911	-0.0571367	1.27043	-0.0449742	0.964128	NA	SCN3A	ENSMPUG00000000669	7.84681	7.67757	7.83136	7.67757	7.74494	7.81603	7.67757	7.86044	7.67757	7.53604	7.6133	7.87588
529	ENSMPUG00000000670	3249.45	0.0747408	0.174202	0.429047	0.667889	0.886106	NEDD9	ENSMPUG00000000670	11.7991	11.4075	11.8489	11.6184	12.0684	11.8627	12.4296	11.7902	11.7219	11.7015	11.5448	11.7404
530	ENSMPUG00000000671	24.5902	0.294986	0.559068	0.527639	0.59775	0.852224	TMEM170B	ENSMPUG00000000671	8.22302	7.95544	7.93578	7.99863	8.07416	8.03289	8.25419	7.75002	8.13122	8.17901	8.05342	8.03726
531	ENSMPUG00000000672	12.3401	-0.915348	0.638929	-1.43263	0.151964	0.473769	SCN2A	ENSMPUG00000000672	7.85243	7.86613	7.88492	8.07941	8.05703	7.99569	7.74074	7.88536	7.96861	7.89007	7.7121	7.85287
532	ENSMPUG00000000674	1524.95	-0.0411585	0.124408	-0.330834	0.74077	0.915464	HIVEP1	ENSMPUG00000000674	11.0764	10.7959	10.7164	10.7438	10.9946	10.9693	10.9612	10.6343	10.9801	10.753	10.7641	10.9944
533	ENSMPUG00000000676	2497.28	-0.267439	0.476525	-0.561228	0.574642	0.842051	EDN1	ENSMPUG00000000676	11.5753	11.9725	11.6706	11.7325	10.761	11.2724	10.1537	12.0323	10.3433	10.558	11.6107	11.937
534	ENSMPUG00000000677	1353.77	0.595277	0.10452	5.69534	1.23123e-08	8.54587e-07	GALNT3	ENSMPUG00000000677	10.5003	10.5171	10.3172	10.496	10.5079	10.3879	10.9228	10.7	10.9838	11.0034	11.0204	10.8831
535	ENSMPUG00000000681	1435.97	0.128692	0.146969	0.875637	0.381228	0.7172	PHACTR1	ENSMPUG00000000681	10.7735	10.4109	10.7422	10.8412	10.8262	10.8361	11.2042	10.7875	10.7141	10.936	10.572	10.8189
536	ENSMPUG00000000682	1672.68	-0.142012	0.0892086	-1.59191	0.111404	0.403123	TTC21B	ENSMPUG00000000682	10.9176	11.2044	11.0326	11.005	11.0584	11.008	10.9793	10.9816	10.7884	10.9319	10.9788	10.8665
537	ENSMPUG00000000683	876.549	0.164056	0.0900025	1.8228	0.0683341	0.307382	TBC1D7	ENSMPUG00000000683	10.2639	10.1505	10.1848	10.2827	10.1702	10.0711	10.2618	10.2731	10.2462	10.3597	10.3402	10.3523
538	ENSMPUG00000000684	575.044	0.00373262	0.201452	0.0185286	0.985217	0.995855	MAML1	ENSMPUG00000000684	9.81547	9.69947	9.47291	9.90184	10.0171	9.98518	10.2229	9.59962	9.63808	9.81024	9.64975	9.94219
539	ENSMPUG00000000685	2.81263	-1.1015	1.32235	-0.832981	0.404856	NA		ENSMPUG00000000685	7.82772	7.7547	7.64904	7.65017	7.76086	7.66629	7.65017	7.60815	7.65017	7.67133	7.60674	7.78683
540	ENSMPUG00000000686	34809.6	0.0902174	0.0715882	1.26023	0.207588	0.550067	CANX	ENSMPUG00000000686	15.0347	14.9168	15.1279	15.2063	14.9865	15.0002	15.0846	15.2068	15.0984	15.1544	15.1651	15.1136
541	ENSMPUG00000000688	71.4126	0.514757	0.340421	1.51212	0.130504	0.437258		ENSMPUG00000000688	8.25229	8.23141	8.31834	8.5121	8.50523	8.2006	8.65505	8.52913	8.28972	8.67092	8.31153	8.46309
542	ENSMPUG00000000689	678.639	0.016506	0.114079	0.144688	0.884957	0.965418	SIRT5	ENSMPUG00000000689	9.99647	9.93599	10.0447	10.0507	9.84702	10.0036	10.0466	10.078	9.79265	9.89601	10.0794	10.0298
543	ENSMPUG00000000690	5681.17	0.149238	0.0961979	1.55137	0.120813	0.41981	RUFY1	ENSMPUG00000000690	12.4652	12.2824	12.7135	12.4739	12.426	12.4508	12.7257	12.7584	12.5357	12.5833	12.5576	12.5101
544	ENSMPUG00000000691	19.9472	-1.04152	0.810216	-1.28548	0.198625	0.539791	SCN9A	ENSMPUG00000000691	7.97031	8.3154	7.79469	8.21732	8.1038	7.82612	7.91774	7.72487	7.64792	8.081	8.08746	7.90049
545	ENSMPUG00000000692	2980.02	0.0955149	0.0997692	0.957358	0.338387	0.683337	NOL7	ENSMPUG00000000692	11.6682	11.6119	11.8494	11.6995	11.4535	11.6266	11.5602	11.8696	11.7577	11.7109	11.8383	11.6884
546	ENSMPUG00000000693	14820	-0.134294	0.0784394	-1.71207	0.0868835	0.352684	HNRNPH1	ENSMPUG00000000693	14.0585	13.993	13.8851	13.8219	13.8199	13.8625	13.8242	13.623	13.73	13.8687	13.8181	13.7965
547	ENSMPUG00000000694	2246.77	0.03486	0.100325	0.34747	0.728238	0.909018	RANBP9	ENSMPUG00000000694	11.5069	11.3046	11.2012	11.2156	11.3855	11.365	11.433	11.1968	11.4089	11.2382	11.3734	11.5025
548	ENSMPUG00000000698	4662.4	0.19193	0.0767564	2.50051	0.0124014	0.108339	MCUR1	ENSMPUG00000000698	12.136	12.2531	12.2033	12.2355	12.2919	12.0914	12.4921	12.3733	12.2536	12.4093	12.4416	12.3059
549	ENSMPUG00000000699	733.232	-0.0432213	0.240743	-0.179533	0.857519	0.955724	ADAMTS2	ENSMPUG00000000699	10.3152	10.0184	9.59856	9.95633	10.174	10.0153	10.4081	9.40524	9.84499	10.0898	9.94886	10.1219
550	ENSMPUG00000000700	882.319	-0.357666	0.125627	-2.84704	0.00441277	0.0524116	ZNF354C	ENSMPUG00000000700	10.4919	10.3877	10.2867	10.486	10.3289	10.2821	10.204	10.0341	9.87091	10.083	10.2545	10.2394
551	ENSMPUG00000000701	547.211	-0.0958816	0.121473	-0.789326	0.429922	0.754349	ZNF879	ENSMPUG00000000701	9.9346	9.71727	9.93959	9.78013	9.77265	9.73755	9.60388	9.83023	9.82765	9.65132	9.7674	9.82525
2341	ENSMPUG00000002932	961.811	1.76958	0.132593	13.346	1.25051e-40	3.42849e-37	ADGRE3	ENSMPUG00000002932	9.57887	9.66025	9.62161	9.45888	9.72264	9.39715	10.5933	10.9286	11.0123	10.7846	10.8204	10.8858
553	ENSMPUG00000000704	243.692	0.174558	0.16653	1.04821	0.294542	0.644553		ENSMPUG00000000704	8.955	8.97408	9.04106	9.20088	9.22555	9.00824	9.31031	9.20175	9.03236	9.17539	9.10845	9.11569
554	ENSMPUG00000000705	33.4145	-0.141174	0.393291	-0.358956	0.719628	0.905452	SCN7A	ENSMPUG00000000705	8.15733	8.09453	8.12188	8.13592	8.31098	8.03153	8.05397	8.10657	8.19234	8.23456	7.89969	8.14202
555	ENSMPUG00000000706	106.235	-0.451412	0.325419	-1.38717	0.165389	0.492781	ANKRD35	ENSMPUG00000000706	8.44653	8.54119	8.78957	8.8444	8.66738	8.61227	8.64977	8.50309	8.38593	8.48304	8.6586	8.16005
556	ENSMPUG00000000708	334.56	-0.835455	0.23254	-3.59273	0.000327231	0.00699994	ITGA10	ENSMPUG00000000708	9.41095	9.87937	9.35734	9.45836	9.28721	9.48675	8.96186	9.02443	8.96975	9.20792	9.28746	9.07803
557	ENSMPUG00000000709	500.863	-0.353638	0.150169	-2.35494	0.0185259	0.142141	ROR1	ENSMPUG00000000709	9.90749	9.58581	9.83176	9.91619	9.92437	9.65945	9.664	9.38955	9.69787	9.67636	9.60368	9.46528
558	ENSMPUG00000000711	99.3075	-0.11152	0.215927	-0.51647	0.605526	0.855656		ENSMPUG00000000711	8.53884	8.51181	8.51334	8.61618	8.75222	8.63303	8.64732	8.56794	8.5764	8.55082	8.41564	8.59344
559	ENSMPUG00000000712	43.3316	0.156569	0.488259	0.320668	0.748462	0.918547	UBE2U	ENSMPUG00000000712	8.18651	8.43546	7.98573	8.12781	8.14512	8.29657	7.89631	8.11643	8.50911	8.35861	8.16838	8.3172
560	ENSMPUG00000000713	9526.36	0.0391033	0.0979409	0.399254	0.689706	0.896493		ENSMPUG00000000713	13.3616	13.1735	13.4711	13.0873	13.0356	13.2285	13.151	13.3448	13.37	13.2127	13.3051	13.2353
561	ENSMPUG00000000715	3963.26	-0.382508	0.133584	-2.86344	0.00419072	0.0502825	CACHD1	ENSMPUG00000000715	12.5685	12.1104	12.0282	12.2899	12.2528	12.1507	12.0138	11.5114	11.8496	11.8411	12.0191	12.0518
562	ENSMPUG00000000717	297.116	0.114733	0.253268	0.453008	0.650543	0.877094	RAVER2	ENSMPUG00000000717	9.41913	9.17571	9.26285	9.06812	9.30416	9.13941	9.7936	9.01672	8.99125	9.25675	9.32838	9.17301
563	ENSMPUG00000000718	352.581	-0.20295	0.195049	-1.04051	0.298103	0.648195	STK39	ENSMPUG00000000718	9.33797	9.61792	9.26075	9.67885	9.35311	9.41311	9.15982	9.42399	9.11081	9.50069	9.3005	9.5012
564	ENSMPUG00000000719	7209.32	0.199674	0.157457	1.26812	0.204756	0.545658	JAK1	ENSMPUG00000000719	12.8695	12.6628	12.7055	12.7502	12.9219	12.7981	13.5442	12.8628	12.4918	12.9523	12.7768	13.0268
565	ENSMPUG00000000720	3.84563	0.234046	1.11717	0.209498	0.834059	NA		ENSMPUG00000000720	7.8481	7.54532	7.63349	7.7694	7.81454	7.65462	7.69823	7.69402	7.83649	7.713	7.66728	7.90863
566	ENSMPUG00000000722	125.541	0.1871	0.210759	0.887748	0.374676	0.710809	AK4	ENSMPUG00000000722	8.58828	8.63803	8.5932	8.55208	8.71844	8.82265	8.81113	8.75325	8.74807	8.65606	8.55216	8.74833
567	ENSMPUG00000000723	258.439	-0.250066	0.204403	-1.22339	0.221181	0.566339	DNAJC6	ENSMPUG00000000723	9.05501	9.39123	9.10655	9.08544	9.45811	9.14333	9.02365	9.27126	9.0416	9.05307	8.88742	9.21973
229	ENSMPUG00000000300	2790.2	1.36338	0.104495	13.0473	6.58234e-39	1.54685e-35	CNTN1	ENSMPUG00000000300	10.8205	10.9979	10.9661	10.9419	10.7816	10.8647	12.2175	12.0221	11.9265	12.2725	12.165	11.8765
569	ENSMPUG00000000725	190.839	-0.298124	0.244229	-1.22067	0.22221	0.567779	ZNF454	ENSMPUG00000000725	9.07057	8.9155	8.81565	9.02534	9.20482	8.95448	8.99152	8.58199	8.98534	9.07633	8.68206	8.83691
570	ENSMPUG00000000726	703.206	0.214919	0.178958	1.20095	0.229772	0.57521	LEPROT	ENSMPUG00000000726	9.91751	9.95629	10.0092	9.85661	10.1533	9.7731	10.5187	10.1065	9.71508	10.1081	10.0121	10.0149
571	ENSMPUG00000000727	3665.07	-0.0939327	0.109061	-0.861287	0.38908	0.724105	NOSTRIN	ENSMPUG00000000727	12.1637	11.8835	12.2584	11.7903	12.0254	11.9396	11.9986	12.0619	11.9242	11.7836	11.8481	11.9673
572	ENSMPUG00000000728	1085.16	-0.236433	0.0948009	-2.49399	0.0126316	0.109767	ZNF354B	ENSMPUG00000000728	10.609	10.6879	10.505	10.4762	10.4472	10.6282	10.3178	10.3834	10.3439	10.4183	10.332	10.4874
573	ENSMPUG00000000729	14.7739	0.0388761	0.678449	0.0573015	0.954305	0.987377	PROP1	ENSMPUG00000000729	7.66775	8.02867	7.89103	7.92598	7.83493	8.1467	8.04501	8.02964	7.88772	7.9977	7.90806	7.80636
574	ENSMPUG00000000731	72.8184	0.77591	0.303072	2.56015	0.0104626	0.096637	SPC25	ENSMPUG00000000731	8.19486	8.22201	8.41539	8.53163	8.22555	8.20045	8.4697	8.61418	8.47108	8.62792	8.64049	8.39365
575	ENSMPUG00000000732	1896.97	-0.34112	0.143092	-2.38392	0.0171295	0.134682	ZNF354A	ENSMPUG00000000732	11.3382	11.5411	11.103	11.1158	11.0897	11.2808	10.6675	10.7817	11.1702	11.0023	11.1219	11.0169
576	ENSMPUG00000000734	1390.3	0.188985	0.395244	0.478148	0.632545	0.870378	LEPR	ENSMPUG00000000734	10.7569	10.5553	10.8519	10.3651	10.8275	10.5566	11.7058	10.8685	9.77441	10.5236	10.4929	10.7736
577	ENSMPUG00000000736	13.7987	-0.136531	0.566064	-0.241194	0.809405	0.939111	ABCB11	ENSMPUG00000000736	7.98131	7.84062	7.98855	8.03285	7.82222	7.99203	7.82901	8.05219	7.85557	7.88211	7.86168	8.04495
578	ENSMPUG00000000737	3976.03	-0.584669	0.20073	-2.91272	0.00358301	0.0448987	CLK4	ENSMPUG00000000737	12.3882	12.8382	12.0593	12.0134	12.0385	12.1062	11.0962	11.7369	11.8019	11.6778	11.9271	12.0658
579	ENSMPUG00000000738	376.884	-0.410133	0.263746	-1.55503	0.119939	0.418273	COL23A1	ENSMPUG00000000738	9.70386	9.62315	9.79327	9.48318	9.16877	9.35142	8.8498	9.37637	9.38753	9.09748	9.726	9.28695
5307	ENSMPUG00000006491	41037.5	1.62429	0.131264	12.3743	3.6018e-35	7.40619e-32	LIPA	ENSMPUG00000006491	14.2458	14.4148	14.401	14.5566	13.9779	14.1354	15.7278	15.8892	15.7134	16.1186	16.1806	15.734
581	ENSMPUG00000000740	93.194	0.632418	0.267068	2.368	0.0178846	0.138643	LRP2	ENSMPUG00000000740	8.47132	8.32102	8.24059	8.57616	8.47242	8.45289	8.61173	8.42029	8.77612	8.68294	8.67678	8.65103
582	ENSMPUG00000000741	234.685	0.158931	0.155279	1.02352	0.306063	0.654685		ENSMPUG00000000741	9.01566	9.12903	9.07244	8.93499	9.00625	9.13966	8.9946	9.24941	9.20268	9.05801	9.05738	9.19263
583	ENSMPUG00000000742	319.835	-0.0556326	0.125699	-0.442585	0.658066	0.881449	PHYKPL	ENSMPUG00000000742	9.27838	9.31867	9.39539	9.3287	9.18545	9.41118	9.30904	9.29126	9.29869	9.36498	9.29349	9.17425
584	ENSMPUG00000000743	8751.16	0.143024	0.0740196	1.93224	0.0533294	0.267053	HNRNPAB	ENSMPUG00000000743	13.1284	12.9726	13.1741	13.1493	13.0454	12.9842	13.1391	13.1737	13.3035	13.2805	13.2545	13.128
585	ENSMPUG00000000745	71.2454	-0.0787531	0.287652	-0.273779	0.784255	0.931954	RORA	ENSMPUG00000000745	8.39348	8.40543	8.35178	8.46265	8.37608	8.60369	8.63826	8.31302	8.30011	8.33581	8.49087	8.35471
586	ENSMPUG00000000746	1858.02	-0.0543333	0.0741102	-0.733142	0.463472	0.779004	RMND5B	ENSMPUG00000000746	11.1586	11.1217	11.1671	11.2209	11.0825	11.068	10.9701	11.0875	11.1205	11.1549	11.128	11.079
587	ENSMPUG00000000747	2562.22	0.102378	0.129865	0.788341	0.430497	0.754389	NHP2	ENSMPUG00000000747	11.3438	11.38	11.6565	11.531	11.274	11.4562	11.1692	11.7157	11.7498	11.5555	11.5444	11.403
588	ENSMPUG00000000748	4662.68	-0.165096	0.123921	-1.33226	0.182774	0.519908		ENSMPUG00000000748	12.3647	12.0827	12.5309	12.3775	12.3603	12.272	12.5005	12.2925	11.8993	12.1708	12.0569	12.1264
589	ENSMPUG00000000749	7841.08	0.187821	0.0832495	2.25612	0.0240629	0.168012	ACAA2	ENSMPUG00000000749	12.8941	12.9711	12.8481	12.6733	12.891	12.9051	13.2089	12.9178	13.0553	13.0781	13.0343	12.9638
590	ENSMPUG00000000750	668.731	-0.0150694	0.399289	-0.0377406	0.969895	0.991814	LIPG	ENSMPUG00000000750	9.43596	10.0087	9.58465	10.7742	9.7463	9.90949	10.0485	9.68964	9.4739	10.3716	10.2779	9.54095
591	ENSMPUG00000000751	1480.32	-0.424837	0.201579	-2.10755	0.0350703	0.21032	N4BP3	ENSMPUG00000000751	11.3006	10.7478	10.9826	10.7051	11.1321	11.0578	10.8111	10.1274	11.1441	10.6614	10.5568	10.4453
592	ENSMPUG00000000752	863.163	0.191495	0.140163	1.36623	0.171868	0.503695	B4GALT7	ENSMPUG00000000752	9.87298	10.0209	10.2348	10.3281	10.2418	10.2288	10.2975	10.4168	10.4205	10.3059	10.2905	10.0551
593	ENSMPUG00000000753	9825.53	-0.0479854	0.118279	-0.405698	0.684965	0.894136	TMED9	ENSMPUG00000000753	13.3936	13.1209	13.5488	13.4504	13.1504	13.2747	12.9672	13.3604	13.5024	13.2398	13.376	13.2052
594	ENSMPUG00000000754	25.1194	-0.622827	0.456834	-1.36335	0.172771	0.504455		ENSMPUG00000000754	8.14688	8.10939	8.1679	8.21167	8.17069	7.92263	7.80105	8.03378	8.08897	8.08335	8.0344	8.01277
595	ENSMPUG00000000755	921.093	-0.256205	0.136717	-1.87399	0.0609323	0.288359	YTHDC2	ENSMPUG00000000755	10.4803	10.3729	10.2631	10.3445	10.3314	10.3538	10.3128	10.1754	9.87793	10.1163	10.1068	10.3925
596	ENSMPUG00000000756	1.59664	-0.718109	2.01338	-0.356669	0.72134	NA		ENSMPUG00000000756	7.61002	7.76496	7.49555	7.53141	7.57415	7.80513	7.63956	7.61002	7.69971	7.6822	7.57415	7.72449
597	ENSMPUG00000000757	11.8528	-0.470845	0.653569	-0.720422	0.471265	0.784726		ENSMPUG00000000757	8.02406	7.79147	7.86368	7.99032	7.88477	7.94102	7.8309	7.69509	7.97968	7.86495	7.90162	7.85546
598	ENSMPUG00000000758	43.8858	-0.407878	0.393347	-1.03694	0.299762	0.649399	KCNN2	ENSMPUG00000000758	8.10037	8.4849	8.29854	8.29965	8.20868	8.27318	8.06502	8.39098	8.01215	8.1928	8.18706	8.19281
599	ENSMPUG00000000759	902.752	0.190086	0.0919612	2.06702	0.038732	0.222776	ICE2	ENSMPUG00000000759	10.1373	10.2303	10.2298	10.1103	10.2297	10.3241	10.3888	10.4301	10.391	10.3385	10.2282	10.3376
600	ENSMPUG00000000760	2218.06	-0.549609	0.137325	-4.00225	6.27425e-05	0.00178566	PDE4B	ENSMPUG00000000760	11.4858	11.5083	11.4328	11.7935	11.4699	11.5463	10.8464	11.2908	10.8674	10.8973	11.102	11.3438
601	ENSMPUG00000000761	224.553	0.0946076	0.191992	0.492768	0.622176	0.863872	TRIM36	ENSMPUG00000000761	8.98044	9.12916	8.87255	9.21717	8.97661	9.01224	9.042	9.07533	8.87628	9.00707	9.26869	9.18322
602	ENSMPUG00000000762	28253.6	0.3582	0.0882525	4.05881	4.93244e-05	0.00146196		ENSMPUG00000000762	14.5658	14.6771	14.6795	14.6215	14.3859	14.4617	14.8331	14.937	14.8169	15.0435	15.0576	14.8232
603	ENSMPUG00000000763	866.63	0.147581	0.119032	1.23984	0.215033	0.558926	PGGT1B	ENSMPUG00000000763	10.086	10.1	10.2377	10.1408	10.3079	10.2384	10.4639	10.4559	10.182	10.1323	10.208	10.3042
604	ENSMPUG00000000764	84.6655	-0.549382	0.340563	-1.61316	0.10671	0.393882	SGIP1	ENSMPUG00000000764	8.8147	8.41419	8.4487	8.50287	8.48646	8.58502	8.5383	8.14068	8.32451	8.42713	8.28127	8.50668
605	ENSMPUG00000000766	1860.83	-0.148413	0.0816744	-1.81713	0.0691978	0.309322	FEM1C	ENSMPUG00000000766	11.1851	11.2409	11.1622	11.2062	11.2001	11.0632	11.1161	10.9579	10.9719	11.1507	11.1211	10.9808
606	ENSMPUG00000000767	1894.46	-0.0643245	0.112804	-0.570233	0.56852	0.8384	PEX11B	ENSMPUG00000000767	11.0759	11.2962	11.1381	11.2584	11.1098	11.0999	10.7562	11.2183	11.1908	11.1233	11.1687	11.1561
607	ENSMPUG00000000768	4824.37	-0.0852368	0.0668891	-1.2743	0.202557	0.543472		ENSMPUG00000000768	12.4011	12.3297	12.4134	12.458	12.3528	12.2865	12.2037	12.2837	12.3269	12.3898	12.2893	12.2714
608	ENSMPUG00000000769	29.5134	-0.136712	0.420377	-0.325213	0.74502	0.916921		ENSMPUG00000000769	8.22111	8.15642	8.08465	8.21815	8.06103	8.04254	8.0445	8.10263	7.92666	8.24805	7.9941	8.23908
609	ENSMPUG00000000770	139.146	0.195748	0.270189	0.724485	0.468768	0.783025	TCTEX1D1	ENSMPUG00000000770	8.84428	8.94334	8.57608	8.64399	8.76057	8.47642	8.75796	8.54498	8.69126	8.96798	8.83157	8.81318
610	ENSMPUG00000000771	13695.6	-0.158801	0.141868	-1.11936	0.262988	0.611039	CDO1	ENSMPUG00000000771	14.3332	13.7288	13.8615	13.5368	13.7509	13.6527	13.7586	13.3645	13.7182	13.6685	13.6703	13.8363
611	ENSMPUG00000000772	459.16	0.395461	0.20373	1.9411	0.0522461	0.263715	WDR78	ENSMPUG00000000772	9.2741	9.70968	9.29533	9.2771	9.68696	9.63846	9.73964	9.74128	9.88593	9.91331	9.37361	9.72005
612	ENSMPUG00000000773	637.943	0.104352	0.0907836	1.14946	0.250366	0.597771	ATG12	ENSMPUG00000000773	9.82848	9.93989	9.82854	9.86108	9.97009	9.9049	9.93414	9.93625	10.0507	9.99008	9.92077	9.93619
613	ENSMPUG00000000774	4697.43	-0.0118235	0.07647	-0.154616	0.877124	0.962867	MIER1	ENSMPUG00000000774	12.3648	12.3738	12.2662	12.2183	12.337	12.2987	12.2157	12.3017	12.3464	12.1455	12.373	12.4002
614	ENSMPUG00000000775	4586.04	-0.0589164	0.120273	-0.489854	0.624237	0.86517	RBM8A	ENSMPUG00000000775	12.3683	12.1301	12.499	12.3718	12.1421	12.2418	11.8846	12.3671	12.453	12.1758	12.2798	12.2363
615	ENSMPUG00000000776	847.475	0.00494088	0.150591	0.03281	0.973826	0.992457	LIX1L	ENSMPUG00000000776	10.3578	10.1037	10.2765	10.1185	10.2502	10.1779	10.4913	10.2809	9.90434	10.0469	10.1429	10.3623
616	ENSMPUG00000000777	124.699	-0.017623	0.204777	-0.0860594	0.931419	0.980034	FASTKD1	ENSMPUG00000000777	8.70217	8.78728	8.60633	8.60899	8.66138	8.82059	8.82719	8.54065	8.69812	8.67425	8.76536	8.6365
617	ENSMPUG00000000778	269.818	0.516506	0.151236	3.41524	0.000637267	0.0119806	SLC35D1	ENSMPUG00000000778	9.04929	9.06873	8.98191	8.97613	9.12907	9.08358	9.30474	9.18346	9.4771	9.41031	9.20373	9.25084
618	ENSMPUG00000000779	11957.7	-0.0130107	0.140039	-0.0929074	0.925977	0.978393	PPIG	ENSMPUG00000000779	13.5873	13.6026	13.7925	13.5568	13.4165	13.5947	13.0441	13.7608	13.8964	13.4017	13.6869	13.5557
619	ENSMPUG00000000780	74.7098	0.163154	0.297257	0.548863	0.5831	0.844854	C1orf141	ENSMPUG00000000780	8.29155	8.41801	8.62307	8.29639	8.33732	8.53014	8.49552	8.63058	8.4729	8.39012	8.42524	8.29906
620	ENSMPUG00000000781	5.92084	-0.943255	1.43923	-0.655391	0.512216	NA	IL23R	ENSMPUG00000000781	7.62048	8.03429	7.48509	7.7178	7.69579	7.94855	7.61751	7.62048	7.82356	7.5961	7.95272	7.75586
621	ENSMPUG00000000782	982.806	0.425268	0.0960065	4.42957	9.442e-06	0.000350611		ENSMPUG00000000782	10.1265	10.2649	10.1713	10.3364	10.2066	10.1139	10.4186	10.5947	10.4308	10.5523	10.5779	10.5498
622	ENSMPUG00000000783	207.801	0.00969234	0.291084	0.0332973	0.973437	0.992442	CCDC173	ENSMPUG00000000783	9.0367	8.96726	8.6804	9.26004	9.01084	8.99145	8.61545	9.02054	9.02611	9.10097	8.76562	9.37684
623	ENSMPUG00000000784	52.6122	-0.368	0.435957	-0.844121	0.398602	0.731237	KLHL23	ENSMPUG00000000784	8.41179	8.2071	8.20341	8.60741	8.30068	8.10304	8.16518	8.19556	8.08361	8.20968	8.44988	8.40394
624	ENSMPUG00000000785	4536.19	-0.00865425	0.061602	-0.140486	0.888276	0.966859	SSB	ENSMPUG00000000785	12.2156	12.2597	12.2878	12.3291	12.1995	12.2497	12.1996	12.2945	12.2182	12.2245	12.3329	12.2223
625	ENSMPUG00000000786	1619.78	0.0373721	0.0945869	0.395109	0.692762	0.896957	METTL5	ENSMPUG00000000786	10.9754	10.947	11.0106	10.8576	10.9082	10.8497	10.7705	11.0426	11.0381	10.8214	11.0338	11.0074
626	ENSMPUG00000000787	1738.29	0.203519	0.185706	1.09592	0.273113	0.621998	UBR3	ENSMPUG00000000787	11.0281	10.725	10.8691	10.9928	11.0856	10.9127	11.7019	10.9923	10.581	11.0906	10.9118	11.1513
627	ENSMPUG00000000789	40.5042	-0.0651233	0.380244	-0.171267	0.864014	0.958526		ENSMPUG00000000789	8.23818	8.20927	8.1682	8.12149	8.25074	8.18919	8.23817	8.10864	8.18582	7.97416	8.34066	8.17862
628	ENSMPUG00000000791	6.73847	2.19861	1.19221	1.84414	0.0651625	0.299784	MYO3B	ENSMPUG00000000791	7.76822	7.54514	7.71693	7.54514	7.64529	7.87289	8.03845	7.7681	7.92061	7.66847	7.86269	7.8194
629	ENSMPUG00000000792	36.6026	-0.31821	0.35324	-0.900832	0.367678	0.705917		ENSMPUG00000000792	8.1313	8.23789	8.25406	8.291	8.19445	8.18421	8.17939	8.08728	8.1269	8.13804	8.31848	7.96453
630	ENSMPUG00000000793	25.2564	-0.574571	0.450099	-1.27654	0.201764	0.542944	LVRN	ENSMPUG00000000793	8.12673	8.12847	8.03919	8.03581	8.02074	8.15996	7.96869	7.95291	8.01841	8.16529	7.80539	8.04044
631	ENSMPUG00000000794	107.733	0.242542	0.273046	0.888283	0.374389	0.710427	IL12RB2	ENSMPUG00000000794	8.37411	8.60942	8.64469	8.50674	8.62895	8.66666	8.84591	8.85706	8.46627	8.53141	8.60132	8.58647
632	ENSMPUG00000000795	12.9588	-0.247859	0.885736	-0.279834	0.779605	0.930329	ARL14EPL	ENSMPUG00000000795	8.11304	7.91514	7.7167	7.94123	7.94854	7.904	7.77003	7.75233	7.84505	8.06722	7.55168	8.14866
633	ENSMPUG00000000796	76.3015	-0.393326	0.284986	-1.38016	0.167538	0.496218	SP5	ENSMPUG00000000796	8.46643	8.54982	8.42053	8.58663	8.5049	8.48529	8.14627	8.39888	8.50355	8.50053	8.29555	8.44478
634	ENSMPUG00000000797	11782.9	0.109322	0.0735258	1.48686	0.137053	0.448399	SERBP1	ENSMPUG00000000797	13.4677	13.4291	13.5972	13.5738	13.4398	13.4881	13.6704	13.7167	13.4526	13.6388	13.5592	13.5872
635	ENSMPUG00000000798	7161.55	0.198897	0.155904	1.27576	0.202039	0.543172	GADD45A	ENSMPUG00000000798	12.6079	12.6189	13.2211	12.4959	12.6878	12.8374	12.8597	13.2754	13.1823	12.7305	12.9012	12.6621
636	ENSMPUG00000000799	855.638	0.211637	0.12657	1.6721	0.0945055	0.36848	COMMD10	ENSMPUG00000000799	10.0114	10.0932	10.3621	10.212	10.0622	10.0812	10.2463	10.5251	10.1964	10.2626	10.3418	10.1744
637	ENSMPUG00000000800	201.659	0.0635961	0.166163	0.382732	0.701918	0.900316		ENSMPUG00000000800	8.8949	8.85908	9.03852	9.03558	9.01225	8.92846	9.15769	9.07016	8.84459	9.00649	8.94975	8.92653
638	ENSMPUG00000000801	43451.6	0.0971643	0.115	0.844905	0.398164	0.730678	RPL17	ENSMPUG00000000801	15.3259	15.2282	15.5862	15.2918	15.2397	15.3215	15.1896	15.7185	15.5061	15.1643	15.4902	15.4582
639	ENSMPUG00000000802	346.056	-0.208737	0.207528	-1.00582	0.3145	0.663804		ENSMPUG00000000802	9.4447	9.41981	9.65049	9.42523	9.27823	9.38856	9.03578	9.66586	9.22869	9.33702	9.10571	9.46007
640	ENSMPUG00000000803	5.88212	-1.43424	1.07858	-1.32975	0.183602	NA		ENSMPUG00000000803	7.69597	7.75721	7.69293	7.86485	7.87424	7.99833	7.65642	7.69597	7.92374	7.66534	7.66433	7.69901
641	ENSMPUG00000000804	963.794	0.217627	0.167425	1.29985	0.193652	0.533895	BNIP2	ENSMPUG00000000804	10.1827	10.0787	10.1988	10.3712	10.4849	10.2815	10.8552	10.4607	10.101	10.3394	10.3003	10.4446
642	ENSMPUG00000000805	26.5977	-0.106799	0.545721	-0.195703	0.844843	0.950453	ANKRD34A	ENSMPUG00000000805	7.91645	8.11671	8.20136	8.15564	8.03733	8.01847	7.9288	8.32047	7.92506	8.00622	8.0642	8.03556
643	ENSMPUG00000000806	3856.54	-0.263948	0.108146	-2.44067	0.0146601	0.121307	SEMA6A	ENSMPUG00000000806	12.303	11.9105	12.0591	12.2048	12.1859	12.1564	11.8255	11.7416	12.1094	11.7472	11.9608	11.9854
644	ENSMPUG00000000807	9966.35	-0.0747423	0.100909	-0.740691	0.458881	0.775879	WLS	ENSMPUG00000000807	13.4982	13.2527	13.4844	13.1592	13.2485	13.4084	13.3526	13.3018	13.2733	13	13.3809	13.3156
645	ENSMPUG00000000809	2529.51	0.017469	0.10479	0.166705	0.867602	0.959666		ENSMPUG00000000809	11.4501	11.3791	11.703	11.4902	11.3303	11.5528	11.3782	11.6206	11.6357	11.4362	11.564	11.3677
646	ENSMPUG00000000812	2656.65	0.136442	0.0941508	1.44919	0.147285	0.466498	GORASP2	ENSMPUG00000000812	11.4843	11.3671	11.5472	11.477	11.6256	11.4579	11.8437	11.6074	11.5361	11.6408	11.4996	11.5446
647	ENSMPUG00000000813	63412.2	-0.0881764	0.183885	-0.47952	0.631569	0.869835	TXNIP	ENSMPUG00000000813	15.8483	16.5119	15.813	15.9149	15.8048	15.9307	15.4448	16.2966	15.4707	15.7959	15.8109	16.3319
648	ENSMPUG00000000815	40.3227	-0.0735883	0.390225	-0.188579	0.850423	0.952818	DTWD2	ENSMPUG00000000815	8.08591	8.30975	8.40532	8.13827	8.08856	8.24405	8.11464	8.3638	8.21425	8.28259	8.1617	8.04439
649	ENSMPUG00000000816	16.5252	-0.721202	0.660647	-1.09166	0.274982	0.623973		ENSMPUG00000000816	8.04803	8.22698	8.08209	7.78138	7.84449	7.90703	7.88118	7.88229	7.87744	8.07284	7.94262	7.84823
650	ENSMPUG00000000818	763.708	0.0603215	0.172354	0.349985	0.72635	0.908334	TLK1	ENSMPUG00000000818	10.1491	10.0497	9.97888	10.0509	10.2633	10.0329	10.5805	9.95443	9.81519	10.1719	10.0283	10.1246
651	ENSMPUG00000000820	219.256	0.118463	0.162697	0.728119	0.466541	0.781288	METTL8	ENSMPUG00000000820	9.00943	8.95443	8.94996	9.18788	9.01943	8.9558	8.91406	9.10774	9.06656	8.98981	9.15789	9.16721
652	ENSMPUG00000000821	122.646	-0.0121835	0.221397	-0.05503	0.956115	0.98741		ENSMPUG00000000821	8.65301	8.7334	8.80274	8.62253	8.51242	8.6969	8.71184	8.76437	8.5161	8.8052	8.56934	8.61463
653	ENSMPUG00000000822	300.888	0.149655	0.164556	0.909449	0.363113	0.702317	DCAF17	ENSMPUG00000000822	9.26745	9.30429	9.14259	9.15535	9.33624	9.16025	9.53817	9.21736	9.10493	9.29563	9.31063	9.34221
654	ENSMPUG00000000823	2040.13	-0.237081	0.106637	-2.22326	0.0261986	0.176988	GAB1	ENSMPUG00000000823	11.5276	11.1767	11.2882	11.2642	11.3552	11.3135	11.3102	11.0188	11.0128	11.0723	11.0229	11.2583
655	ENSMPUG00000000824	115.483	0.00045634	0.403225	0.00113173	0.999097	0.999827		ENSMPUG00000000824	8.43493	8.4428	8.60908	8.67134	8.84698	8.81781	9.24626	8.6313	8.31428	8.58005	8.42984	8.45715
656	ENSMPUG00000000825	8796.85	-0.0113271	0.0772674	-0.146596	0.883451	0.96469	DYNC1I2	ENSMPUG00000000825	13.2063	13.0289	13.3046	13.1841	13.1191	13.1165	13.0427	13.2416	13.2255	13.0651	13.1806	13.1432
657	ENSMPUG00000000826	160.758	0.0130471	0.3896	0.0334886	0.973285	0.992442		ENSMPUG00000000826	8.81106	8.62339	8.81512	8.78872	8.92836	9.0133	9.52059	8.76105	8.33012	8.74281	8.57835	8.75699
658	ENSMPUG00000000827	632.253	-0.0158643	0.133923	-0.118459	0.905704	0.971505	USP38	ENSMPUG00000000827	9.91128	9.7454	9.97426	9.97801	10.0319	9.91549	10.1684	9.95834	9.74986	9.8037	9.89052	9.89536
659	ENSMPUG00000000828	294.858	0.0176312	0.190093	0.0927504	0.926102	0.978393		ENSMPUG00000000828	9.13	9.0221	9.43233	9.36192	9.17211	9.26137	9.24461	9.43974	9.18394	9.33053	9.04856	9.13742
660	ENSMPUG00000000829	1182.81	0.519013	0.148793	3.48816	0.000486356	0.00963923		ENSMPUG00000000829	10.3446	10.3042	10.3726	10.5713	10.3294	10.248	10.885	10.9415	10.2932	10.8183	10.6579	10.9134
661	ENSMPUG00000000831	236.546	0.176018	0.22427	0.784849	0.432542	0.755341		ENSMPUG00000000831	9.08104	9.06241	9.06742	8.95721	9.17338	8.9648	9.48869	9.13469	8.78625	9.16241	8.99398	9.14831
662	ENSMPUG00000000832	530.064	0.157014	0.171532	0.915367	0.359999	0.700744	TNFAIP8	ENSMPUG00000000832	9.65086	10.0028	9.50722	9.76269	9.56885	9.68149	9.76233	9.81631	9.47982	9.92086	9.83646	9.95995
663	ENSMPUG00000000833	1337.24	-0.0669131	0.108689	-0.615638	0.538133	0.822245	SLC25A12	ENSMPUG00000000833	10.7513	10.758	10.833	10.778	10.7364	10.6323	10.8212	10.7937	10.408	10.7756	10.6209	10.712
664	ENSMPUG00000000834	10701.5	0.200576	0.10773	1.86185	0.0626247	0.29283		ENSMPUG00000000834	13.4973	13.532	13.302	13.089	13.1924	13.2377	13.4843	13.456	13.3823	13.3846	13.6729	13.6512
665	ENSMPUG00000000835	1143.13	0.00931683	0.124428	0.0748772	0.940312	0.983103	HAT1	ENSMPUG00000000835	10.6297	10.4986	10.5682	10.584	10.552	10.3666	10.5872	10.6687	10.2267	10.5099	10.468	10.7302
666	ENSMPUG00000000836	405.861	-0.258062	0.176959	-1.45832	0.144753	0.462368	METAP1D	ENSMPUG00000000836	9.53621	9.60799	9.66489	9.5221	9.50037	9.67805	9.21917	9.35719	9.76723	9.42799	9.51008	9.22851
667	ENSMPUG00000000838	2137.61	0.330009	0.0721219	4.57571	4.7461e-06	0.00019373	DYM	ENSMPUG00000000838	11.0391	11.0717	11.1233	11.185	11.2443	11.1078	11.435	11.4775	11.4193	11.4011	11.3579	11.3933
668	ENSMPUG00000000840	5886.82	0.136819	0.163364	0.837511	0.402305	0.734307	ITGA6	ENSMPUG00000000840	12.6896	12.4552	12.4398	12.4495	12.7492	12.4359	13.2431	12.3644	12.3138	12.7842	12.4924	12.6142
669	ENSMPUG00000000842	4069.35	-0.209047	0.106741	-1.95845	0.0501778	0.258027	SMAD7	ENSMPUG00000000842	12.291	12.0117	12.0813	12.4384	12.1971	12.1261	11.856	11.858	12.1261	11.9959	12.1131	12.0677
670	ENSMPUG00000000844	339.805	0.125877	0.149629	0.841263	0.4002	0.732373	CTIF	ENSMPUG00000000844	9.21098	9.304	9.22293	9.37142	9.52094	9.34533	9.59702	9.37465	9.33188	9.41529	9.32277	9.3627
671	ENSMPUG00000000845	2239.85	-0.151993	0.0740866	-2.05155	0.040213	0.227087	PDK1	ENSMPUG00000000845	11.3695	11.5224	11.3897	11.3902	11.4283	11.3434	11.324	11.3024	11.1395	11.3071	11.2973	11.2822
672	ENSMPUG00000000848	652.356	-0.253283	0.168552	-1.5027	0.132917	0.44201	ZBTB7C	ENSMPUG00000000848	9.75305	9.97857	10.2224	9.95996	10.0966	10.1575	9.85886	10.174	9.90956	9.60321	9.8497	9.70464
673	ENSMPUG00000000849	1110.02	0.149837	0.223825	0.669438	0.503216	0.804574	ITGA7	ENSMPUG00000000849	9.99933	10.8416	10.165	10.7025	10.1669	10.3544	10.3368	10.3934	10.3683	10.807	10.9209	10.2277
674	ENSMPUG00000000850	1451.86	0.19274	0.0841765	2.28971	0.0220383	0.158865	SMAD2	ENSMPUG00000000850	10.7545	10.8337	10.729	10.6652	10.6649	10.7188	10.8997	10.9006	10.7729	10.7953	10.9924	10.9261
675	ENSMPUG00000000852	1.84617	-0.527952	1.8548	-0.284642	0.775919	NA	METTL7B	ENSMPUG00000000852	7.60521	7.60212	7.60759	7.88539	7.58831	7.59782	7.60212	7.60521	7.60212	7.71938	7.78625	7.60283
676	ENSMPUG00000000853	176.652	0.0760361	0.331337	0.229482	0.818494	0.942939		ENSMPUG00000000853	9.26482	8.84409	8.85649	8.61978	8.90907	8.69397	8.82672	8.88411	8.75273	8.42738	9.01288	9.29244
677	ENSMPUG00000000854	4708.28	-0.218248	0.141416	-1.5433	0.122758	0.423532	RAPGEF4	ENSMPUG00000000854	12.4692	12.369	12.5668	12.4494	12.1621	12.3106	12.5016	12.1635	11.7145	12.4025	12.1593	12.066
678	ENSMPUG00000000855	695.589	0.123622	0.121778	1.01514	0.310037	0.659099	HDHD2	ENSMPUG00000000855	10.0094	9.8711	10.0847	9.93501	9.95476	9.91379	10.2619	10.1088	9.82793	10.0559	9.9715	10.0335
679	ENSMPUG00000000856	3107.29	-0.130422	0.11613	-1.12306	0.26141	0.609106		ENSMPUG00000000856	11.7548	11.7975	11.8908	11.8901	11.7469	11.8236	11.3489	11.7332	11.9932	11.7052	11.754	11.5972
680	ENSMPUG00000000857	166.692	-0.269466	0.211162	-1.27611	0.201916	0.543172	KATNAL2	ENSMPUG00000000857	8.86198	9.02486	8.69724	9.01046	8.92945	8.96694	8.74324	8.76393	8.74396	8.98548	8.64064	8.92868
681	ENSMPUG00000000858	4829.21	0.0910179	0.137281	0.663003	0.507329	0.805796	BLOC1S1	ENSMPUG00000000858	12.2012	12.1698	12.5707	12.231	12.0956	12.2786	11.992	12.6448	12.5395	12.1562	12.4019	12.2753
682	ENSMPUG00000000859	5.4047	-1.83593	1.26927	-1.44645	0.14805	NA	FAM170A	ENSMPUG00000000859	7.59187	7.73896	7.89929	7.83489	7.94163	7.87035	7.78734	7.82111	7.63443	7.71251	7.47114	7.5137
683	ENSMPUG00000000860	123.478	-0.252134	0.336099	-0.750177	0.453148	0.770389		ENSMPUG00000000860	8.85243	8.61161	8.73586	8.76499	8.6626	8.76695	9.03641	8.42275	8.33066	8.81961	8.49452	8.53932
684	ENSMPUG00000000861	586.814	0.062148	0.162632	0.382138	0.702359	0.900558	PIAS2	ENSMPUG00000000861	9.86041	9.77728	9.77777	9.76061	9.98502	9.81178	10.274	9.70354	9.68182	9.85915	9.83779	9.78618
685	ENSMPUG00000000862	23869.2	-0.198654	0.0729409	-2.72349	0.00645965	0.0694517	DPYSL2	ENSMPUG00000000862	14.763	14.5869	14.7538	14.7169	14.6312	14.4847	14.4206	14.4813	14.3892	14.4949	14.5028	14.4905
686	ENSMPUG00000000863	314.259	-0.00493755	0.184056	-0.0268264	0.978598	0.993853		ENSMPUG00000000863	9.37355	9.14712	9.29656	9.27076	9.45466	9.29328	9.64371	9.20606	9.15394	9.22194	9.24566	9.28305
687	ENSMPUG00000000864	14.7108	-1.18413	0.944385	-1.25386	0.209893	0.552439	PRR16	ENSMPUG00000000864	7.97241	8.43254	7.74621	7.69521	7.83867	7.95169	7.74783	7.66218	7.86079	7.9137	8.0323	7.88837
688	ENSMPUG00000000865	135.25	-0.215363	0.371971	-0.578979	0.562603	0.835952	ADRA1A	ENSMPUG00000000865	9.10658	8.61848	8.7302	8.68012	8.7333	8.5947	9.02215	8.38357	8.3836	8.69046	8.68589	8.75995
689	ENSMPUG00000000866	54.8469	-0.711951	0.534957	-1.33086	0.183236	0.520594	CDCA7	ENSMPUG00000000866	8.48834	8.30514	8.43658	8.42674	8.47674	8.27533	8.54919	7.85442	8.08461	8.41533	8.19828	7.90618
690	ENSMPUG00000000867	3.48057	-1.33956	1.38424	-0.967724	0.333182	NA	ST8SIA5	ENSMPUG00000000867	7.52109	7.80873	7.58448	7.87316	7.89221	7.61127	7.62775	7.75033	7.62775	7.74217	7.69175	7.68695
691	ENSMPUG00000000869	342.835	-0.223418	0.245666	-0.909441	0.363118	0.702317	RDH5	ENSMPUG00000000869	9.57107	9.50895	9.30002	9.44777	9.21662	9.51751	8.94383	9.00373	9.6589	9.25302	9.57228	9.27478
692	ENSMPUG00000000870	41138.9	0.363096	0.140215	2.58957	0.00960957	0.0916923	CD63	ENSMPUG00000000870	15.0476	15.0421	15.2905	15.4614	14.8347	14.9577	15.0585	15.5792	15.5192	15.5393	15.7496	15.3363
693	ENSMPUG00000000873	491.953	0.0273007	0.207706	0.131439	0.895428	0.969295	TRIM35	ENSMPUG00000000873	9.87158	9.73936	9.50548	9.40702	9.75227	9.73286	10.1067	9.34042	9.55977	9.66056	9.6672	9.70652
694	ENSMPUG00000000874	7051.93	-0.112632	0.100005	-1.12627	0.260053	0.608632	MAGED1	ENSMPUG00000000874	12.809	12.7696	13.1704	12.9297	12.8727	12.8445	12.8335	12.9888	12.75	12.8169	12.7488	12.6275
695	ENSMPUG00000000875	2435.28	0.181068	0.114625	1.57965	0.114186	0.408234	PTK2B	ENSMPUG00000000875	11.1016	11.4959	11.3525	11.4947	11.2582	11.417	11.3576	11.5845	11.5627	11.5514	11.6842	11.3336
696	ENSMPUG00000000877	386.384	-0.270955	0.21878	-1.23848	0.215538	0.559209	PCDH17	ENSMPUG00000000877	9.33558	9.68577	9.56153	9.44558	9.71257	9.46021	9.64419	9.56582	9.00782	9.45065	9.15992	9.33987
697	ENSMPUG00000000879	6.90496	-0.24435	0.792749	-0.308231	0.757907	0.922985		ENSMPUG00000000879	7.83607	7.87289	7.66449	7.86442	7.78034	7.81813	7.85118	7.67032	7.66395	7.79912	7.85485	7.8419
698	ENSMPUG00000000880	275.287	-0.0984658	0.194683	-0.505774	0.613015	0.858514	GDF11	ENSMPUG00000000880	9.13975	9.00263	9.33076	9.34571	9.20555	9.32457	9.05037	9.4438	9.20447	9.02617	9.04688	9.2528
699	ENSMPUG00000000882	1341.98	-0.187711	0.137495	-1.36522	0.172184	0.503811	EPHX2	ENSMPUG00000000882	10.8108	11.0138	10.6299	10.5392	10.8666	10.8302	10.8276	10.4597	10.5921	10.8302	10.4457	10.6406
700	ENSMPUG00000000885	3692.81	0.00147384	0.105466	0.0139745	0.98885	0.997366	SARNP	ENSMPUG00000000885	12.045	11.9007	12.1194	12.0204	11.8077	11.968	11.719	12.1614	12.0066	11.86	12.0109	12.087
701	ENSMPUG00000000886	2.95026	0.511129	1.18213	0.43238	0.665465	NA		ENSMPUG00000000886	7.68861	7.72908	7.60716	7.66917	7.81776	7.61003	7.73713	7.75464	7.66382	7.61003	7.76137	7.8361
702	ENSMPUG00000000887	77.784	0.743884	0.38429	1.93574	0.0529001	0.266011	DEPDC1	ENSMPUG00000000887	8.19563	7.99004	8.45322	8.5933	8.32436	8.36362	8.56438	8.61857	8.68698	8.58796	8.55876	8.36098
703	ENSMPUG00000000888	3.88544	-0.31899	1.45147	-0.21977	0.82605	NA	LRRC7	ENSMPUG00000000888	7.54531	7.56521	7.56025	7.93949	7.83387	7.77133	7.56521	7.82593	7.83108	7.6484	7.64739	7.81099
704	ENSMPUG00000000889	17.2472	-0.814654	0.662112	-1.23039	0.218552	0.563017		ENSMPUG00000000889	8.05593	8.03271	8.08058	8.08558	8.07219	7.83641	7.99822	7.89604	7.68617	7.75437	8.1397	7.87139
705	ENSMPUG00000000890	437.273	-0.00997363	0.12799	-0.077925	0.937888	0.982441	LRRC40	ENSMPUG00000000890	9.46972	9.74332	9.54797	9.54247	9.62426	9.55884	9.68852	9.61435	9.41088	9.64149	9.5606	9.53611
706	ENSMPUG00000000891	920.557	0.255523	0.097166	2.62975	0.00854471	0.0844714	CCDC93	ENSMPUG00000000891	10.1464	10.1601	10.3271	10.149	10.1686	10.2827	10.5013	10.502	10.3452	10.4043	10.3	10.3213
707	ENSMPUG00000000892	7582.36	-0.397752	0.172019	-2.31226	0.0207636	0.152551	SRSF11	ENSMPUG00000000892	13.103	13.3413	13.172	13.132	12.8058	13.0755	11.9829	12.7445	13.0914	12.6835	12.9828	12.6755
708	ENSMPUG00000000893	1742.32	0.0251468	0.107161	0.234662	0.814471	0.941041	INSIG2	ENSMPUG00000000893	11.0698	11.0181	10.8242	11.1106	11.0877	11.0128	10.8494	10.9885	11.1399	10.9515	11.0661	11.2341
709	ENSMPUG00000000895	2253.02	-0.0265227	0.0678966	-0.390633	0.696068	0.898091	ANKRD13C	ENSMPUG00000000895	11.3933	11.319	11.4299	11.3241	11.3981	11.3098	11.401	11.3964	11.2709	11.2924	11.3148	11.3598
710	ENSMPUG00000000896	4.70172	-0.175935	1.14382	-0.153814	0.877757	NA	EN1	ENSMPUG00000000896	7.68427	7.72372	7.74242	7.72372	7.78757	7.64846	7.72372	7.68427	7.72372	7.7228	7.73604	7.62611
14322	ENSMPUG00000017205	169.379	2.73711	0.223922	12.2235	2.32925e-34	4.25735e-31		ENSMPUG00000017205	8.19022	8.13193	8.43924	8.2407	8.30239	8.08621	9.31082	9.41489	9.10726	9.24935	9.15276	9.16588
712	ENSMPUG00000000898	154.879	0.168652	0.204132	0.826188	0.408697	0.739368	CTH	ENSMPUG00000000898	8.67762	8.73862	8.84945	8.95593	8.64647	8.76788	8.76178	8.85917	8.82456	8.89907	8.96746	8.68734
713	ENSMPUG00000000901	58.0088	-0.237371	0.332791	-0.713273	0.475677	0.787533		ENSMPUG00000000901	8.24529	8.43039	8.38234	8.46521	8.21923	8.46277	8.05357	8.4783	8.3276	8.26068	8.33408	8.34125
714	ENSMPUG00000000902	163.278	-0.391179	0.319709	-1.22355	0.221123	0.566321		ENSMPUG00000000902	8.92489	9.22191	8.61418	8.78757	8.85064	8.71247	8.79381	8.40789	8.64428	8.95347	8.93098	8.7186
715	ENSMPUG00000000903	6519.22	-0.0859836	0.450345	-0.190928	0.848582	0.95174	CLU	ENSMPUG00000000903	12.0294	12.7991	12.0133	14.0444	12.1551	12.5194	11.9971	12.5648	12.1425	13.2314	13.077	12.5809
716	ENSMPUG00000000904	3626.69	-0.115059	0.0994823	-1.15658	0.247446	0.595778	FAM171A1	ENSMPUG00000000904	12.1248	11.7544	12.0464	11.9576	12.057	11.9579	11.8483	11.7914	12.1087	11.8458	11.8083	11.8697
717	ENSMPUG00000000906	260.048	-0.552287	0.187002	-2.95338	0.00314315	0.0407124	SCARA3	ENSMPUG00000000906	9.25639	9.46066	9.11784	9.34338	9.25231	9.20494	9.00395	8.84862	8.92825	9.07904	9.19996	8.98718
718	ENSMPUG00000000907	240.816	0.0633998	0.169258	0.374576	0.707976	0.901782	NMT2	ENSMPUG00000000907	9.20397	9.04722	9.10331	9.11025	9.07793	9.01071	8.91609	9.20843	9.13876	9.12601	8.99768	9.30909
719	ENSMPUG00000000908	977.599	0.169308	0.109985	1.53937	0.123714	0.425008	CCDC25	ENSMPUG00000000908	10.2933	10.224	10.5162	10.2487	10.2617	10.2661	10.4126	10.6328	10.3829	10.3168	10.4236	10.4099
720	ENSMPUG00000000909	148.968	0.964998	0.260012	3.71136	0.000206145	0.00489334	ESCO2	ENSMPUG00000000909	8.3755	8.58914	8.30954	8.79313	8.64471	8.70659	8.9435	8.87517	9.04431	9.05638	8.96239	8.94114
721	ENSMPUG00000000910	17.3003	-0.691285	0.697161	-0.991571	0.321407	0.669909	MEIG1	ENSMPUG00000000910	7.90968	8.08786	7.97482	8.12762	8.03956	8.01154	7.59977	8.00854	8.01084	8.08389	7.6911	7.9434
722	ENSMPUG00000000911	555.441	0.00725681	0.14021	0.0517566	0.958723	0.988556	ORMDL2	ENSMPUG00000000911	9.88145	9.6389	9.9523	9.87147	9.77112	9.61798	9.68481	9.73337	9.93828	9.8316	9.91277	9.66252
723	ENSMPUG00000000912	2.15268	0.547179	1.44976	0.377428	0.705855	NA		ENSMPUG00000000912	7.56037	7.75619	7.54519	7.75019	7.72152	7.59156	7.60838	7.75895	7.60838	7.76153	7.64852	7.77413
724	ENSMPUG00000000913	15.216	-0.706664	0.519582	-1.36006	0.17381	0.505781	PTGER3	ENSMPUG00000000913	8.01087	8.0064	7.95712	7.9566	8.04092	7.96485	7.97578	7.91349	7.71118	7.79743	7.84675	7.96724
725	ENSMPUG00000000914	760.774	-0.115667	0.0910215	-1.27077	0.203812	0.544588	DCLRE1C	ENSMPUG00000000914	10.0841	10.2743	10.0708	10.1088	10.1271	10.1355	10.0499	10.0745	9.9697	10.0996	10.0405	10.0878
726	ENSMPUG00000000915	83.6718	0.328463	0.264041	1.24399	0.213504	0.556691	PBK	ENSMPUG00000000915	8.36889	8.38905	8.24535	8.57278	8.51731	8.52002	8.48203	8.54834	8.57273	8.54987	8.42939	8.67188
727	ENSMPUG00000000916	226.2	-0.115906	0.198878	-0.582797	0.56003	0.835222	C18orf25	ENSMPUG00000000916	9.11434	9.0874	9.06215	9.05114	9.16611	9.06927	9.31088	9.04242	8.73456	9.02486	8.92375	9.0946
728	ENSMPUG00000000917	2017.72	-0.160231	0.106962	-1.49802	0.134128	0.443997	ZRANB2	ENSMPUG00000000917	11.1992	11.4478	11.3931	11.1848	11.0887	11.2661	11.0096	11.3024	11.0334	11.0993	11.2215	11.1085
729	ENSMPUG00000000919	630.46	-0.0179937	0.131513	-0.13682	0.891173	0.967628	HAUS1	ENSMPUG00000000919	9.93101	9.91828	10.0306	9.825	10.0469	9.75997	9.98126	9.82027	10.0008	9.86467	10.0538	9.72065
730	ENSMPUG00000000920	105.833	0.0124134	0.241521	0.0513969	0.959009	0.988556	SUV39H2	ENSMPUG00000000920	8.62754	8.5633	8.50183	8.55891	8.74828	8.61883	8.87197	8.51503	8.49055	8.56321	8.55442	8.64074
731	ENSMPUG00000000921	73.4322	-0.569605	0.274135	-2.07783	0.0377253	0.219685	NEGR1	ENSMPUG00000000921	8.35827	8.42527	8.45014	8.69109	8.52781	8.50106	8.33433	8.40594	8.27544	8.4316	8.26566	8.31407
732	ENSMPUG00000000922	3399.53	0.113417	0.0892896	1.27021	0.20401	0.544588		ENSMPUG00000000922	11.849	11.5636	11.8638	11.9097	11.8195	11.8711	12.0595	11.9403	11.8723	11.8716	11.8429	11.9255
733	ENSMPUG00000000923	19177.8	0.0799625	0.0818236	0.977255	0.328443	0.674345		ENSMPUG00000000923	14.2097	14.1218	14.4006	14.2366	14.0974	14.0985	14.2136	14.4189	14.2052	14.2788	14.3026	14.2281
734	ENSMPUG00000000924	5.87166	-0.304653	0.803313	-0.379245	0.704506	NA		ENSMPUG00000000924	7.90315	7.87453	7.79788	7.77196	7.78831	7.73823	7.78555	7.79636	7.59832	7.6943	7.80951	7.90163
735	ENSMPUG00000000925	868.846	-0.129418	0.116255	-1.11322	0.265614	0.612936		ENSMPUG00000000925	10.3599	10.3834	10.3108	10.2885	10.1393	10.1489	10.2153	10.1149	9.99665	10.282	10.3136	10.164
736	ENSMPUG00000000926	722.574	0.0107227	0.111969	0.0957652	0.923707	0.977672	HSPA14	ENSMPUG00000000926	9.99871	10.1855	9.98184	9.91118	10.1702	10.0242	10.1529	10.099	9.95324	10.0476	9.96089	10.1158
737	ENSMPUG00000000927	2078.23	-0.254511	0.143212	-1.77716	0.0755412	0.325161	JMJD4	ENSMPUG00000000927	11.4314	11.3956	11.4791	11.2882	11.0874	11.4136	10.6817	11.2134	11.3961	11.0259	11.2346	11.1657
738	ENSMPUG00000000928	634.921	0.104582	0.160066	0.653367	0.513519	0.808929	MMP19	ENSMPUG00000000928	10.1298	9.73737	9.82108	9.89278	9.87894	9.78763	10.1444	9.60623	9.93858	9.9893	10.0573	9.91498
739	ENSMPUG00000000929	393.392	0.080587	0.128631	0.626499	0.530988	0.817937	SNAP47	ENSMPUG00000000929	9.40612	9.4652	9.41744	9.52602	9.51176	9.46753	9.63576	9.38164	9.51036	9.64462	9.51342	9.37032
740	ENSMPUG00000000930	1.70154	0.152905	1.59327	0.0959695	0.923545	NA	CDNF	ENSMPUG00000000930	7.66991	7.69684	7.67523	7.69259	7.63326	7.51326	7.5923	7.66991	7.5923	7.70032	7.72719	7.6646
741	ENSMPUG00000000931	712.146	-0.107776	0.176004	-0.612351	0.540306	0.823814	PYM1	ENSMPUG00000000931	10.1104	9.9556	10.2631	10.1878	9.92705	9.99138	9.53261	10.0829	10.2977	10.0455	10.0099	9.93023
742	ENSMPUG00000000934	15445.3	0.105992	0.081735	1.29677	0.194709	0.534629		ENSMPUG00000000934	13.9849	13.6732	13.8656	13.7523	13.8767	13.9013	14.0142	13.8791	14.0655	13.8653	13.8619	13.9984
743	ENSMPUG00000000935	4749.66	-0.0827417	0.0968309	-0.854497	0.39283	0.726944	DGKA	ENSMPUG00000000935	12.2655	12.575	12.3766	12.3328	12.2453	12.3166	12.1208	12.3903	12.1958	12.2142	12.4485	12.2792
744	ENSMPUG00000000936	5195.04	0.312973	0.0959476	3.26191	0.00110663	0.0184626	FRMD4A	ENSMPUG00000000936	12.237	12.2499	12.3947	12.1491	12.2577	12.4001	12.721	12.4924	12.7066	12.6019	12.5669	12.3347
745	ENSMPUG00000000937	15.5715	0.356211	0.631284	0.564264	0.572574	0.841194		ENSMPUG00000000937	7.84153	7.88906	7.75085	8.09104	7.96481	7.95141	7.84942	8.02057	7.9693	8.04046	7.84215	8.11125
746	ENSMPUG00000000938	1732.23	0.117592	0.101467	1.15892	0.24649	0.59454		ENSMPUG00000000938	11.08	10.9399	10.8089	10.9705	11.0668	10.9793	11.1185	11.0236	10.9998	10.9848	10.9979	11.2946
747	ENSMPUG00000000940	272.416	-0.00851457	0.227884	-0.0373636	0.970195	0.991814	PMEL	ENSMPUG00000000940	9.00989	9.28093	8.98341	9.5088	9.10661	9.11009	9.26354	9.05588	8.77872	9.30185	9.31343	9.08236
748	ENSMPUG00000000941	1696.9	0.388879	0.131214	2.96369	0.00303973	0.0398434	STEAP3	ENSMPUG00000000941	10.5095	11.0253	10.6865	11.0173	10.8011	10.8326	11.1251	11.1854	10.9891	11.3294	11.1937	11.0084
749	ENSMPUG00000000942	280.139	-0.0926081	0.20155	-0.45948	0.645889	0.875871	BEND7	ENSMPUG00000000942	9.29559	9.05662	9.08771	9.28102	9.40968	9.28679	9.49262	9.11005	9.02845	9.05285	9.10939	9.31793
750	ENSMPUG00000000943	253.823	0.162113	0.154745	1.04761	0.294817	0.644749	C2orf76	ENSMPUG00000000943	9.12542	9.11908	9.20677	9.07423	8.92573	9.12899	9.00714	9.27419	9.21724	9.14415	9.21882	9.19284
751	ENSMPUG00000000944	529.49	-0.152251	0.106908	-1.42413	0.154409	0.476792	CDK2	ENSMPUG00000000944	9.83307	9.83039	9.76791	9.86161	9.82454	9.69365	9.54962	9.71973	9.71947	9.76617	9.67674	9.78489
752	ENSMPUG00000000945	6091.17	0.231183	0.094565	2.4447	0.0144972	0.120262		ENSMPUG00000000945	12.4479	12.4411	12.7142	12.5167	12.4275	12.4881	12.5664	12.9513	12.7614	12.6386	12.7314	12.685
753	ENSMPUG00000000946	1251.72	-0.00937943	0.140654	-0.0666845	0.946833	0.985224	RAB5B	ENSMPUG00000000946	10.7186	10.5227	10.5782	10.6076	10.8296	10.6324	10.9926	10.5907	10.4034	10.627	10.4373	10.7311
754	ENSMPUG00000000947	560.306	-0.318198	0.157535	-2.01985	0.0433987	0.239165	WNT9A	ENSMPUG00000000947	9.70978	10.0593	9.90727	9.94927	9.87491	9.81252	9.55434	9.91919	9.49774	9.55524	9.81798	9.7217
755	ENSMPUG00000000948	2507.38	-0.178278	0.0901215	-1.97819	0.0479068	0.251618	SEPHS1	ENSMPUG00000000948	11.6746	11.5591	11.5936	11.5791	11.3743	11.5419	11.2259	11.3753	11.442	11.3819	11.5078	11.4563
756	ENSMPUG00000000950	514.888	-0.157808	0.137088	-1.15114	0.249675	0.597704		ENSMPUG00000000950	9.75372	9.70964	9.90157	9.92136	9.54946	9.73926	9.53921	9.78044	9.58172	9.72881	9.73439	9.63259
757	ENSMPUG00000000952	80.5258	-0.191081	0.220581	-0.866261	0.386347	0.722139		ENSMPUG00000000952	8.51471	8.53091	8.45884	8.473	8.57843	8.46151	8.48346	8.50485	8.32823	8.34632	8.42934	8.56072
758	ENSMPUG00000000953	279.011	0.227349	0.28373	0.801289	0.422964	0.749597	SCARA5	ENSMPUG00000000953	9.24114	8.79216	8.90258	9.41721	9.28094	9.08556	9.62382	8.94387	9.05165	9.37451	9.14382	9.28243
759	ENSMPUG00000000954	30.7521	0.794714	0.775891	1.02426	0.305712	0.654507	CSMD3	ENSMPUG00000000954	8.03606	8.23222	7.67238	7.94451	7.98091	8.06658	8.37142	7.90866	7.80271	8.35469	7.94868	8.27234
760	ENSMPUG00000000955	341.582	-0.135172	0.166458	-0.812049	0.416764	0.745512	TMEM37	ENSMPUG00000000955	9.47287	9.34431	9.59775	9.19863	9.30574	9.44866	9.33131	9.32897	9.48831	9.42052	9.18764	9.20408
761	ENSMPUG00000000956	17.0625	0.883023	0.728406	1.21227	0.22541	0.571267	SCTR	ENSMPUG00000000956	8.0192	7.92785	8.04463	7.63263	7.93584	7.68382	7.84878	8.03442	8.21205	7.96577	8.03587	8.009
762	ENSMPUG00000000957	64.9747	-0.279204	0.737096	-0.378789	0.704844	0.901039	UCMA	ENSMPUG00000000957	7.99876	7.78698	8.98049	8.47068	8.19073	8.52716	8.08941	8.77548	8.63069	8.0638	8.19607	7.79375
763	ENSMPUG00000000958	145.461	-0.18864	0.476971	-0.395496	0.692477	0.896878	CFAP221	ENSMPUG00000000958	8.73659	9.08456	8.45186	8.75299	8.75687	8.87583	8.21885	8.8018	8.71897	9.14475	7.99793	9.08653
764	ENSMPUG00000000959	10.7009	-1.04449	0.887501	-1.17689	0.239241	0.587128	NUGGC	ENSMPUG00000000959	7.79907	7.92938	7.67001	8.10261	7.82051	8.07867	7.78707	7.84786	7.63416	7.71277	7.84126	7.97691
765	ENSMPUG00000000960	1062.97	-0.40608	0.124677	-3.25706	0.00112573	0.0187242	WNT3A	ENSMPUG00000000960	10.6589	10.5027	10.8941	10.6194	10.4137	10.5001	10.3063	10.3694	10.2117	10.3641	10.3622	10.1343
766	ENSMPUG00000000961	2695.59	-0.0663996	0.13047	-0.508925	0.610805	0.857828	SUOX	ENSMPUG00000000961	11.7719	11.2954	11.5932	11.6456	11.6069	11.5866	11.344	11.5129	11.7379	11.2129	11.6166	11.6916
767	ENSMPUG00000000962	6675.51	0.0999165	0.0669174	1.49313	0.135403	0.446189	ARF1	ENSMPUG00000000962	12.7476	12.5876	12.8087	12.758	12.7362	12.6954	12.8647	12.8212	12.8412	12.874	12.7459	12.7602
768	ENSMPUG00000000964	66.7297	-0.163919	0.325845	-0.503056	0.614925	0.859299	IKZF4	ENSMPUG00000000964	8.33977	8.28661	8.58188	8.40622	8.48429	8.38264	8.5872	8.43749	8.21974	8.31148	8.32136	8.19538
769	ENSMPUG00000000965	316.01	0.186846	0.248503	0.751888	0.452118	0.769593	PSTPIP2	ENSMPUG00000000965	9.49994	9.41907	8.97296	9.11627	9.31261	9.15289	9.60827	9.07216	9.0244	9.41678	9.28574	9.59915
770	ENSMPUG00000000966	723.925	0.211969	0.109565	1.93465	0.0530329	0.266461	ELP3	ENSMPUG00000000966	10.0808	9.90195	9.95825	9.88058	9.99072	10.0447	10.3162	10.0306	10.0838	10.0234	10.1236	10.1531
771	ENSMPUG00000000967	234.127	-0.28774	0.218524	-1.31674	0.187926	0.526371	PTPN4	ENSMPUG00000000967	9.20468	9.27605	9.09258	8.91524	9.23375	9.15443	9.35981	8.90184	8.77813	8.92602	9.01504	9.01394
772	ENSMPUG00000000970	3257.71	-0.311543	0.0770762	-4.04202	5.29932e-05	0.00154353	EPG5	ENSMPUG00000000970	11.9297	11.9963	11.7539	11.9357	11.9623	11.8802	11.5785	11.5351	11.6529	11.6723	11.6486	11.711
773	ENSMPUG00000000973	14.2908	-0.85718	0.79657	-1.07609	0.281888	0.630717		ENSMPUG00000000973	7.78153	8.13352	7.86139	7.91598	8.10351	8.04736	7.66339	8.03356	7.94893	7.65837	7.85259	7.9537
774	ENSMPUG00000000974	1778.35	-0.256757	0.107424	-2.39013	0.0168426	0.133395	ZNF395	ENSMPUG00000000974	11.3409	11.0355	11.0563	11.0819	11.2542	11.1683	11.055	10.8424	10.9333	10.8288	10.8545	11.127
775	ENSMPUG00000000976	1283.68	0.0264661	0.216914	0.122012	0.90289	0.971239	EPB41L5	ENSMPUG00000000976	10.7279	10.3237	10.9222	10.6208	10.5359	10.649	11.2313	10.6693	10.1774	10.9096	10.2588	10.475
776	ENSMPUG00000000977	2.94569	-1.50732	1.5783	-0.955032	0.339561	NA		ENSMPUG00000000977	7.92657	7.83573	7.64322	7.60219	7.65032	7.63682	7.60219	7.46234	7.60219	7.74475	7.61041	7.74569
8414	ENSMPUG00000010223	3455.5	1.40799	0.115943	12.1438	6.18746e-34	1.01784e-30	FOLR3	ENSMPUG00000010223	10.9957	11.3799	11.0252	10.9128	11.1943	11.0611	12.3068	12.2495	12.4873	12.2961	12.5353	12.2199
778	ENSMPUG00000000979	37.2887	0.11441	0.442366	0.258633	0.795918	0.936413	FBXO16	ENSMPUG00000000979	8.18381	8.29202	7.91865	8.1475	8.15513	8.27735	8.04446	8.10446	8.28233	8.315	8.01883	8.36962
779	ENSMPUG00000000980	350.871	0.0145144	0.225553	0.0643503	0.948691	0.986159	TRPS1	ENSMPUG00000000980	9.41577	9.67098	8.99776	9.3491	9.42493	9.39256	9.55768	9.05797	9.21153	9.36077	9.61104	9.47598
780	ENSMPUG00000000981	128.43	0.00553922	0.281048	0.0197092	0.984275	0.995715	FZD3	ENSMPUG00000000981	8.50002	8.68509	8.70304	8.78218	8.67488	8.87904	8.3965	8.87789	8.96099	8.61971	8.65114	8.67487
781	ENSMPUG00000000982	8990.25	0.164658	0.0887554	1.85519	0.0635689	0.295481	EIF3H	ENSMPUG00000000982	13.1192	13.0539	13.2108	13.0386	13.0448	13.0618	13.0651	13.4347	13.2778	13.0838	13.2449	13.3431
782	ENSMPUG00000000983	6985.67	0.00413971	0.0738474	0.0560576	0.955296	0.987377	RALB	ENSMPUG00000000983	12.9693	12.7614	12.81	12.7731	12.9192	12.7843	12.8981	12.7681	12.8606	12.745	12.8446	12.9274
783	ENSMPUG00000000984	4819.48	0.268743	0.0854371	3.14551	0.00165799	0.025091	OPTN	ENSMPUG00000000984	12.1867	12.0259	12.3285	12.2143	12.1653	12.1795	12.3656	12.5555	12.5009	12.2724	12.4895	12.4137
784	ENSMPUG00000000985	4.15167	3.98481	1.60593	2.48131	0.01309	NA	SIGLEC15	ENSMPUG00000000985	7.47533	7.64141	7.63024	7.7417	7.46416	7.46416	7.64141	7.88763	7.64141	7.99066	7.74696	7.73271
785	ENSMPUG00000000986	87.85	0.0258985	0.425192	0.06091	0.951431	0.987209	GLI2	ENSMPUG00000000986	8.30691	8.5018	8.65218	8.38975	8.47043	8.66656	8.79251	8.65004	8.16763	8.19722	8.51748	8.30477
786	ENSMPUG00000000987	1762.12	-0.217638	0.136281	-1.59698	0.11027	0.400959	UTP23	ENSMPUG00000000987	11.0398	11.2081	11.1394	11.3176	11.0373	11.0661	10.5189	10.9762	11.1661	11.0298	11.0774	10.8766
787	ENSMPUG00000000988	15605.1	-0.0133068	0.0779392	-0.170732	0.864434	0.958575	RAD21	ENSMPUG00000000988	14.0842	13.9398	13.9473	13.9671	13.9921	13.8426	13.8842	13.9949	13.8593	13.8712	13.9445	14.1318
788	ENSMPUG00000000989	247.406	-0.591037	0.301522	-1.96018	0.0499748	0.257546	SLC14A1	ENSMPUG00000000989	9.3332	9.59829	9.08418	8.7159	9.39485	9.24081	9.40911	8.75551	8.72251	8.90467	8.90547	9.00453
789	ENSMPUG00000000991	3330.25	-0.182447	0.151513	-1.20417	0.228524	0.574144	ERBB3	ENSMPUG00000000991	11.9555	11.6305	11.5864	12.0017	12.1627	12.0796	11.8401	11.6351	11.8699	11.3683	11.7317	12.0042
790	ENSMPUG00000000992	915.412	0.0916365	0.104939	0.873238	0.382533	0.718506	MED30	ENSMPUG00000000992	10.3604	10.2577	10.1947	10.245	10.2413	10.2652	10.1423	10.2822	10.4648	10.2377	10.3656	10.4479
791	ENSMPUG00000000994	2329.78	-0.124016	0.0859726	-1.4425	0.149161	0.469247	EXT1	ENSMPUG00000000994	11.5706	11.3166	11.4347	11.4049	11.5027	11.4182	11.3936	11.1801	11.4586	11.3249	11.3279	11.316
792	ENSMPUG00000000995	701.764	0.0649386	0.195025	0.332975	0.739153	0.915368	EXTL3	ENSMPUG00000000995	9.99754	10.0187	9.91521	9.83014	10.1312	10.0345	10.5143	9.97316	9.64184	10.0109	9.82851	10.0555
793	ENSMPUG00000000996	2689.86	-0.0486303	0.151912	-0.320121	0.748877	0.918918	C1orf35	ENSMPUG00000000996	11.4879	11.6069	11.7782	11.6607	11.3103	11.6736	11.066	11.7252	11.7965	11.4196	11.7267	11.4349
794	ENSMPUG00000000997	708.799	-0.00202581	0.121627	-0.0166559	0.986711	0.996624	INTS9	ENSMPUG00000000997	10.0448	9.96802	10.1018	9.95976	10.1232	10.0095	10.2515	10.1096	9.85692	10.0088	9.89479	10.0526
795	ENSMPUG00000000998	2326.71	-0.0518345	0.119996	-0.431968	0.665765	0.884925	MRPL39	ENSMPUG00000000998	11.3828	11.403	11.4761	11.4473	11.3645	11.3875	10.9971	11.5425	11.5157	11.1666	11.4443	11.4492
796	ENSMPUG00000000999	6.95553	0.256287	0.677835	0.378096	0.705359	0.901443		ENSMPUG00000000999	7.87199	7.74072	7.76591	7.87619	7.76695	7.83895	7.78015	7.82833	7.83078	7.87016	7.75177	7.93441
797	ENSMPUG00000001000	3112.08	0.0379792	0.113026	0.336021	0.736855	0.914094	JAM2	ENSMPUG00000001000	11.7243	11.766	11.891	11.5528	11.7239	11.7965	11.9102	12.0153	11.571	11.6342	11.6454	11.8487
798	ENSMPUG00000001001	5302.94	0.119503	0.113569	1.05225	0.292684	0.642726	ATP5PF	ENSMPUG00000001001	12.3879	12.2288	12.5906	12.5079	12.1807	12.3967	12.2556	12.6811	12.5653	12.3599	12.6203	12.4784
799	ENSMPUG00000001002	7935.79	0.0317306	0.140237	0.226265	0.820995	0.943376	SLC14A2	ENSMPUG00000001002	13.1633	12.4992	13.1844	12.9682	12.875	13.0391	12.8251	13.0503	13.3406	12.8326	12.8865	13.0291
800	ENSMPUG00000001003	3271.86	-0.0322174	0.0707304	-0.455496	0.648752	0.876226	GABPA	ENSMPUG00000001003	11.8568	11.8448	11.9095	11.7871	11.8367	11.8208	11.7495	11.9396	11.7861	11.7335	11.7765	11.8869
801	ENSMPUG00000001004	1597.41	-0.103168	0.129789	-0.794893	0.426676	0.751745	MRPL55	ENSMPUG00000001004	10.9833	10.9365	11.1178	10.8898	10.7582	11.0642	10.6556	10.8881	11.1259	10.7343	11.051	10.7537
802	ENSMPUG00000001005	69872.3	0.0404026	0.0796166	0.507464	0.611829	0.858118	APP	ENSMPUG00000001005	16.1517	15.9255	16.2147	16.0847	16.11	15.9105	16.2156	16.1051	16.0439	16.1604	16.0888	16.0422
803	ENSMPUG00000001006	121.552	0.182018	0.345995	0.526072	0.598838	0.852224	SETBP1	ENSMPUG00000001006	8.45412	8.59492	8.55869	8.70247	8.79984	8.70142	9.10937	8.56025	8.46461	8.86565	8.50445	8.45568
804	ENSMPUG00000001007	513.209	0.153815	0.14291	1.0763	0.281791	0.630717		ENSMPUG00000001007	9.62926	9.71854	9.60662	9.6008	9.79654	9.62614	10.0464	9.60977	9.65034	9.84809	9.74534	9.63241
805	ENSMPUG00000001008	125.653	0.0118348	0.187242	0.0632058	0.949603	0.986565		ENSMPUG00000001008	8.65447	8.68047	8.69656	8.748	8.68663	8.72638	8.64084	8.65456	8.81697	8.85447	8.61881	8.61246
806	ENSMPUG00000001009	1126.63	-0.0888134	0.161137	-0.551167	0.58152	0.84453	CYYR1	ENSMPUG00000001009	10.6531	10.3992	10.8832	10.4165	10.5838	10.3674	10.8152	10.53	10.2766	10.5998	10.3564	10.2998
807	ENSMPUG00000001010	689.517	0.0119716	0.128841	0.0929179	0.925969	0.978393	UBE2V2	ENSMPUG00000001010	9.96905	9.99445	10.0793	10.0768	9.96583	9.93815	10.1047	10.1793	9.70175	9.95706	10.0166	10.069
808	ENSMPUG00000001011	5382.86	-0.0647491	0.109128	-0.593331	0.55296	0.831537	GUK1	ENSMPUG00000001011	12.4744	12.4757	12.7393	12.4758	12.3064	12.5368	12.2405	12.5944	12.5606	12.3246	12.5848	12.3295
809	ENSMPUG00000001012	102	-0.156215	0.575178	-0.271593	0.785935	0.932129	SYT4	ENSMPUG00000001012	8.37566	8.91462	8.83437	8.73249	8.20139	8.39714	7.83682	8.39161	8.54582	8.89188	8.53935	7.93289
810	ENSMPUG00000001013	2295.86	-0.298682	0.196695	-1.5185	0.128887	0.434289	ADAMTS1	ENSMPUG00000001013	11.5564	11.49	11.8867	11.0476	11.2294	11.3071	11.1796	11.655	10.81	11.0532	10.9375	11.3247
811	ENSMPUG00000001014	98.5655	-0.0349098	0.204915	-0.170362	0.864725	0.958575		ENSMPUG00000001014	8.51325	8.62419	8.55077	8.52935	8.59247	8.63438	8.42247	8.63337	8.68708	8.55088	8.48536	8.59585
812	ENSMPUG00000001015	904.975	-0.881221	0.232316	-3.79321	0.000148713	0.00372348	RIT2	ENSMPUG00000001015	10.9125	10.7325	10.4541	10.4547	10.1455	10.1768	9.85159	9.5421	9.61546	10.0236	10.3083	10.0005
813	ENSMPUG00000001016	301.124	0.0735036	0.257261	0.285716	0.775096	0.929261	MCM4	ENSMPUG00000001016	9.19655	9.1757	9.17725	9.678	9.22062	8.95977	9.35878	9.18492	8.93152	9.64971	9.31391	9.20422
814	ENSMPUG00000001018	1647.27	0.127287	0.119483	1.06531	0.286734	0.63594	PIK3C3	ENSMPUG00000001018	10.9163	10.8364	10.8565	10.9169	11.0161	10.9119	11.2029	11.1217	10.7465	10.8032	10.9716	11.1814
815	ENSMPUG00000001019	83.2236	-0.196399	0.418479	-0.469316	0.638844	0.872911	ADAMTS5	ENSMPUG00000001019	8.55932	8.18913	8.60183	8.62125	8.51135	8.49789	8.7918	8.36056	8.20337	8.2721	8.5242	8.31806
816	ENSMPUG00000001020	1953.99	-0.0774891	0.0939434	-0.824849	0.409457	0.740117	PRKDC	ENSMPUG00000001020	11.0352	11.2265	11.0197	11.2569	11.2363	11.3076	11.1646	11.1844	11.0253	11.0424	11.0869	11.1998
817	ENSMPUG00000001021	702.758	0.986589	0.124513	7.92355	2.30817e-15	4.3147e-13	CAMK1D	ENSMPUG00000001021	9.69846	9.65514	9.72999	9.62041	9.62662	9.50632	10.2176	10.1879	10.4499	10.442	10.3681	10.1563
818	ENSMPUG00000001022	48.838	0.602976	0.3158	1.90936	0.0562157	0.274859	SAMD12	ENSMPUG00000001022	8.05532	8.23547	8.097	8.215	8.21666	8.34499	8.45593	8.2668	8.3951	8.37702	8.36284	8.22513
819	ENSMPUG00000001026	741.203	-0.0157564	0.221838	-0.0710265	0.943377	0.984482	TNFRSF11B	ENSMPUG00000001026	10.2161	10.158	9.86443	9.94552	10.1018	10.0262	10.5489	9.63277	9.6933	9.96881	10.2488	9.98441
9878	ENSMPUG00000011992	1116.82	1.33435	0.116213	11.4819	1.62694e-30	2.43302e-27	RAB7B	ENSMPUG00000011992	9.87034	9.86598	10.0691	9.95642	9.84044	9.93191	10.7428	10.9619	11.1366	10.9481	10.9813	10.7631
821	ENSMPUG00000001028	9.44215	0.162868	0.844407	0.192879	0.847054	0.951389	COLEC10	ENSMPUG00000001028	7.98388	7.81552	7.8041	7.95626	7.84053	7.687	7.58198	7.76648	7.97566	8.01643	7.78547	7.94626
822	ENSMPUG00000001029	580.882	0.0497602	0.151777	0.327851	0.743024	0.916191		ENSMPUG00000001029	9.94698	9.82979	9.89734	9.81795	9.69802	9.74843	9.6376	10.0472	9.7269	9.71213	9.85365	10.0968
823	ENSMPUG00000001030	86.6236	-0.0469691	0.219872	-0.213621	0.830843	0.946273	N6AMT1	ENSMPUG00000001030	8.53423	8.53866	8.49498	8.61276	8.48538	8.45271	8.50188	8.44978	8.4196	8.68191	8.45292	8.48904
824	ENSMPUG00000001031	16974.9	-0.225278	0.0955786	-2.357	0.0184234	0.141553	MAL2	ENSMPUG00000001031	14.1971	14.04	14.4198	13.9883	14.0309	14.1262	14.0109	14.0104	13.9115	13.9341	13.8596	13.7877
825	ENSMPUG00000001032	2775.67	0.0206018	0.124964	0.164861	0.869053	0.960425	LTN1	ENSMPUG00000001032	11.5227	11.6338	11.5931	11.6178	11.6349	11.6158	11.7927	11.8386	11.2204	11.4469	11.5671	11.7683
826	ENSMPUG00000001033	1173.59	-0.600428	0.159003	-3.7762	0.000159236	0.00394494	CCN3	ENSMPUG00000001033	10.8584	10.9497	10.5993	10.7278	10.924	10.5093	10.5256	10.0459	10.0784	10.3887	10.4595	10.305
827	ENSMPUG00000001034	3584.27	-0.665338	0.219895	-3.02571	0.00248052	0.034146	ENPP2	ENSMPUG00000001034	12.4292	12.1402	12.3848	11.673	12.3755	11.8875	12.3143	11.3034	11.1458	11.4686	11.5417	11.3478
828	ENSMPUG00000001035	585.242	0.306294	0.140937	2.17327	0.0297596	0.191304	IBA57	ENSMPUG00000001035	9.48184	9.74351	9.84393	9.87358	9.7681	9.71973	9.87656	10.0968	9.96931	10.0137	9.96146	9.73473
829	ENSMPUG00000001036	17.5969	-0.0927221	0.645963	-0.143541	0.885863	0.965723	TFCP2L1	ENSMPUG00000001036	7.88124	8.21967	7.75294	7.85643	7.98072	8.06383	8.11463	7.85322	7.87044	8.05385	7.96276	7.98152
830	ENSMPUG00000001037	1214.71	0.0791484	0.0805645	0.982423	0.325892	0.673271	RWDD2B	ENSMPUG00000001037	10.5569	10.6029	10.6713	10.611	10.5417	10.5009	10.5778	10.7153	10.6062	10.6256	10.7297	10.6009
831	ENSMPUG00000001038	4149.2	0.106648	0.0751538	1.41906	0.155882	0.479073	USP16	ENSMPUG00000001038	12.0364	12.0722	12.207	12.0751	12.0508	12.0878	12.1687	12.3238	12.144	12.0669	12.2545	12.1533
832	ENSMPUG00000001039	29.6048	-0.445534	0.400731	-1.1118	0.266223	0.613529		ENSMPUG00000001039	8.07497	8.21038	8.08423	8.18908	8.25001	8.03968	8.11132	7.94757	8.07391	8.22383	8.07116	7.93831
833	ENSMPUG00000001041	1547.43	-0.00386201	0.107245	-0.0360113	0.971273	0.992005	TAF2	ENSMPUG00000001041	10.8528	10.8792	10.8105	10.8295	11.0079	10.9716	11.1286	10.9064	10.7289	10.7631	10.8236	10.9486
834	ENSMPUG00000001042	5011.88	-0.165415	0.0635154	-2.60434	0.00920525	0.0885535	CLASP1	ENSMPUG00000001042	12.5249	12.5135	12.4682	12.4049	12.4424	12.4428	12.2521	12.2415	12.3955	12.3043	12.3765	12.2982
835	ENSMPUG00000001043	1474.24	0.00252316	0.132042	0.0191088	0.984754	0.995739	EGLN3	ENSMPUG00000001043	10.8907	10.6811	11.1069	10.7872	10.7352	10.7538	11.0768	10.7951	10.7268	10.8993	10.8835	10.5789
836	ENSMPUG00000001044	8851.8	0.110297	0.0709782	1.55396	0.120194	0.418648	CCT8	ENSMPUG00000001044	13.1598	13.0017	13.1893	13.1758	13.0618	13.0625	13.1446	13.3141	13.1724	13.1389	13.2314	13.2845
837	ENSMPUG00000001045	24.0098	-0.748271	0.378053	-1.97928	0.0477848	0.251459	NPAS3	ENSMPUG00000001045	8.05979	8.08007	8.11244	8.18529	8.09685	8.07097	7.96217	7.99373	7.9676	8.04525	7.98205	7.94108
838	ENSMPUG00000001047	3368.63	0.0454103	0.0824909	0.550488	0.581985	0.844794	CDC123	ENSMPUG00000001047	11.8951	11.8392	11.9355	11.7833	11.7838	11.8101	11.6915	11.933	12.0209	11.8326	11.9083	11.8926
839	ENSMPUG00000001048	87.0672	-0.465553	0.282036	-1.65069	0.098802	0.377448		ENSMPUG00000001048	8.6314	8.73162	8.56131	8.52576	8.5217	8.45265	8.1912	8.45167	8.46945	8.44927	8.49442	8.52175
840	ENSMPUG00000001049	44.4828	-0.403049	0.424797	-0.948803	0.342721	0.686109	DSCC1	ENSMPUG00000001049	8.3159	8.20448	8.21659	8.48422	8.07392	8.35181	8.21365	8.21895	7.9361	8.30625	8.10646	8.31826
841	ENSMPUG00000001051	589.358	-0.0611463	0.258824	-0.236247	0.813241	0.940515	AKAP6	ENSMPUG00000001051	9.74036	9.87778	9.58777	9.74422	10.065	9.77101	10.3043	9.64687	9.22571	9.68723	9.62873	9.79946
842	ENSMPUG00000001052	3912.25	0.148046	0.0603261	2.4541	0.0141239	0.118261	NIFK	ENSMPUG00000001052	11.9691	11.9992	11.9781	12.0046	11.888	12.0426	12.0994	12.0861	12.1298	12.1273	12.1752	12.0771
843	ENSMPUG00000001053	3837.04	0.205939	0.0927275	2.22091	0.0263572	0.177332	BACH1	ENSMPUG00000001053	11.9632	11.8159	11.9903	11.8293	12.0499	11.971	12.3695	12.1147	12.0869	12.0097	12.0709	12.0876
844	ENSMPUG00000001054	1727.28	0.157486	0.0824281	1.91059	0.0560571	0.27461	NUDT5	ENSMPUG00000001054	10.9589	11.0443	10.9513	10.9821	10.8647	10.9134	10.9112	11.0782	11.126	11.1431	11.1423	11.0858
845	ENSMPUG00000001056	786.607	-0.219513	0.131043	-1.67512	0.0939108	0.367467	TSN	ENSMPUG00000001056	10.3557	10.1583	10.0786	10.3221	10.2646	10.1066	10.1594	9.95477	9.85475	10.1494	9.97393	10.2318
846	ENSMPUG00000001057	4134.09	-0.0151498	0.104303	-0.145248	0.884515	0.965193	ARHGAP5	ENSMPUG00000001057	12.0021	12.0765	12.1592	12.0982	12.2488	12.2276	12.4143	12.1251	12.0408	11.983	12.1705	11.9681
847	ENSMPUG00000001058	260.866	-0.452121	0.160082	-2.82431	0.0047382	0.0555548	SEC61A2	ENSMPUG00000001058	9.32944	9.12282	9.22857	9.41869	9.31361	9.16346	9.15113	8.94895	8.93563	9.07987	9.07133	9.04983
848	ENSMPUG00000001059	3.0618	-1.23881	1.60059	-0.77397	0.438949	NA	CNTNAP5	ENSMPUG00000001059	7.6308	7.90736	7.58201	7.57744	7.86686	7.71678	7.79359	7.6308	7.57744	7.74406	7.52813	7.67958
849	ENSMPUG00000001060	239.053	0.105635	0.180962	0.58374	0.559395	0.834792	DHTKD1	ENSMPUG00000001060	8.98341	9.07226	9.03175	9.10829	9.16549	9.09291	9.24391	9.29031	8.88394	9.01622	9.03379	9.24196
850	ENSMPUG00000001061	626.844	0.197353	0.118732	1.66217	0.0964785	0.372028	NUBPL	ENSMPUG00000001061	9.63697	9.86443	9.84831	9.9507	9.83879	9.89036	9.89363	10.1411	9.94608	10.0439	9.88181	9.92976
851	ENSMPUG00000001062	588.426	-0.343981	0.237341	-1.44931	0.147251	0.466498	TIAM1	ENSMPUG00000001062	9.94562	10.1716	9.54108	10.2496	9.69871	9.88814	9.307	9.45212	9.76094	9.91116	9.99109	9.85665
852	ENSMPUG00000001063	2802.57	-0.121867	0.0752967	-1.6185	0.105556	0.391149		ENSMPUG00000001063	11.6924	11.5956	11.7074	11.6187	11.7818	11.6579	11.7108	11.5713	11.542	11.5265	11.5008	11.5562
853	ENSMPUG00000001064	5843.62	-0.0241647	0.0974345	-0.248009	0.804127	0.938382	UPF2	ENSMPUG00000001064	12.6063	12.5768	12.6858	12.5764	12.5345	12.6827	12.3748	12.7018	12.737	12.3587	12.689	12.6222
854	ENSMPUG00000001065	225.446	0.225694	0.165668	1.36232	0.173096	0.504862	DTD2	ENSMPUG00000001065	9.02577	9.04221	9.08402	8.79783	8.98964	9.06136	9.24964	9.17728	9.0396	9.11712	8.96116	9.11903
855	ENSMPUG00000001066	2495.67	-0.0748538	0.212685	-0.351947	0.724878	0.907776	ANOS1	ENSMPUG00000001066	11.4019	11.3727	11.5167	11.4866	11.7596	11.4774	12.1572	11.4292	10.8038	11.5538	11.0296	11.3144
856	ENSMPUG00000001067	2541.11	0.250156	0.113054	2.21271	0.0269175	0.179924	HEATR5A	ENSMPUG00000001067	11.2992	11.3307	11.3306	11.4993	11.4893	11.3512	11.8613	11.652	11.2937	11.6325	11.512	11.6206
857	ENSMPUG00000001068	5205.9	-0.0771273	0.109162	-0.706542	0.479851	0.790673		ENSMPUG00000001068	12.3546	12.6031	12.4154	12.3724	12.3082	12.607	12.1341	12.3659	12.6058	12.2955	12.5046	12.305
858	ENSMPUG00000001069	6565.81	0.0433428	0.0861709	0.502987	0.614974	0.859299	SOD1	ENSMPUG00000001069	12.7419	12.6141	12.8341	12.7622	12.5878	12.7099	12.5597	12.7957	12.8949	12.7191	12.8141	12.7034
859	ENSMPUG00000001070	166.298	-0.0567278	0.218405	-0.259737	0.795067	0.936073	HMBOX1	ENSMPUG00000001070	9.05926	8.68921	8.87479	8.80952	8.86938	8.92214	8.80882	8.67689	9.10069	8.86614	8.75057	8.86137
860	ENSMPUG00000001071	297.331	-0.539041	0.24966	-2.1591	0.0308422	0.195211	PNPLA4	ENSMPUG00000001071	9.36774	9.70311	9.41212	9.10669	9.11376	9.27515	8.78099	9.17735	9.09753	9.04057	9.25884	9.13297
861	ENSMPUG00000001072	1679.36	-0.322043	0.0948552	-3.3951	0.000686027	0.0127372	PROSER2	ENSMPUG00000001072	10.9893	11.1142	11.0272	11.1597	11.1596	11.2132	10.7607	10.9541	10.8841	10.669	10.8768	10.9163
862	ENSMPUG00000001073	1071.24	0.172297	0.238633	0.722018	0.470284	0.783797		ENSMPUG00000001073	10.3789	10.0573	10.4523	10.5053	10.5074	10.4705	11.2794	10.4674	9.92512	10.4479	10.3415	10.3941
863	ENSMPUG00000001074	332.644	0.0479235	0.219114	0.218715	0.826872	0.944552	DEPTOR	ENSMPUG00000001074	9.50401	9.09895	9.22764	9.21362	9.51959	9.32619	9.68965	9.17423	9.24446	9.34906	9.05184	9.45059
864	ENSMPUG00000001076	2347.81	-0.440492	0.158785	-2.77415	0.00553466	0.0619776	COL14A1	ENSMPUG00000001076	11.4659	11.426	11.3719	11.8804	11.2322	11.4737	11.2377	11.0203	10.729	11.2428	11.3244	11.1143
865	ENSMPUG00000001077	15.8178	-0.416763	0.573069	-0.727248	0.467074	0.781692		ENSMPUG00000001077	7.95253	8.15325	7.95292	8.02062	7.86915	7.90326	7.82051	7.96774	7.80157	8.04046	7.98307	7.96735
866	ENSMPUG00000001078	1468.04	-0.0501459	0.0757346	-0.662126	0.50789	0.806136	SCAF4	ENSMPUG00000001078	10.8455	10.8675	10.7657	10.8717	10.8949	10.8608	10.8726	10.7002	10.8247	10.8913	10.7894	10.7801
867	ENSMPUG00000001079	357.701	-0.0907076	0.144406	-0.628142	0.529911	0.817177		ENSMPUG00000001079	9.48778	9.46886	9.48011	9.45221	9.27348	9.44475	9.17187	9.35501	9.50839	9.51516	9.36794	9.36268
868	ENSMPUG00000001080	729.101	0.118781	0.111468	1.06561	0.286602	0.63582	MRPL13	ENSMPUG00000001080	10.1123	9.98275	10.1814	9.90547	9.89704	9.99702	10.137	10.2012	9.99154	10.0253	10.0974	10.1321
869	ENSMPUG00000001081	2356.65	-0.0711245	0.115752	-0.614457	0.538913	0.823055	TRIM11	ENSMPUG00000001081	11.3612	11.5356	11.4259	11.5517	11.2594	11.476	11.0476	11.421	11.488	11.3233	11.5641	11.3563
870	ENSMPUG00000001082	370.33	-0.0976373	0.121505	-0.803567	0.421647	0.748069	STS	ENSMPUG00000001082	9.39604	9.3842	9.46164	9.59308	9.51282	9.44575	9.40555	9.43109	9.41683	9.31012	9.53095	9.36548
871	ENSMPUG00000001084	8.70053	-1.1614	0.708373	-1.63953	0.101103	0.382157		ENSMPUG00000001084	7.99821	7.89279	7.90095	7.78288	7.87899	7.88562	7.7922	7.61862	7.91013	7.80741	7.80599	7.71588
872	ENSMPUG00000001085	4047.93	0.105508	0.123326	0.855524	0.392261	0.726654		ENSMPUG00000001085	11.8956	12.0448	12.2179	12.0275	11.8694	12.1445	11.8635	12.2604	12.3764	12.0265	12.2718	11.938
873	ENSMPUG00000001086	6.9153	0.815589	0.941503	0.866263	0.386346	0.722139		ENSMPUG00000001086	7.90294	7.86743	7.65707	7.75483	7.63606	7.80064	7.66251	7.63415	7.96544	7.92452	7.88899	7.88002
874	ENSMPUG00000001087	1482.74	0.241317	0.101822	2.36998	0.0177891	0.138099	PUDP	ENSMPUG00000001087	10.7986	10.7941	10.9029	10.5962	10.5913	10.6739	10.8846	11.0081	10.8674	10.8407	11.0365	10.9038
875	ENSMPUG00000001093	14.1882	-0.146282	0.592234	-0.247001	0.804907	0.938382		ENSMPUG00000001093	8.02342	7.97458	7.95376	8.04983	7.91311	7.76559	7.72386	7.93465	7.90697	7.96529	8.01124	8.00431
876	ENSMPUG00000001094	291.533	0.188168	0.161917	1.16212	0.245185	0.592956	KIAA1328	ENSMPUG00000001094	8.99761	9.20761	9.2201	9.1927	9.27787	9.27523	9.42926	9.46201	9.17064	9.26092	9.18619	9.23953
877	ENSMPUG00000001096	2.30529	0.0521915	1.80369	0.028936	0.976916	NA		ENSMPUG00000001096	7.62543	7.49276	7.78296	7.83941	7.61281	7.61281	7.73436	7.74014	7.49276	7.72085	7.61281	7.58261
878	ENSMPUG00000001097	399.012	0.255355	0.163421	1.56256	0.118156	0.415314	TPGS2	ENSMPUG00000001097	9.49446	9.33457	9.35331	9.30645	9.56722	9.45389	9.80916	9.58087	9.4197	9.42301	9.42576	9.72202
879	ENSMPUG00000001098	141.6	0.20639	0.19242	1.0726	0.283449	0.632144	MTBP	ENSMPUG00000001098	8.82333	8.57194	8.65243	8.79679	8.75734	8.7421	8.93246	8.6868	8.76994	8.73016	8.84153	8.85771
880	ENSMPUG00000001101	109.698	0.059123	0.291091	0.203108	0.83905	0.948817		ENSMPUG00000001101	8.36531	8.66376	8.50143	8.74588	8.88671	8.41865	8.61567	8.7327	8.57586	8.57002	8.7258	8.59658
881	ENSMPUG00000001102	7303.53	-0.0391085	0.0825223	-0.473914	0.635561	0.871028		ENSMPUG00000001102	12.984	12.8633	13.0444	12.9187	12.8664	12.8498	13.0491	12.8806	12.7124	12.9507	12.8766	12.8202
882	ENSMPUG00000001104	1384.12	-0.0401773	0.167064	-0.240491	0.80995	0.939501		ENSMPUG00000001104	10.5782	10.7487	10.8444	10.6095	10.6979	10.7856	11.0519	10.7977	10.3053	10.8133	10.4187	10.5315
883	ENSMPUG00000001105	684.424	-0.310598	0.125689	-2.47118	0.013467	0.114427		ENSMPUG00000001105	10.109	10.099	10.1948	9.90969	10.0974	10.1089	9.86146	9.9871	9.89651	9.95962	9.6007	9.90124
884	ENSMPUG00000001107	27.9034	-0.73584	0.709644	-1.03691	0.299776	0.649399	MXRA5	ENSMPUG00000001107	8.12862	8.08493	7.83535	8.37715	8.1333	8.14381	7.74975	7.78194	8.19958	8.22626	7.90804	8.0752
885	ENSMPUG00000001109	6598.51	0.128137	0.0899596	1.42439	0.154334	0.47668	ACSS1	ENSMPUG00000001109	12.6914	12.6642	12.6887	12.8863	12.6132	12.6512	12.5824	12.9095	12.8181	12.7828	12.9038	12.9122
886	ENSMPUG00000001110	447.4	0.274175	0.18148	1.51077	0.130846	0.437928	FHOD3	ENSMPUG00000001110	9.44949	9.43687	9.49961	9.40127	9.51379	9.67476	9.77454	9.45619	9.92738	9.86229	9.48921	9.40607
887	ENSMPUG00000001112	5995.84	-0.016144	0.0716842	-0.22521	0.821816	0.943486	APMAP	ENSMPUG00000001112	12.7558	12.5179	12.6648	12.6028	12.7076	12.5964	12.7136	12.5832	12.6291	12.5499	12.6094	12.6742
888	ENSMPUG00000001113	342.546	-0.373368	0.157399	-2.37211	0.0176871	0.137685	HUNK	ENSMPUG00000001113	9.55034	9.29978	9.36659	9.54821	9.28764	9.40936	9.24743	9.12405	9.14267	9.27377	9.26733	9.3078
889	ENSMPUG00000001114	154.361	0.0933576	0.26717	0.349432	0.726765	0.908334	CST7	ENSMPUG00000001114	8.79467	8.98864	8.74253	8.75944	8.63433	8.84753	8.81111	9.01227	8.46877	8.69699	8.84911	9.0644
890	ENSMPUG00000001115	158.709	-0.522556	0.293368	-1.78123	0.0748754	0.323606	SYNDIG1	ENSMPUG00000001115	8.84481	9.11711	8.7891	8.70051	9.18294	8.8513	9.06	8.47757	8.65167	8.80636	8.6887	8.53329
891	ENSMPUG00000001116	788.238	-0.239572	0.102174	-2.34475	0.0190399	0.144163		ENSMPUG00000001116	10.2157	10.2608	10.3144	10.1329	10.222	10.1965	10.0774	9.99359	10.1403	10.0134	10.1795	9.89487
892	ENSMPUG00000001117	143.921	0.220618	0.283292	0.778765	0.436118	0.758206	MIS18A	ENSMPUG00000001117	8.91598	8.56942	8.68687	9.00607	8.67742	8.44073	8.64821	8.68736	8.74637	9.01827	8.83366	8.91647
893	ENSMPUG00000001118	279.425	0.0959069	0.32341	0.296549	0.766811	0.927039	SNTB1	ENSMPUG00000001118	9.3622	8.69468	9.16179	9.29488	9.38084	9.11565	9.86788	8.98028	8.89051	9.28778	8.96368	9.18069
894	ENSMPUG00000001120	179.244	-0.472248	0.317836	-1.48582	0.137327	0.448753		ENSMPUG00000001120	9.01994	9.14589	8.81641	8.99212	8.88733	8.88998	8.96659	8.44366	8.61031	8.92312	9.01448	8.64718
895	ENSMPUG00000001121	192.538	-0.192901	0.266389	-0.724131	0.468985	0.783143		ENSMPUG00000001121	9.00621	9.133	9.12624	8.75196	8.99028	8.94778	9.22829	9.01988	8.50976	8.76831	8.91665	8.89986
896	ENSMPUG00000001122	19474.5	-0.0302354	0.0875122	-0.345499	0.72972	0.909738	CST3	ENSMPUG00000001122	14.4523	14.3223	14.3313	14.2615	14.1352	14.1989	14.1756	14.2421	14.1577	14.1575	14.4255	14.363
897	ENSMPUG00000001123	941.394	-0.180659	0.132504	-1.36342	0.172749	0.504455	URB1	ENSMPUG00000001123	10.5359	10.4738	10.2627	10.3817	10.2426	10.3228	10.1494	10.0259	10.262	10.502	10.1994	10.299
898	ENSMPUG00000001124	504.332	-0.521449	0.165253	-3.15546	0.00160244	0.024544	HAS2	ENSMPUG00000001124	9.8071	9.67877	10.0817	9.72265	9.83738	9.80769	9.52252	9.53998	9.64126	9.69889	9.22123	9.26535
899	ENSMPUG00000001125	1406.73	0.0162958	0.0950905	0.171371	0.863932	0.958514	ELP2	ENSMPUG00000001125	10.7931	10.8662	10.8885	10.6328	10.7393	10.7238	10.9126	10.7551	10.7226	10.8275	10.8437	10.6597
900	ENSMPUG00000001128	15.2615	0.19681	0.828028	0.237686	0.812125	0.940039		ENSMPUG00000001128	7.87234	8.24225	7.85911	7.77355	7.72582	7.88318	7.67326	7.96588	7.98766	8.09271	7.97501	7.97911
14763	ENSMPUG00000017746	36481.9	1.42403	0.126219	11.2822	1.60629e-29	2.20196e-26	BPI	ENSMPUG00000017746	14.2081	14.3737	14.341	14.4487	14.0279	14.1392	15.3303	15.5844	15.7839	15.9108	15.8586	15.4516
902	ENSMPUG00000001131	1055.97	0.152695	0.130357	1.17136	0.241452	0.589779	SLC39A6	ENSMPUG00000001131	10.3148	10.1505	10.3376	10.5282	10.5975	10.3679	10.7481	10.5226	10.3958	10.4323	10.425	10.4999
903	ENSMPUG00000001132	4844.91	0.0629938	0.075951	0.8294	0.406878	0.737664	DERL1	ENSMPUG00000001132	12.3504	12.2498	12.3748	12.388	12.2371	12.276	12.2506	12.322	12.4867	12.4187	12.4433	12.2975
904	ENSMPUG00000001133	2071.94	-0.00989769	0.0818029	-0.120994	0.903696	0.971239	RPRD1A	ENSMPUG00000001133	11.2629	11.2018	11.1753	11.3267	11.2734	11.2651	11.2822	11.1466	11.2542	11.13	11.3964	11.2343
905	ENSMPUG00000001135	1153.06	0.123433	0.106152	1.1628	0.244911	0.592509	TBC1D31	ENSMPUG00000001135	10.5355	10.5002	10.626	10.4066	10.5002	10.4286	10.5166	10.8014	10.5153	10.4697	10.5401	10.7109
906	ENSMPUG00000001136	19.606	-0.346274	0.525853	-0.6585	0.510217	0.807103		ENSMPUG00000001136	8.20476	8.07572	8.03224	7.84942	7.97875	8.03645	7.955	7.81562	8.1212	7.9701	8.01604	7.98814
907	ENSMPUG00000001137	10.6468	0.562892	0.91251	0.616862	0.537326	0.822245		ENSMPUG00000001137	7.68628	8.00761	7.57091	7.77785	7.81776	7.96767	7.89496	7.68628	8.03251	8.01658	7.91091	7.80166
908	ENSMPUG00000001139	1564.73	-0.00934891	0.101153	-0.0924232	0.926362	0.978393	C18orf21	ENSMPUG00000001139	10.9617	10.9569	11.0656	10.8062	10.7282	10.9258	10.7694	11.0063	10.9243	10.8166	10.9862	10.9024
909	ENSMPUG00000001141	5474.2	0.040077	0.080347	0.498799	0.617921	0.86108	GALNT1	ENSMPUG00000001141	12.4251	12.5017	12.54	12.5497	12.4386	12.4171	12.5605	12.4506	12.4883	12.6571	12.5875	12.3358
910	ENSMPUG00000001144	995.927	0.0603868	0.14162	0.426401	0.669816	0.886783	INO80C	ENSMPUG00000001144	10.3392	10.3076	10.6738	10.2929	10.1533	10.3771	10.2324	10.6184	10.4998	10.3309	10.4715	10.2837
911	ENSMPUG00000001145	747.129	0.46133	0.130282	3.54101	0.000398601	0.00823742	ATAD2	ENSMPUG00000001145	10.033	9.87624	9.88982	9.94498	9.875	9.82739	10.4555	10.1105	9.97585	10.3439	10.2062	10.2537
912	ENSMPUG00000001146	4672.48	-0.190925	0.206367	-0.925175	0.354875	0.696622	CEBPD	ENSMPUG00000001146	12.1611	12.5522	12.7186	12.5467	11.8597	12.299	11.7395	12.8123	11.7412	12.1309	12.2901	12.2547
913	ENSMPUG00000001147	1443.7	-0.311829	0.165321	-1.88621	0.059267	0.283891	EVA1C	ENSMPUG00000001147	11.3089	10.9242	11.1057	10.8183	10.7684	10.5327	10.4697	10.464	10.7476	10.7674	10.8913	10.6672
914	ENSMPUG00000001148	30247.5	0.0899905	0.0886189	1.01548	0.309879	0.659004		ENSMPUG00000001148	14.839	14.7707	15.0042	14.8622	14.7467	14.8265	14.761	15.1041	14.9697	14.7665	15.024	14.9389
915	ENSMPUG00000001149	4114	-0.04705	0.10691	-0.440091	0.659871	0.881851	CFAP298	ENSMPUG00000001149	12.1629	12.117	12.2879	12.1433	12.0523	12.0795	11.7678	12.2026	12.2957	12.1749	12.0172	12.0776
916	ENSMPUG00000001150	232.109	0.619064	0.171483	3.61006	0.00030613	0.00663484	WDYHV1	ENSMPUG00000001150	8.88102	8.96456	9.0101	8.74775	8.89658	9.02365	9.18077	9.3791	9.2621	9.02905	9.2059	9.25002
917	ENSMPUG00000001152	836.035	0.100796	0.102361	0.984708	0.324767	0.673271		ENSMPUG00000001152	10.2064	10.1223	10.3477	10.1549	10.0784	10.0879	10.132	10.3539	10.2487	10.2645	10.227	10.2126
918	ENSMPUG00000001153	3022.48	0.0709399	0.0781595	0.907629	0.364074	0.702845	SYNJ1	ENSMPUG00000001153	11.6117	11.6595	11.7113	11.7602	11.6767	11.6276	11.849	11.7779	11.5726	11.7715	11.7656	11.6783
919	ENSMPUG00000001155	2.55363	1.59804	1.84637	0.865505	0.386762	NA		ENSMPUG00000001155	7.61002	7.62242	7.49555	7.62242	7.78861	7.73259	7.62242	7.61002	7.91358	7.59119	7.66846	7.72449
920	ENSMPUG00000001156	80.9154	-0.475113	0.323336	-1.46941	0.141722	0.456944	ZNF396	ENSMPUG00000001156	8.23248	8.63727	8.6597	8.56835	8.49405	8.58299	8.33153	8.67024	8.35808	8.3572	8.461	8.24302
921	ENSMPUG00000001157	4959.2	0.0120747	0.0952104	0.126821	0.899082	0.970339	ZNF24	ENSMPUG00000001157	12.3575	12.2685	12.3023	12.3235	12.5445	12.4253	12.5928	12.4074	12.2983	12.2319	12.2812	12.4626
922	ENSMPUG00000001158	669.985	-0.297825	0.145749	-2.0434	0.0410125	0.230209	NAPB	ENSMPUG00000001158	10.0541	10.2789	9.92271	9.91077	9.91595	10.0489	9.62485	9.78354	9.91587	9.81827	9.94732	9.91493
923	ENSMPUG00000001160	1146.33	-0.0924976	0.0938371	-0.985725	0.324268	0.673256	GZF1	ENSMPUG00000001160	10.6378	10.6134	10.64	10.3814	10.635	10.5773	10.5907	10.4534	10.5975	10.4968	10.4738	10.4513
924	ENSMPUG00000001161	51.1811	-0.0212797	0.27982	-0.0760479	0.939381	0.982813	ARSL	ENSMPUG00000001161	8.39641	8.21884	8.26259	8.27194	8.23546	8.34141	8.19454	8.27793	8.36307	8.29065	8.18086	8.41175
925	ENSMPUG00000001162	8.1792	-1.29962	0.984555	-1.32	0.186834	0.52573	ZC3H12B	ENSMPUG00000001162	8.01422	7.70008	7.99566	7.98289	7.81548	7.82249	7.59555	7.65209	7.93156	7.66278	7.90933	7.67065
926	ENSMPUG00000001163	1600.27	-0.0955652	0.221229	-0.431973	0.665761	0.884925	CD93	ENSMPUG00000001163	11.0301	10.8651	10.9532	10.6971	11.1991	10.9733	11.6393	10.704	10.3928	10.7563	10.6657	10.7809
927	ENSMPUG00000001164	1355.19	-0.151507	0.0952934	-1.5899	0.111858	0.404143	ARSD	ENSMPUG00000001164	10.7872	10.7388	11.007	10.7517	10.7829	10.7067	10.6404	10.7895	10.7077	10.6942	10.6548	10.5697
928	ENSMPUG00000001165	3211.4	-0.190168	0.0901856	-2.10863	0.0349769	0.210219	LAS1L	ENSMPUG00000001165	11.8534	12.015	11.9527	11.7719	11.7376	11.9239	11.564	11.7274	11.8117	11.6927	11.8084	11.6282
929	ENSMPUG00000001166	4040.28	-0.172996	0.137898	-1.25452	0.209652	0.552334	FOXA2	ENSMPUG00000001166	12.3139	11.9342	12.1898	12.2551	12.1205	12.152	11.5772	12.0037	12.3632	11.8492	12.0081	12.1278
930	ENSMPUG00000001168	372.734	0.0731882	0.195428	0.374502	0.708031	0.901782	GYG2	ENSMPUG00000001168	9.40447	9.25246	9.63803	9.37467	9.50014	9.33889	9.64443	9.54678	9.38645	9.13471	9.68426	9.31322
931	ENSMPUG00000001169	7838.55	0.0723051	0.143345	0.504412	0.613972	0.858886	MSN	ENSMPUG00000001169	12.9916	12.7944	12.9378	12.9563	13.1112	12.9436	13.5416	12.9412	12.6476	13.0616	12.8235	12.9949
932	ENSMPUG00000001170	54.1598	-0.142845	0.659608	-0.216561	0.82855	0.945387		ENSMPUG00000001170	8.43635	8.03474	8.34632	8.54802	8.1413	8.38664	8.65856	7.83342	8.02083	8.01808	8.71612	7.92345
933	ENSMPUG00000001171	11.2816	1.97549	1.1032	1.79069	0.0733427	0.320014	NYAP2	ENSMPUG00000001171	7.57537	7.73925	7.63744	8.11359	7.59085	7.68174	7.87631	8.0599	7.63471	8.07771	8.01356	7.99783
934	ENSMPUG00000001172	150.972	-0.204421	0.185411	-1.10253	0.270232	0.618618		ENSMPUG00000001172	8.84199	8.90561	8.82306	8.72259	8.99398	8.75256	8.85602	8.78934	8.67402	8.6455	8.76619	8.80826
935	ENSMPUG00000001173	525.02	0.932246	0.16794	5.55106	2.83947e-08	1.81748e-06	FBXO32	ENSMPUG00000001173	9.47267	9.52772	9.26885	9.59352	9.20832	9.36239	9.92582	9.95237	9.71692	10.2434	9.94984	10.1562
936	ENSMPUG00000001174	1078.06	0.728966	0.219861	3.31558	0.000914547	0.0158695	VSIG4	ENSMPUG00000001174	10.2883	10.4053	9.85466	10.3502	10.191	9.81423	10.9425	10.2772	10.2069	10.9213	10.9783	10.7108
937	ENSMPUG00000001175	221.775	-0.228427	0.204464	-1.1172	0.263911	0.611471		ENSMPUG00000001175	8.99534	9.18393	9.03657	9.25842	9.10484	9.00264	8.94406	9.12684	8.73865	8.85855	9.15904	9.08561
938	ENSMPUG00000001177	256.443	-0.0975241	0.175296	-0.556339	0.577979	0.842961	ZSCAN30	ENSMPUG00000001177	9.10011	9.13438	9.04676	9.3114	9.18308	9.196	9.26715	9.08498	8.9194	9.25649	8.99677	9.13834
939	ENSMPUG00000001178	140.773	-0.325833	0.22126	-1.47263	0.140852	0.455208	IRS1	ENSMPUG00000001178	8.71762	9.01791	8.60036	8.87329	8.84001	8.81783	8.65017	8.66653	8.59016	8.81762	8.65607	8.7838
8894	ENSMPUG00000010801	3142.89	3.98556	0.3547	11.2364	2.70134e-29	3.41823e-26	ATP6V0D2	ENSMPUG00000010801	9.10454	9.52074	9.70646	10.0473	9.13223	9.23291	12.0184	12.8367	12.5299	12.8304	12.9207	12.2348
941	ENSMPUG00000001180	710.811	0.104979	0.102876	1.02044	0.307518	0.655864	RHBDD1	ENSMPUG00000001180	10.0107	10.0161	10.0664	9.81995	10.0907	9.98377	10.1556	10.1194	10.0928	9.96857	10.0414	10.0637
942	ENSMPUG00000001181	600.413	0.0153604	0.171561	0.0895329	0.928658	0.978794	ZNF397	ENSMPUG00000001181	9.83418	9.79583	9.86187	9.81068	9.98051	9.88676	10.2639	9.8649	9.5684	9.89139	9.68009	9.83721
943	ENSMPUG00000001182	4269.36	-0.0481454	0.0738335	-0.652081	0.514349	0.809282	CD99	ENSMPUG00000001182	12.3025	12.1177	12.2813	12.0759	12.1832	12.1028	12.1216	12.0984	12.2213	12.1272	12.1233	12.1196
944	ENSMPUG00000001183	4125.97	-0.561027	0.0955987	-5.86856	4.396e-09	3.36345e-07	COL4A4	ENSMPUG00000001183	12.338	12.3721	12.578	12.3412	12.2929	12.219	11.8212	11.9038	11.8184	11.8212	12.0198	11.6638
945	ENSMPUG00000001184	1111.78	-0.00500378	0.113784	-0.0439761	0.964923	0.990783	ANXA13	ENSMPUG00000001184	10.422	10.346	10.5998	10.6614	10.4224	10.53	10.2981	10.6469	10.5995	10.4869	10.4657	10.4691
946	ENSMPUG00000001185	6360.22	0.191594	0.0923229	2.07526	0.0379622	0.220352	MAPRE2	ENSMPUG00000001185	12.7879	12.4166	12.7928	12.5477	12.6077	12.5318	12.8237	12.7496	12.9182	12.7455	12.8212	12.7447
947	ENSMPUG00000001186	1403.35	-0.0270646	0.0921993	-0.293544	0.769106	0.927687	TRIM41	ENSMPUG00000001186	10.746	10.8576	10.6485	10.7689	10.7177	10.8195	10.641	10.7695	10.7115	10.8247	10.6172	10.867
948	ENSMPUG00000001188	1422	0.212468	0.205582	1.0335	0.301371	0.650882	FAM91A1	ENSMPUG00000001188	10.7739	10.7062	10.567	10.5927	10.8268	10.7312	11.5419	10.6924	10.2622	10.7952	10.7497	10.8994
949	ENSMPUG00000001189	1500.87	0.217893	0.0791541	2.75277	0.0059094	0.0647814	DHRSX	ENSMPUG00000001189	10.7343	10.662	10.8092	10.7375	10.7562	10.8158	10.893	10.9469	11.0755	10.8686	10.9273	10.872
950	ENSMPUG00000001190	14.0774	-0.671899	0.904978	-0.742448	0.457816	0.77512	FER1L6	ENSMPUG00000001190	7.63015	8.06597	7.83027	8.12825	8.08319	7.85749	7.70854	8.05791	7.80645	8.11202	7.65651	7.85779
951	ENSMPUG00000001191	9.14918	-1.05615	0.762487	-1.38513	0.166012	0.493475		ENSMPUG00000001191	7.90331	7.67096	8.00214	8.01325	7.99433	7.80576	7.85216	7.91853	7.73472	7.78051	7.69048	7.8197
952	ENSMPUG00000001192	13.7256	1.00884	0.570518	1.76829	0.0770123	0.329224		ENSMPUG00000001192	7.7916	7.89907	8.02492	7.78323	7.87321	7.79873	7.95531	8.11616	8.01195	8.07207	7.90554	7.88283
953	ENSMPUG00000001194	82.3507	0.266601	0.327981	0.812856	0.416301	0.745255	CHM	ENSMPUG00000001194	8.17444	8.52262	8.41985	8.45364	8.64524	8.39451	8.56482	8.73158	8.41161	8.58	8.33294	8.48618
954	ENSMPUG00000001196	3.15165	0.954623	1.51958	0.628214	0.529864	NA	NKX2-2	ENSMPUG00000001196	7.52109	7.74544	7.58448	7.63679	7.82337	7.66344	7.5365	7.75033	7.94758	7.81043	7.56906	7.68695
2589	ENSMPUG00000003240	7306.29	2.17043	0.193893	11.194	4.36435e-29	5.12811e-26	SERPINA1	ENSMPUG00000003240	11.1792	11.2497	11.9668	11.3398	11.6045	11.7788	13.5159	13.9759	13.9066	13.077	13.5517	13.1883
956	ENSMPUG00000001198	4293.2	0.123183	0.0768807	1.60227	0.109097	0.398632	XRN2	ENSMPUG00000001198	12.141	11.9364	12.1763	12.1565	12.1552	12.1516	12.3493	12.2729	12.2053	12.1326	12.2081	12.2376
957	ENSMPUG00000001199	3418.33	-0.182397	0.110831	-1.64573	0.0998192	0.379806	CCHCR1	ENSMPUG00000001199	11.9882	12.0892	12.0062	11.7751	11.7215	11.997	11.4992	11.8989	11.8342	11.7264	11.7527	11.8809
958	ENSMPUG00000001200	497.118	0.317028	0.201637	1.57227	0.115889	0.411757	TCF19	ENSMPUG00000001200	9.64606	9.74445	9.47168	9.74267	9.49099	9.3322	9.88601	9.49959	9.49717	10.15	9.89714	9.67396
959	ENSMPUG00000001201	845.419	0.200673	0.0927948	2.16255	0.0305759	0.194273	KIZ	ENSMPUG00000001201	10.2537	10.0632	10.1817	10.1131	10.1103	10.1244	10.2601	10.3394	10.2501	10.2521	10.1997	10.4114
960	ENSMPUG00000001203	188.074	-0.431007	0.252449	-1.7073	0.0877661	0.354905	DTNA	ENSMPUG00000001203	9.06785	9.17334	8.89103	9.09689	8.88867	8.87037	8.86083	8.63569	8.63724	8.85698	9.15227	8.81252
961	ENSMPUG00000001205	3.8203	1.17968	1.10715	1.06551	0.286647	NA	NOL4	ENSMPUG00000001205	7.54531	7.62993	7.56025	7.72586	7.83447	7.74358	7.74154	7.82593	7.90086	7.73293	7.68721	7.81099
962	ENSMPUG00000001206	18.7657	-1.04451	0.685818	-1.52301	0.127756	0.43287	ASXL3	ENSMPUG00000001206	8.05677	7.91075	7.94051	8.26568	7.8006	8.16187	7.80997	7.93595	7.82085	7.93025	7.91452	8.05222
963	ENSMPUG00000001207	42.5818	0.185231	0.567581	0.326352	0.744158	0.91689		ENSMPUG00000001207	7.80031	8.12886	8.1196	8.49321	8.21007	8.26365	8.24975	8.49923	8.04793	8.21052	8.23552	8.17994
964	ENSMPUG00000001208	4971.55	-0.475617	0.164171	-2.89709	0.00376644	0.0464104	AKAP17A	ENSMPUG00000001208	12.6062	12.8861	12.2859	12.5742	12.2878	12.5332	11.6246	11.8154	12.3288	12.2819	12.3107	12.1357
965	ENSMPUG00000001209	1089.31	-0.00695601	0.111131	-0.0625926	0.950091	0.986804	ASMTL	ENSMPUG00000001209	10.4537	10.5403	10.3974	10.4464	10.54	10.5769	10.7492	10.3974	10.3361	10.4523	10.5028	10.4538
966	ENSMPUG00000001210	2861.08	0.0234249	0.100859	0.232253	0.816341	0.941759	RALGAPA2	ENSMPUG00000001210	11.6778	11.5171	11.4704	11.7475	11.7399	11.6549	11.8642	11.5034	11.557	11.6104	11.6807	11.7108
967	ENSMPUG00000001211	23000.5	0.215689	0.0660665	3.26472	0.00109573	0.0183178		ENSMPUG00000001211	14.3957	14.363	14.483	14.3872	14.377	14.2729	14.4655	14.662	14.6413	14.5786	14.6285	14.5747
968	ENSMPUG00000001212	600.475	-0.0690195	0.116906	-0.590383	0.554934	0.832016	TRIM7	ENSMPUG00000001212	9.81887	9.76849	9.97996	9.89975	10.009	9.81372	9.78241	9.89977	9.99665	9.80839	9.81617	9.73868
969	ENSMPUG00000001213	27.7499	0.078005	0.620434	0.125727	0.899948	0.970637	BTNL9	ENSMPUG00000001213	7.90968	8.38913	7.72465	8.09153	8.10052	8.0745	7.88664	7.94487	8.20261	8.26192	8.13298	8.1299
970	ENSMPUG00000001214	1362.75	0.0545645	0.14778	0.369228	0.711958	0.902242	ZFP62	ENSMPUG00000001214	10.8098	10.6358	10.5743	10.6081	10.9105	10.7699	11.0639	10.7541	10.5305	10.6099	10.5479	10.9896
971	ENSMPUG00000001215	2294.62	0.0468678	0.0655796	0.71467	0.474813	0.786573	MGAT1	ENSMPUG00000001215	11.4514	11.3089	11.3391	11.369	11.2977	11.3565	11.4028	11.3157	11.3968	11.4119	11.4113	11.428
972	ENSMPUG00000001216	2.44333	-2.86409	1.5326	-1.86878	0.0616539	NA	INSM1	ENSMPUG00000001216	7.8092	7.87349	7.71383	7.64386	7.562	7.81144	7.54357	7.61369	7.54357	7.562	7.66904	7.70906
973	ENSMPUG00000001217	790.781	-0.271846	0.108629	-2.50252	0.0123311	0.107897	WASF3	ENSMPUG00000001217	10.2218	10.1459	10.2511	10.3037	10.2223	10.1549	10.1884	10.0025	9.85202	10.0907	10.0221	9.97319
974	ENSMPUG00000001218	724.081	-0.114563	0.149362	-0.767013	0.443074	0.763295	PGBD2	ENSMPUG00000001218	10.0033	10.2343	9.99079	10.1407	9.98676	10.0632	9.70137	9.89592	10.1954	10.075	10.1469	9.90839
975	ENSMPUG00000001219	129.141	-0.146571	0.308854	-0.474564	0.635098	0.871028	CFAP61	ENSMPUG00000001219	8.83335	8.88125	8.71677	8.69258	8.61971	8.67017	8.34196	8.79372	8.65485	8.88319	8.39757	8.9103
976	ENSMPUG00000001220	13.2451	0.150955	0.691374	0.21834	0.827164	0.944724		ENSMPUG00000001220	7.94669	7.79947	7.92838	7.9167	7.85962	8.03192	7.95706	8.04548	7.7707	7.88457	7.66782	8.06379
977	ENSMPUG00000001221	1565.97	-0.157322	0.165098	-0.952903	0.340639	0.68511	ZNF692	ENSMPUG00000001221	11.0278	11.1211	10.8359	10.9219	10.7007	10.9843	10.2848	10.7568	11.0662	10.7527	10.9563	10.9487
978	ENSMPUG00000001222	947.807	-0.184276	0.134619	-1.36887	0.171041	0.502702	CDK8	ENSMPUG00000001222	10.459	10.4281	10.3029	10.6111	10.2479	10.2438	10.0568	10.1492	10.203	10.4308	10.3766	10.3053
979	ENSMPUG00000001223	457.431	-0.231351	0.18101	-1.27811	0.20121	0.542429		ENSMPUG00000001223	9.73382	9.81005	9.88776	9.70001	9.56133	9.38036	9.47224	9.53014	9.38266	9.60708	9.81619	9.37619
980	ENSMPUG00000001224	4616.46	-0.312105	0.140889	-2.21526	0.0267422	0.179116	PAXBP1	ENSMPUG00000001224	12.6516	12.5003	12.3227	12.3043	12.147	12.3265	11.7502	11.8453	12.3207	12.0754	12.3266	12.1741
981	ENSMPUG00000001225	733.626	0.174245	0.148036	1.17704	0.239178	0.58706	RNF6	ENSMPUG00000001225	9.94949	10.0083	10.054	9.94985	10.0501	10.0269	10.433	10.2211	9.80067	10.1479	9.96682	10.1165
982	ENSMPUG00000001226	2677	-0.0118811	0.0997657	-0.11909	0.905204	0.971505	CRNKL1	ENSMPUG00000001226	11.4169	11.7385	11.4435	11.6251	11.6021	11.5992	11.5829	11.6725	11.358	11.4814	11.6219	11.646
983	ENSMPUG00000001228	5956.84	0.302549	0.076406	3.95975	7.50286e-05	0.0020692	NAA20	ENSMPUG00000001228	12.4878	12.4907	12.5245	12.4563	12.4275	12.4127	12.642	12.6904	12.8771	12.7363	12.8896	12.6536
984	ENSMPUG00000001229	1039.05	0.0345424	0.121151	0.285118	0.775553	0.929316		ENSMPUG00000001229	10.4026	10.4789	10.2293	10.4939	10.5459	10.3818	10.6599	10.2852	10.2831	10.4646	10.5235	10.4585
985	ENSMPUG00000001230	11603.5	0.057593	0.0704788	0.817168	0.413832	0.742951	RIN2	ENSMPUG00000001230	13.5609	13.4185	13.6033	13.4461	13.487	13.5842	13.5911	13.6677	13.5834	13.4745	13.4935	13.6253
986	ENSMPUG00000001231	2.77451	-0.116076	1.58683	-0.0731497	0.941687	NA		ENSMPUG00000001231	7.54668	7.88502	7.55889	7.62924	7.70066	7.7073	7.62924	7.77592	7.62924	7.78142	7.58336	7.7637
987	ENSMPUG00000001232	300.916	0.541509	0.351968	1.53852	0.123922	0.425102		ENSMPUG00000001232	9.12489	9.42562	8.68604	9.00902	9.12979	9.08699	9.87129	8.94519	8.83889	9.10012	9.82792	9.38404
988	ENSMPUG00000001233	8.57044	-0.398074	0.744411	-0.53475	0.592823	0.84962		ENSMPUG00000001233	7.87913	7.85104	7.85057	7.96217	7.85877	7.84321	7.57482	7.89708	7.86599	7.68351	7.86853	7.92565
989	ENSMPUG00000001234	669.602	-0.187475	0.169155	-1.1083	0.267733	0.615628	SLC24A3	ENSMPUG00000001234	9.9393	9.79813	10.0756	10.0987	9.93017	10.2833	9.9122	9.81794	10.1538	9.68643	10.0629	9.68163
990	ENSMPUG00000001235	176.993	0.721615	0.292208	2.46953	0.0135292	0.114838		ENSMPUG00000001235	9.04443	8.58381	8.82813	8.7662	8.48354	8.58587	8.98847	8.88349	8.9595	9.44001	8.78856	9.09979
991	ENSMPUG00000001236	15.0057	0.561643	0.492253	1.14096	0.253885	0.602377		ENSMPUG00000001236	7.86206	7.89672	7.87708	7.95638	7.98163	7.89724	8.0141	7.9231	8.03704	7.90831	8.11706	7.90807
992	ENSMPUG00000001237	702.224	-0.212382	0.159042	-1.33538	0.181753	0.518708		ENSMPUG00000001237	10.276	10.044	10.0994	10.0536	9.8997	10.1077	9.681	9.75606	10.2174	10.0673	9.92134	9.93273
993	ENSMPUG00000001238	2011.43	-0.0823877	0.0815319	-1.0105	0.312257	0.661171		ENSMPUG00000001238	11.3039	11.1684	11.3279	11.1921	11.1044	11.2807	11.0607	11.2099	11.2353	11.1318	11.1397	11.1859
994	ENSMPUG00000001239	797.41	-0.0264961	0.177772	-0.149045	0.881518	0.964096	SMIM26	ENSMPUG00000001239	10.2215	10.1855	10.3604	10.2672	9.83624	10.0387	9.71696	10.3011	10.1299	10.0412	10.3834	10.1622
995	ENSMPUG00000001240	4731.99	0.103373	0.0619441	1.66882	0.0951536	0.370129		ENSMPUG00000001240	12.2679	12.2042	12.3236	12.3309	12.2164	12.2017	12.3007	12.4153	12.3141	12.3735	12.3583	12.3596
996	ENSMPUG00000001241	425.636	-0.1035	0.143304	-0.722241	0.470147	0.783797		ENSMPUG00000001241	9.50877	9.62637	9.57056	9.61439	9.47388	9.63025	9.57474	9.35889	9.54083	9.63303	9.61917	9.2971
997	ENSMPUG00000001242	4753.31	0.0619499	0.0756925	0.818441	0.413105	0.742119	SEC23B	ENSMPUG00000001242	12.2838	12.1515	12.3473	12.367	12.3115	12.2332	12.471	12.3041	12.2895	12.3744	12.3599	12.2406
998	ENSMPUG00000001243	932.278	-0.0918365	0.0931954	-0.985419	0.324418	0.673271	SH3BP5L	ENSMPUG00000001243	10.295	10.3321	10.3088	10.3655	10.466	10.3541	10.4155	10.3287	10.1759	10.2013	10.2675	10.3149
999	ENSMPUG00000001244	1008.55	-0.0791342	0.0839077	-0.94311	0.345625	0.687987	RBBP9	ENSMPUG00000001244	10.4205	10.4648	10.4356	10.4561	10.3814	10.4061	10.2243	10.4595	10.3525	10.363	10.3471	10.4445
1000	ENSMPUG00000001245	175.775	0.0655942	0.175297	0.37419	0.708263	0.901836		ENSMPUG00000001245	8.8881	8.81261	8.94985	8.85759	8.79661	8.93115	8.72303	9.00653	9.02936	8.79717	8.89767	8.94479
1001	ENSMPUG00000001247	2873.73	0.938027	0.10463	8.96514	3.09873e-19	9.10252e-17	IL10RB	ENSMPUG00000001247	10.8988	11.3124	11.2414	11.1902	11.1559	11.1856	12.0318	12.1568	11.8822	12.0467	12.0285	11.8142
1002	ENSMPUG00000001248	3522.6	-0.144025	0.0876341	-1.64348	0.100284	0.380547	TRIM27	ENSMPUG00000001248	12.0836	12.0407	11.8975	11.9283	11.8776	12.0219	11.8068	11.6451	11.9508	11.9086	11.9186	11.8312
1003	ENSMPUG00000001249	1.91992	-0.343006	1.48421	-0.231104	0.817234	NA		ENSMPUG00000001249	7.60636	7.7014	7.71353	7.73867	7.67836	7.71959	7.74978	7.60636	7.59687	7.77304	7.61574	7.4992
8678	ENSMPUG00000010530	8799.81	1.41633	0.127383	11.1187	1.01781e-28	1.1162e-25	PLIN2	ENSMPUG00000010530	12.6158	12.2006	12.4057	12.0415	12.2547	12.2611	13.6441	13.3678	13.9566	13.7168	13.6101	13.5778
1005	ENSMPUG00000001251	392.941	-1.29247	0.683563	-1.89078	0.0586536	0.282387		ENSMPUG00000001251	9.17319	11.1265	9.64851	8.6719	8.93089	9.48983	8.58691	9.39182	8.32804	9.01675	9.27585	8.9165
1006	ENSMPUG00000001252	364.89	-0.190991	0.147084	-1.29851	0.194112	0.53453	POLR3F	ENSMPUG00000001252	9.33004	9.44665	9.53203	9.43099	9.51263	9.60899	9.2785	9.48132	9.55586	9.33935	9.25102	9.27932
1007	ENSMPUG00000001255	1497	-0.0102091	0.10491	-0.0973125	0.922478	0.977341	DMAC1	ENSMPUG00000001255	10.9048	10.7605	10.977	10.8612	10.7705	10.8181	10.6088	10.9713	10.9501	10.7342	10.8579	10.8992
1008	ENSMPUG00000001258	1154.49	0.0952671	0.0898698	1.06006	0.289119	0.638022	KDM4C	ENSMPUG00000001258	10.5761	10.4112	10.5389	10.478	10.5729	10.53	10.6667	10.6416	10.5505	10.4409	10.5626	10.6789
1009	ENSMPUG00000001259	58.4055	-0.569532	0.303979	-1.87359	0.0609866	0.288533		ENSMPUG00000001259	8.38372	8.40135	8.28994	8.40127	8.41612	8.58148	8.46125	8.20035	8.15728	8.25358	8.16997	8.29413
1010	ENSMPUG00000001260	924.438	-0.317994	0.115404	-2.7555	0.00586031	0.0645693	ZBED9	ENSMPUG00000001260	10.5288	10.1791	10.5422	10.4545	10.3827	10.394	10.0867	10.224	10.3078	10.1941	10.0574	10.2106
1011	ENSMPUG00000001261	16.6799	0.519686	0.864851	0.600897	0.547908	0.827725		ENSMPUG00000001261	7.76005	7.95718	7.68651	7.98069	7.96307	8.10213	8.1695	7.60471	8.11676	8.11828	8.04065	7.67826
1012	ENSMPUG00000001262	20.7563	0.30513	0.63628	0.479552	0.631546	0.869835		ENSMPUG00000001262	7.78344	7.98034	7.73959	7.97182	8.25409	8.04323	8.14706	7.97089	8.17095	8.03287	7.93998	8.01473
1013	ENSMPUG00000001263	35.4936	-0.806069	0.342051	-2.35657	0.0184444	0.141648	GLDC	ENSMPUG00000001263	8.13055	8.19377	8.23058	8.26517	8.1628	8.41397	8.08763	8.08147	8.1434	8.13891	7.97429	7.98144
1014	ENSMPUG00000001265	4300.62	0.360796	0.187743	1.92176	0.054636	0.270906	IFNAR1	ENSMPUG00000001265	11.9343	11.7438	12.0727	12.0052	12.3231	11.9172	12.9981	12.3695	11.84	12.301	12.0458	12.2311
1015	ENSMPUG00000001266	138.509	0.421313	0.732683	0.575027	0.565273	0.837423	GPX6	ENSMPUG00000001266	8.43053	8.02279	8.6455	8.43083	8.96425	8.98373	9.25197	8.37602	9.36983	8.93706	8.19037	8.16105
1016	ENSMPUG00000001269	15712.1	0.185275	0.0809468	2.28885	0.022088	0.159154	IFNGR2	ENSMPUG00000001269	13.8293	13.8803	13.9616	13.9178	13.7815	13.8127	13.8973	14.0404	14.1513	14.0576	14.1948	13.9081
1017	ENSMPUG00000001270	1184.22	-0.372477	0.140884	-2.64386	0.00819667	0.0824176		ENSMPUG00000001270	10.8869	10.8245	10.498	10.7933	10.614	10.6148	10.2904	10.1725	10.4039	10.4174	10.6658	10.5614
1018	ENSMPUG00000001272	533.264	-0.168358	0.142658	-1.18015	0.23794	0.585555	PPP2R3B	ENSMPUG00000001272	9.81841	9.9007	9.7797	9.75661	9.87335	9.72028	9.49954	9.67516	9.85612	9.90104	9.5183	9.71387
1019	ENSMPUG00000001273	2124.17	-0.0561362	0.0852376	-0.658585	0.510162	0.807103	ZSCAN23	ENSMPUG00000001273	11.3102	11.1747	11.4082	11.3019	11.2187	11.3575	11.3458	11.3433	11.1518	11.1575	11.2405	11.2452
1020	ENSMPUG00000001274	213.665	0.0194957	0.254967	0.0764636	0.93905	0.982706	TMEM65	ENSMPUG00000001274	9.01931	9.03325	9.07359	8.87384	9.11006	8.98955	9.38873	9.13326	8.60994	8.92524	8.88092	9.07899
1021	ENSMPUG00000001275	692.978	-0.33605	0.152438	-2.2045	0.0274891	0.18197	ZSCAN12	ENSMPUG00000001275	10.2788	9.97517	10.0613	10.0926	10.2214	10.0913	10.1511	9.60964	9.89813	10.0224	9.78189	9.82711
1022	ENSMPUG00000001276	2836.02	0.0757773	0.0749394	1.01118	0.31193	0.660971	RNF139	ENSMPUG00000001276	11.6576	11.6155	11.5522	11.612	11.6854	11.4993	11.6111	11.5797	11.7467	11.6392	11.7614	11.6851
1023	ENSMPUG00000001277	118.613	-0.380792	0.366548	-1.03886	0.29887	0.648651	ZSCAN31	ENSMPUG00000001277	8.49315	8.72283	8.41531	9.07653	8.74963	8.68612	8.3813	8.48808	8.63615	8.99275	8.3883	8.56592
1024	ENSMPUG00000001278	1344.06	0.226531	0.114673	1.97545	0.0482166	0.252534	TATDN1	ENSMPUG00000001278	10.6237	10.5942	10.867	10.4523	10.6199	10.5767	10.7623	10.9128	10.9413	10.6777	10.8758	10.6695
1025	ENSMPUG00000001279	1042.01	-0.283283	0.0898005	-3.15458	0.00160729	0.0245725	PGBD1	ENSMPUG00000001279	10.6479	10.5051	10.4791	10.5912	10.4754	10.5222	10.3004	10.2837	10.249	10.2903	10.3578	10.4525
1026	ENSMPUG00000001281	7926.87	0.11224	0.0709646	1.58164	0.113732	0.40776	ESYT1	ENSMPUG00000001281	12.884	13.0495	12.845	13.0241	12.9918	12.9693	13.0307	13.0188	13.0803	13.0238	13.1997	13.0577
1027	ENSMPUG00000001282	298.334	-0.0717501	0.170164	-0.421653	0.673278	0.888681	DZANK1	ENSMPUG00000001282	9.27781	9.49405	9.23306	9.06544	9.38915	9.1834	9.11226	9.28474	9.31361	9.24208	9.17074	9.32948
1028	ENSMPUG00000001283	10123.7	-0.0764438	0.0990136	-0.772054	0.440083	0.76135	TMEM50B	ENSMPUG00000001283	13.5517	13.2233	13.5011	13.3389	13.2832	13.3046	13.2032	13.1927	13.4698	13.1809	13.4665	13.2433
1029	ENSMPUG00000001284	3184	-0.0194635	0.0742335	-0.262193	0.793173	0.935495	GART	ENSMPUG00000001284	11.7692	11.7845	11.7737	11.8642	11.7703	11.8417	11.9195	11.7054	11.7021	11.843	11.8153	11.7008
1030	ENSMPUG00000001285	949.33	-0.0991173	0.0922787	-1.07411	0.282775	0.631455		ENSMPUG00000001285	10.4959	10.4501	10.3521	10.3536	10.3143	10.2923	10.2856	10.2478	10.2017	10.3359	10.3485	10.3916
1031	ENSMPUG00000001286	470.783	-0.133782	0.141705	-0.944092	0.345123	0.687404	MYL6B	ENSMPUG00000001286	9.55733	9.57633	9.81688	9.7843	9.67296	9.68184	9.43656	9.79509	9.68574	9.64026	9.48785	9.53554
1032	ENSMPUG00000001287	797.526	-0.210825	0.0933176	-2.25922	0.0238696	0.167087	ZNF133	ENSMPUG00000001287	10.2933	10.2192	10.2242	10.2572	10.1878	10.1951	9.93785	10.0098	10.1983	10.0893	10.1404	10.0789
1033	ENSMPUG00000001288	1051.08	-0.100553	0.113731	-0.884132	0.376625	0.712502	ZSCAN26	ENSMPUG00000001288	10.5652	10.3467	10.3695	10.4622	10.6178	10.5316	10.5148	10.257	10.5114	10.2357	10.45	10.4527
1034	ENSMPUG00000001289	43.8985	0.393757	0.364192	1.08118	0.279617	0.629024		ENSMPUG00000001289	8.23719	8.06144	8.19528	8.15972	8.23226	8.27341	8.55752	8.22904	8.15092	8.235	8.18894	8.27096
1035	ENSMPUG00000001290	20696	-0.12934	0.0619843	-2.08666	0.0369186	0.217596	SON	ENSMPUG00000001290	14.4576	14.3867	14.4733	14.4326	14.327	14.4423	14.2069	14.2748	14.3786	14.2724	14.3631	14.259
1036	ENSMPUG00000001291	5862.33	0.0281559	0.0814213	0.345805	0.729489	0.909738	SMARCC2	ENSMPUG00000001291	12.64	12.5617	12.5468	12.5269	12.649	12.5832	12.7963	12.6004	12.4505	12.5607	12.5425	12.6936
1037	ENSMPUG00000001292	2440.79	0.0269847	0.0817537	0.330074	0.741344	0.915464	KAT14	ENSMPUG00000001292	11.342	11.3338	11.4903	11.5722	11.4371	11.4568	11.4201	11.6074	11.431	11.4384	11.4248	11.4591
1038	ENSMPUG00000001293	94.5044	-0.00473955	0.245674	-0.019292	0.984608	0.995739		ENSMPUG00000001293	8.39611	8.48603	8.55169	8.68509	8.59254	8.58329	8.4093	8.64887	8.66629	8.44221	8.62867	8.4933
1039	ENSMPUG00000001294	660.761	0.0889958	0.0891349	0.99844	0.318066	0.667627	DONSON	ENSMPUG00000001294	9.97018	9.92302	9.89292	9.92547	9.99056	9.87565	9.98579	9.8859	10.0694	10.0127	10.0248	9.96316
1040	ENSMPUG00000001295	499.278	-0.317643	0.202857	-1.56584	0.117385	0.413865	OVOL2	ENSMPUG00000001295	9.908	10.0689	9.6962	9.78102	9.66796	9.59473	9.17	9.5094	9.63821	9.50082	9.89467	9.7212
1041	ENSMPUG00000001296	2972.2	-0.0549406	0.0911245	-0.602918	0.546563	0.826808	RNF41	ENSMPUG00000001296	11.827	11.7193	11.8657	11.5891	11.6269	11.7066	11.5618	11.6468	11.8444	11.7254	11.6558	11.6081
1042	ENSMPUG00000001297	1750.59	0.0527626	0.0819942	0.643492	0.519905	0.812022		ENSMPUG00000001297	11.0925	10.9433	11.112	10.969	11.0384	10.9357	10.9834	11.0488	11.1873	11.0101	11.0988	11.0293
1043	ENSMPUG00000001298	295.218	-1.32555	0.625352	-2.11969	0.034032	0.206731		ENSMPUG00000001298	8.72722	10.1862	8.41978	9.42744	9.31952	10.1441	8.43494	9.02591	8.83864	8.6634	8.76023	9.33335
1044	ENSMPUG00000001299	521.381	-0.0844293	0.109591	-0.770404	0.44106	0.762146	MGME1	ENSMPUG00000001299	9.74651	9.86689	9.74395	9.70829	9.77096	9.76085	9.73224	9.81071	9.56285	9.6894	9.64906	9.81327
1045	ENSMPUG00000001301	363.472	-0.383007	0.173025	-2.21359	0.0268573	0.179594		ENSMPUG00000001301	9.41072	9.52147	9.41864	9.62925	9.38071	9.44487	9.07965	9.21208	9.35163	9.23491	9.52151	9.20415
1046	ENSMPUG00000001302	5142.15	0.110772	0.0714027	1.55137	0.120812	0.41981	SNX5	ENSMPUG00000001302	12.2672	12.4161	12.429	12.4257	12.3607	12.2795	12.4145	12.5294	12.4357	12.5203	12.5315	12.3676
1047	ENSMPUG00000001303	3664.84	-0.0306174	0.108861	-0.281253	0.778516	0.930058	NDUFB9	ENSMPUG00000001303	12.0044	11.824	12.0742	12.0373	11.8459	11.968	11.653	11.9633	12.1707	11.8362	12.0349	11.8936
1048	ENSMPUG00000001305	7646.5	0.134795	0.0903986	1.49112	0.135929	0.447029	RRBP1	ENSMPUG00000001305	12.7806	12.786	12.843	13.0944	12.9196	12.9298	13.1774	12.9585	12.9437	13.1264	13.0258	12.8961
1049	ENSMPUG00000001306	1167.81	-0.181463	0.115522	-1.57081	0.116226	0.412263	ZKSCAN4	ENSMPUG00000001306	10.6541	10.5892	10.5571	10.6637	10.6388	10.7099	10.3669	10.352	10.7442	10.637	10.3784	10.449
1050	ENSMPUG00000001307	15.9317	-0.746404	0.595209	-1.25402	0.209835	0.552439	SLC39A5	ENSMPUG00000001307	7.91017	8.16808	7.85551	7.91454	8.00836	8.02928	7.91073	7.8053	7.93499	8.01454	7.87616	7.85996
1051	ENSMPUG00000001308	252.593	-0.0153254	0.213807	-0.0716787	0.942858	0.984075	ZKSCAN8	ENSMPUG00000001308	9.00817	9.16109	8.94957	8.93951	9.31299	9.24272	9.37209	9.00184	9.0498	8.99079	8.97598	9.06043
1052	ENSMPUG00000001309	147.422	-0.222078	0.165217	-1.34416	0.178897	0.514304	ZSCAN16	ENSMPUG00000001309	8.80974	8.73314	8.852	8.86692	8.96327	8.77346	8.80982	8.76169	8.75438	8.7644	8.66313	8.71943
1053	ENSMPUG00000001310	2095.06	-0.0130983	0.107468	-0.121882	0.902993	0.971239	CRYZL1	ENSMPUG00000001310	11.3065	11.2873	11.4642	11.1177	11.2271	11.1784	11.0595	11.4307	11.3421	11.1328	11.2681	11.273
1054	ENSMPUG00000001311	1091.2	0.275339	0.184293	1.49402	0.13517	0.446047	ITSN1	ENSMPUG00000001311	10.3927	10.2198	10.3904	10.4327	10.5165	10.3305	11.1567	10.4537	10.1709	10.5465	10.5866	10.456
1055	ENSMPUG00000001312	1613.97	-0.294118	0.159494	-1.84407	0.0651731	0.299784	MTSS1	ENSMPUG00000001312	11.1054	11.0616	10.9122	11.0779	11.1543	10.9734	11.2315	10.6408	10.3721	10.8901	10.7254	10.8339
1056	ENSMPUG00000001313	41.8961	0.216414	0.442046	0.489574	0.624436	0.865226		ENSMPUG00000001313	8.11823	8.28648	8.29961	7.93914	8.18618	8.30221	8.26061	8.45926	8.20469	8.23903	7.9635	8.27788
1057	ENSMPUG00000001314	564.404	-0.289593	0.155832	-1.85836	0.0631181	0.294374	ZNF165	ENSMPUG00000001314	10.0139	9.96951	9.96889	9.75192	9.75251	9.94118	9.41819	9.77045	9.89057	9.56788	9.76862	9.81549
1058	ENSMPUG00000001315	56.8129	-0.183109	0.295313	-0.620049	0.535226	0.8206	ZNF572	ENSMPUG00000001315	8.33969	8.31415	8.36328	8.366	8.42456	8.34572	8.3467	8.15323	8.46144	8.38967	8.32834	8.12964
1059	ENSMPUG00000001316	401.172	0.0304948	0.189606	0.160833	0.872225	0.961025	ANKRD52	ENSMPUG00000001316	9.2931	9.4466	9.30435	9.52581	9.64326	9.64529	9.80687	9.35841	9.44583	9.59905	9.33751	9.34717
1060	ENSMPUG00000001317	12.2026	0.696795	0.572943	1.21617	0.22392	0.57019		ENSMPUG00000001317	7.84057	7.7417	7.81712	7.98124	7.81712	7.96254	7.99734	7.99953	7.88506	7.91471	7.91098	8.02298
1061	ENSMPUG00000001318	2794.13	0.0523672	0.15692	0.333718	0.738592	0.915105	SQLE	ENSMPUG00000001318	11.6225	11.6067	11.8249	11.2818	11.569	11.5151	11.8867	11.6385	11.4835	11.9545	11.2201	11.4361
1062	ENSMPUG00000001319	8250.74	0.0714745	0.121803	0.586804	0.557336	0.833622		ENSMPUG00000001319	12.9728	12.9391	13.2547	13.0602	12.8243	13.0077	12.7485	13.3364	13.1865	12.9052	13.1972	13.0545
1063	ENSMPUG00000001320	3681.3	0.471929	0.104819	4.50231	6.72174e-06	0.000260171	WASHC5	ENSMPUG00000001320	11.6509	11.8486	11.6644	11.7131	11.8326	11.7409	12.437	12.146	11.9222	12.2629	12.0845	12.1325
1064	ENSMPUG00000001321	439.06	-0.0875498	0.1434	-0.610527	0.541513	0.824423	COQ10A	ENSMPUG00000001321	9.59879	9.70474	9.45151	9.69388	9.54483	9.66235	9.35659	9.4273	9.70492	9.57446	9.67848	9.57458
1065	ENSMPUG00000001323	3361.25	0.208824	0.108995	1.9159	0.0553778	0.273209	CS	ENSMPUG00000001323	11.7377	11.693	11.656	11.7872	11.9126	11.7129	12.2438	11.8781	11.7055	11.9539	11.85	11.9598
1066	ENSMPUG00000001324	1442.4	0.201882	0.0846237	2.38565	0.0170491	0.134402	NSMCE2	ENSMPUG00000001324	10.7436	10.6673	10.8003	10.8098	10.6696	10.6113	10.7665	10.9546	10.8468	10.8866	10.923	10.8979
1067	ENSMPUG00000001325	4186.18	0.117665	0.172917	0.680468	0.496208	0.800654	TRIB1	ENSMPUG00000001325	12.2036	12.0083	12.4385	11.4295	12.1272	12.0902	12.4735	12.14	12.4254	11.9467	12.1727	11.9051
1068	ENSMPUG00000001326	409.303	-0.527144	0.210088	-2.50916	0.0121019	0.106458	LRATD2	ENSMPUG00000001326	9.55804	9.59585	9.56308	9.80065	9.83367	9.64154	9.75018	9.33371	8.97015	9.34304	9.29858	9.32868
1069	ENSMPUG00000001327	1943.38	0.0183161	0.1221	0.150009	0.880758	0.963906	MYC	ENSMPUG00000001327	10.9418	11.1689	11.256	11.1003	11.1159	11.2399	11.0702	11.1573	11.41	11.1343	11.2592	10.8432
1070	ENSMPUG00000001330	1337.53	0.161849	0.144904	1.11694	0.26402	0.611471	MRPS6	ENSMPUG00000001330	10.6614	10.6254	10.7724	10.8481	10.4324	10.5758	10.3435	10.8751	10.9221	10.8081	10.9228	10.764
1071	ENSMPUG00000001331	6935.77	-0.0654154	0.108484	-0.602998	0.54651	0.826808	PRMT2	ENSMPUG00000001331	12.9564	12.7354	13.0495	12.7626	12.7523	12.8945	12.6056	12.8011	13.0925	12.7022	12.8471	12.7081
1072	ENSMPUG00000001334	22.9933	0.221309	0.418127	0.529287	0.596607	0.851961		ENSMPUG00000001334	7.98555	8.11459	7.90537	8.09069	8.00174	8.08439	8.15304	7.94907	7.99235	8.15553	8.109	8.02924
1073	ENSMPUG00000001336	90.0366	-0.636795	0.235809	-2.70047	0.00692414	0.0732019	S100B	ENSMPUG00000001336	8.57569	8.58319	8.61307	8.74361	8.58469	8.51193	8.32422	8.4427	8.37072	8.39124	8.53387	8.40532
1074	ENSMPUG00000001337	654.721	-0.0576182	0.154122	-0.373849	0.708517	0.901875	RCAN1	ENSMPUG00000001337	9.83961	10.2242	9.87537	9.67423	10.0944	10.0088	10.1323	9.81559	9.94601	9.92685	9.94668	9.77982
1075	ENSMPUG00000001338	172	0.811618	0.331703	2.44682	0.0144122	0.120041	CLIC6	ENSMPUG00000001338	8.48173	8.76894	8.77307	8.8251	8.57817	8.69282	8.42367	9.44568	9.11227	9.01623	8.84275	9.15433
1076	ENSMPUG00000001339	3141.07	-0.268175	0.090744	-2.95529	0.00312374	0.0405889	DIP2A	ENSMPUG00000001339	11.9269	11.9303	11.7408	11.8667	11.7867	11.8689	11.5692	11.4071	11.6992	11.6561	11.7536	11.5932
1077	ENSMPUG00000001340	2440.19	0.368043	0.105851	3.47699	0.000507083	0.00996598	RUNX1	ENSMPUG00000001340	11.2275	11.3592	11.2968	11.1314	11.2833	11.3558	11.5105	11.5239	11.8504	11.4753	11.7372	11.4546
1078	ENSMPUG00000001343	338.805	0.314581	0.152406	2.06409	0.0390088	0.223553		ENSMPUG00000001343	9.17563	9.34596	9.25134	9.3275	9.35862	9.1835	9.37585	9.4659	9.46559	9.28402	9.68877	9.39019
1079	ENSMPUG00000001345	3607.46	0.0264687	0.0821848	0.322064	0.747404	0.917697	PCNT	ENSMPUG00000001345	11.9577	11.8954	11.8942	11.9277	11.9544	11.9941	12.1547	11.8852	11.8628	12.0398	11.8524	11.9488
1080	ENSMPUG00000001346	97.1082	-0.547889	0.391378	-1.3999	0.161544	0.486971	TENM1	ENSMPUG00000001346	8.74583	8.75402	8.43135	8.34492	8.52219	8.68709	8.4567	8.08267	8.61497	8.42225	8.53908	8.39715
1081	ENSMPUG00000001347	1049.14	0.369586	0.163689	2.25786	0.0239546	0.167398		ENSMPUG00000001347	10.3241	10.5778	10.0634	10.3121	10.1569	10.2385	10.3566	10.35	10.5922	10.47	10.973	10.6107
1082	ENSMPUG00000001348	1048.17	0.326222	0.146165	2.23187	0.0256233	0.174247	SH2D1A	ENSMPUG00000001348	10.218	10.4458	10.3996	10.4166	10.1442	10.231	10.4241	10.8206	10.2483	10.4285	10.7312	10.639
1083	ENSMPUG00000001349	8449.61	0.0277715	0.101891	0.27256	0.785192	0.931954	STAG2	ENSMPUG00000001349	13.2	12.9802	13.0979	12.998	13.1683	13.0763	13.2124	13.2241	12.9648	12.8597	13.0512	13.3262
1084	ENSMPUG00000001350	76.1945	-0.0676879	0.251954	-0.268652	0.788197	0.932929		ENSMPUG00000001350	8.52568	8.54543	8.48245	8.35873	8.35858	8.44287	8.42792	8.31669	8.48121	8.42922	8.58262	8.35991
1085	ENSMPUG00000001351	83.6728	0.0903445	0.370333	0.243955	0.807266	0.938814		ENSMPUG00000001351	8.35471	8.59159	8.24793	8.51285	8.54131	8.55188	8.11101	8.53404	8.74912	8.55831	8.31307	8.64082
1086	ENSMPUG00000001352	727.992	0.0472353	0.151507	0.31177	0.755215	0.922356		ENSMPUG00000001352	10.2474	9.98576	9.9453	10.0515	9.99144	9.86392	10.2373	9.83102	9.83496	10.0434	10.2108	10.1331
1087	ENSMPUG00000001353	5961.04	-0.0992785	0.0796129	-1.24702	0.212392	0.555372	MCM3AP	ENSMPUG00000001353	12.7787	12.7407	12.5988	12.5465	12.5622	12.7379	12.5271	12.446	12.6501	12.5622	12.6021	12.626
1088	ENSMPUG00000001354	4658.69	-0.0769149	0.0661185	-1.16329	0.244713	0.592358	XIAP	ENSMPUG00000001354	12.319	12.3199	12.3362	12.3156	12.4134	12.2587	12.3364	12.3021	12.1536	12.1955	12.2579	12.2849
1089	ENSMPUG00000001355	1877.89	-0.159042	0.158025	-1.00643	0.314208	0.663422		ENSMPUG00000001355	11.1706	11.407	11.1922	11.2157	10.8661	11.0337	11.0023	11.1007	10.5874	10.9552	11.3574	11.0791
1090	ENSMPUG00000001356	7.44434	0.153415	1.04393	0.14696	0.883164	0.964677		ENSMPUG00000001356	7.62951	7.83114	7.47606	7.8755	7.82868	7.95667	7.91872	7.62951	7.89491	7.86869	7.86623	7.78296
1091	ENSMPUG00000001357	9797.29	-0.163456	0.102611	-1.59296	0.111169	0.402455	THOC2	ENSMPUG00000001357	13.3308	13.4106	13.5173	13.3669	13.2465	13.4126	12.9324	13.3777	13.3729	13.085	13.3387	13.1912
1092	ENSMPUG00000001358	6915.12	-0.199852	0.128677	-1.55314	0.120391	0.41905		ENSMPUG00000001358	13.0667	12.9486	12.9678	12.8043	12.7654	12.7496	12.3243	12.6388	12.9111	12.5036	12.9696	12.7377
1093	ENSMPUG00000001359	310.99	0.0829251	0.146261	0.566965	0.570738	0.839396	ZNF175	ENSMPUG00000001359	9.37348	9.32758	9.27825	9.06868	9.25043	9.31686	9.45493	9.22593	9.29357	9.32094	9.25653	9.32116
1094	ENSMPUG00000001360	2951.85	-0.403698	0.152262	-2.65134	0.00801726	0.081263	COL4A3	ENSMPUG00000001360	11.832	11.5559	11.8131	11.8085	11.7816	12.1143	11.8849	11.3537	11.3505	11.5894	11.1144	11.3727
1095	ENSMPUG00000001361	50.4885	0.317359	0.257087	1.23444	0.217038	0.561274	BFSP1	ENSMPUG00000001361	8.25127	8.2466	8.28404	8.22009	8.21583	8.26367	8.396	8.37778	8.20812	8.22432	8.36699	8.345
14732	ENSMPUG00000017708	18412.2	1.29529	0.117365	11.0365	2.54891e-28	2.6206e-25	PLD3	ENSMPUG00000017708	13.2772	13.5599	13.4595	13.5987	13.3003	13.2782	14.4808	14.6139	14.7215	14.8342	14.9483	14.4315
1097	ENSMPUG00000001363	109.421	-0.239564	0.27391	-0.874609	0.381787	0.717797	ADGRL3	ENSMPUG00000001363	8.7725	8.47535	8.60484	8.8097	8.76949	8.47533	8.41254	8.45972	8.7381	8.62244	8.56844	8.62737
1098	ENSMPUG00000001364	1563.19	-0.457802	0.118172	-3.87405	0.000107043	0.00281288	LSS	ENSMPUG00000001364	11.2272	11.0795	11.0805	11.0155	10.9787	10.9837	10.7469	10.6919	10.4724	10.8628	10.4893	10.8386
5798	ENSMPUG00000007102	1095.57	3.00918	0.274783	10.9511	6.5642e-28	6.35183e-25		ENSMPUG00000007102	9.34362	9.19703	9.03103	9.48544	8.81428	8.46123	10.3429	10.9707	11.0623	11.4903	11.3219	11.2833
1100	ENSMPUG00000001366	4407.52	0.0686668	0.131154	0.523559	0.600585	0.852819	CNPY2	ENSMPUG00000001366	12.1822	12.0609	12.368	12.2428	11.9718	12.1647	11.8259	12.3244	12.5111	12.1339	12.3704	12.1386
1101	ENSMPUG00000001367	230.298	-0.389064	0.272304	-1.42879	0.153066	0.475006	GRIA3	ENSMPUG00000001367	9.39358	9.08577	8.99778	9.09839	9.01798	9.10177	9.19291	8.76743	8.62634	8.95716	8.92649	9.16323
1102	ENSMPUG00000001368	22.3512	-0.949533	0.699745	-1.35697	0.174791	0.507915	SPATC1L	ENSMPUG00000001368	8.0321	8.14553	8.17122	8.16009	7.73086	8.00675	7.69165	8.01591	7.85994	8.18404	7.93556	7.87679
1103	ENSMPUG00000001371	2880.95	-0.0493329	0.0843437	-0.584904	0.558612	0.834292	MFF	ENSMPUG00000001371	11.6939	11.6494	11.8012	11.6188	11.6159	11.6473	11.5895	11.7973	11.5409	11.5093	11.6261	11.69
1104	ENSMPUG00000001372	5.38628	-1.62215	1.0653	-1.52273	0.127827	NA	FTCD	ENSMPUG00000001372	7.77371	7.97775	7.72506	7.89977	7.77013	7.7385	7.6165	7.66384	7.6165	7.83002	7.77187	7.7125
1105	ENSMPUG00000001373	1458.97	0.261043	0.13104	1.99209	0.0463613	0.24705	AGFG1	ENSMPUG00000001373	10.7143	10.6665	10.6641	10.7338	10.8762	10.5755	11.246	10.883	10.5929	10.9086	10.8789	10.9332
1106	ENSMPUG00000001374	3400.12	-0.133159	0.138333	-0.962597	0.33575	0.68085	SLC19A3	ENSMPUG00000001374	12.2	11.7007	11.7502	11.7724	11.8805	11.7911	12.0056	11.4192	11.6335	11.6487	11.792	11.8691
1107	ENSMPUG00000001375	3746.17	0.375875	0.0714249	5.26252	1.42095e-07	8.17292e-06	CYRIB	ENSMPUG00000001375	11.7541	11.8676	11.8318	11.9232	11.7565	11.7867	12.1128	12.2271	12.0617	12.2427	12.1794	12.1494
1108	ENSMPUG00000001376	4.78299	-1.91379	1.34318	-1.42482	0.154208	NA	CCL20	ENSMPUG00000001376	7.69117	7.6924	7.71722	8.09672	7.66465	7.78431	7.58787	7.69117	7.58787	7.75907	7.75682	7.66513
1109	ENSMPUG00000001377	525.965	0.0620074	0.280573	0.221003	0.82509	0.944326	NKG7	ENSMPUG00000001377	10.0477	10.0004	9.52486	9.48091	9.66197	9.47508	9.83728	9.74788	9.10339	9.57996	9.705	10.2708
1110	ENSMPUG00000001379	2.04502	-1.91168	1.96869	-0.971043	0.331527	NA		ENSMPUG00000001379	7.72139	7.76958	7.6944	7.53604	7.77726	7.56953	7.64419	7.6674	7.53604	7.56953	7.56953	7.6944
1111	ENSMPUG00000001380	20.8284	0.233616	0.798544	0.292553	0.769864	0.927986	DAW1	ENSMPUG00000001380	8.11434	8.13305	7.80843	7.91526	7.82011	8.03573	7.69118	8.04718	7.95705	8.12406	7.71665	8.35308
1112	ENSMPUG00000001381	22.6958	0.0394935	0.657214	0.0600923	0.952082	0.987377		ENSMPUG00000001381	8.11843	8.12881	8.07728	7.96183	8.10028	7.81527	8.12317	8.1536	7.62986	8.08256	7.84556	8.19476
1113	ENSMPUG00000001382	55.0613	-0.886905	0.445326	-1.99158	0.0464166	0.247265		ENSMPUG00000001382	8.4435	8.56574	8.26622	8.36375	8.05439	8.57079	8.09217	8.21376	8.02548	8.10423	8.31774	8.39105
1114	ENSMPUG00000001383	1337.59	-0.225869	0.110517	-2.04374	0.0409797	0.230152	PAN2	ENSMPUG00000001383	10.7627	10.9997	10.5833	10.7238	10.6968	10.8	10.5033	10.5404	10.5289	10.6407	10.6182	10.7198
1115	ENSMPUG00000001385	845.83	0.18713	0.18862	0.992096	0.321151	0.669888	ASAP1	ENSMPUG00000001385	10.2607	10.0582	9.96923	10.1847	10.2283	10.0913	10.733	9.92883	9.96081	10.4292	10.188	10.2203
1116	ENSMPUG00000001386	1151.9	0.00434777	0.11057	0.0393214	0.968634	0.991708	PDE4DIP	ENSMPUG00000001386	10.6731	10.5904	10.5029	10.5079	10.4122	10.6135	10.6953	10.4666	10.3667	10.6647	10.4698	10.6368
1117	ENSMPUG00000001388	12.7571	-0.616887	0.764356	-0.807068	0.419628	0.747469	OTOR	ENSMPUG00000001388	7.84599	8.02601	8.01242	7.99648	7.902	7.81956	7.69609	8.05417	7.69609	7.9138	7.77933	7.88775
1118	ENSMPUG00000001391	2.56235	1.71596	1.6082	1.067	0.285971	NA	TMEM132B	ENSMPUG00000001391	7.64399	7.59278	7.72395	7.59278	7.76709	7.51279	7.74569	7.64399	7.83065	7.81789	7.66413	7.56404
1119	ENSMPUG00000001392	1131.23	-0.127892	0.0926497	-1.38038	0.167469	0.496104		ENSMPUG00000001392	10.5539	10.614	10.5713	10.6662	10.523	10.5353	10.2653	10.5196	10.5374	10.4756	10.5491	10.5022
1120	ENSMPUG00000001393	618.074	0.129481	0.107107	1.20889	0.226704	0.572563	AACS	ENSMPUG00000001393	9.88439	9.73369	9.85976	9.86533	9.90665	9.84422	9.89059	9.92069	10.0589	10.022	9.77561	9.94532
1121	ENSMPUG00000001394	225.002	-0.382145	0.263889	-1.44812	0.147582	0.466781	IL23A	ENSMPUG00000001394	9.03107	9.45895	8.86212	8.99629	9.17709	9.02854	8.73802	8.79371	9.08176	8.8833	9.1861	8.96265
1122	ENSMPUG00000001395	6.17494	-0.947871	1.20496	-0.786641	0.431492	NA	ADCY8	ENSMPUG00000001395	7.65411	7.82348	7.75428	8.09211	7.78504	7.7882	7.79286	7.65411	7.52826	7.93482	7.72865	7.55393
1123	ENSMPUG00000001396	97.9729	-0.0189042	0.237148	-0.0797147	0.936464	0.981888	BRI3BP	ENSMPUG00000001396	8.43467	8.57361	8.42136	8.77666	8.50132	8.68527	8.53323	8.57145	8.50119	8.57814	8.61996	8.58476
1124	ENSMPUG00000001397	1108.32	0.00639726	0.0931163	0.0687018	0.945227	0.984923	SEC22B	ENSMPUG00000001397	10.4944	10.4194	10.5211	10.5509	10.5622	10.4712	10.6729	10.5136	10.3767	10.5623	10.4242	10.487
1125	ENSMPUG00000001398	2.49954	-0.377903	1.8509	-0.204173	0.838219	NA	KCNH8	ENSMPUG00000001398	7.49744	7.78259	7.60813	7.79447	7.76424	7.55652	7.54905	7.82129	7.54905	7.79789	7.55652	7.7106
1126	ENSMPUG00000001399	5243.62	0.0225656	0.0962289	0.234499	0.814598	0.941041	NOTCH2	ENSMPUG00000001399	12.5277	12.125	12.45	12.5171	12.5313	12.4446	12.5735	12.4134	12.5164	12.4047	12.3513	12.4911
1127	ENSMPUG00000001400	1414.57	-0.164052	0.102278	-1.60398	0.108719	0.397957	DHX37	ENSMPUG00000001400	10.7116	11.0272	10.8288	10.8314	10.7604	10.896	10.791	10.7003	10.5995	10.8188	10.774	10.5831
1128	ENSMPUG00000001401	5084.12	0.0475226	0.0567003	0.838136	0.401954	0.734112	EFR3A	ENSMPUG00000001401	12.383	12.342	12.4221	12.4008	12.3852	12.3981	12.5069	12.3969	12.4332	12.4452	12.4545	12.3577
1129	ENSMPUG00000001406	545.049	0.304897	0.165488	1.84241	0.0654157	0.30035	SATB1	ENSMPUG00000001406	9.6885	9.6236	9.59683	9.78538	9.64255	9.67079	9.88889	10.0413	9.52775	9.71877	9.79351	10.133
1130	ENSMPUG00000001407	588.668	0.286203	0.115302	2.48219	0.0130576	0.111995		ENSMPUG00000001407	9.67508	9.88336	9.76346	9.69286	9.75322	9.70046	9.73236	10.0423	9.99935	9.8796	9.97465	9.95393
1131	ENSMPUG00000001408	1283.58	-0.0369764	0.0956837	-0.386444	0.699168	0.898994	ICA1	ENSMPUG00000001408	10.6752	10.5432	10.728	10.684	10.6791	10.7309	10.5176	10.7373	10.7956	10.5421	10.5883	10.6845
1132	ENSMPUG00000001410	3811.28	-0.167609	0.0931619	-1.79912	0.0720002	0.31677	SCARB1	ENSMPUG00000001410	12.2045	12.0554	12.2996	12.0736	11.9568	11.9824	11.9948	11.9186	11.8729	12.0539	12.0036	11.8236
1133	ENSMPUG00000001411	1.28283	1.78514	2.37179	0.752654	0.451658	NA		ENSMPUG00000001411	7.54905	7.58101	7.77084	7.58101	7.64456	7.52456	7.68915	7.7783	7.58101	7.52456	7.73849	7.55651
1134	ENSMPUG00000001413	60.8288	-0.864642	0.384512	-2.24867	0.0245335	0.169785		ENSMPUG00000001413	8.38182	8.31771	8.73799	8.42269	8.38066	8.35479	8.17068	8.49369	8.19	8.23945	8.12618	8.13752
1135	ENSMPUG00000001414	429.84	0.249107	0.257431	0.967665	0.333212	0.679055	TBC1D5	ENSMPUG00000001414	9.37453	9.29108	9.48482	9.52643	9.72257	9.49338	10.2378	9.65145	9.14813	9.55902	9.42844	9.54115
1136	ENSMPUG00000001415	1734.19	-0.0191585	0.0920272	-0.208183	0.835086	0.947979	GLCCI1	ENSMPUG00000001415	11.0465	11.1732	11.0214	10.9736	10.9388	11.0693	10.9537	11.1249	10.898	10.9414	11.0491	11.1501
1137	ENSMPUG00000001416	6057.09	0.0616775	0.107811	0.572091	0.56726	0.838061	ETFB	ENSMPUG00000001416	12.569	12.592	12.7761	12.4656	12.4173	12.6846	12.438	12.8357	12.7733	12.4659	12.7013	12.6287
1138	ENSMPUG00000001417	8188.64	-0.126066	0.101053	-1.24752	0.212206	0.555345	NCOR2	ENSMPUG00000001417	13.1965	13.1052	12.9805	13.0222	13.127	13.2019	13.1254	12.6736	13.1305	13.0133	13.0411	12.8897
1139	ENSMPUG00000001418	656.425	-0.0498394	0.166482	-0.299368	0.764659	0.926126	RCBTB2	ENSMPUG00000001418	9.99936	9.8389	9.99383	10.0232	10.045	9.95125	10.3249	9.93194	9.58009	9.8775	9.8933	9.93746
1140	ENSMPUG00000001419	3990.64	0.0363752	0.0753591	0.482692	0.629314	0.868361	CUL4B	ENSMPUG00000001419	12.0458	12.0925	12.128	12.0837	12.0559	12.0132	12.1308	12.2326	11.926	12.0965	12.0674	12.1503
1141	ENSMPUG00000001420	119.605	0.280798	0.234885	1.19547	0.231903	0.577798	VSIG10L	ENSMPUG00000001420	8.78573	8.49524	8.54301	8.62887	8.57409	8.64942	8.70568	8.44552	8.89723	8.75408	8.74943	8.68824
1142	ENSMPUG00000001422	1530.12	0.404523	0.100954	4.00701	6.14918e-05	0.0017531	PLCL2	ENSMPUG00000001422	10.805	10.6746	10.698	10.5834	10.6492	10.8142	11.2567	10.9503	10.9378	10.9642	11.0249	11.0573
1143	ENSMPUG00000001423	576.63	0.150263	0.213408	0.70411	0.481364	0.791686	RB1	ENSMPUG00000001423	9.56325	9.79815	9.63038	9.69147	10.0684	9.89184	10.3253	9.98104	9.53283	9.79044	9.59699	9.91391
1144	ENSMPUG00000001424	2545.69	0.190901	0.0783416	2.43678	0.0148188	0.122312		ENSMPUG00000001424	11.5087	11.3387	11.3656	11.3841	11.4997	11.3732	11.6477	11.5507	11.5414	11.5581	11.481	11.6938
1145	ENSMPUG00000001425	3890.58	0.519034	0.0807473	6.42788	1.29392e-10	1.27455e-08	LAMP2	ENSMPUG00000001425	11.7645	11.7494	11.7446	11.8598	11.8953	11.6548	12.3611	12.2291	12.1238	12.3296	12.2145	12.249
1146	ENSMPUG00000001427	60.0481	-0.780276	0.374652	-2.08267	0.0372816	0.218406	IGLON5	ENSMPUG00000001427	8.42945	8.53202	8.32389	8.5271	8.42189	8.39072	8.40037	8.13117	7.97332	8.3785	8.24169	8.23673
1147	ENSMPUG00000001428	384.902	-0.375794	0.140679	-2.67129	0.00755611	0.0780999		ENSMPUG00000001428	9.74994	9.4468	9.69486	9.47478	9.51785	9.55486	9.52392	9.30218	9.29079	9.30516	9.35842	9.35726
1148	ENSMPUG00000001430	49631.3	0.0609511	0.0801244	0.760705	0.446833	0.766418	ITM2B	ENSMPUG00000001430	15.7157	15.4977	15.6536	15.4676	15.6158	15.4217	15.7295	15.6285	15.5206	15.5483	15.6297	15.6906
1149	ENSMPUG00000001431	3731.83	0.0739841	0.132182	0.559715	0.575674	0.84272	STAT2	ENSMPUG00000001431	11.9046	11.9904	11.9464	11.8773	12.0104	12.0155	12.4319	12.0554	11.6288	12.0265	11.8761	12.0136
1150	ENSMPUG00000001432	9.95685	-0.41642	0.924933	-0.450217	0.652554	0.878232	RFLNA	ENSMPUG00000001432	7.78125	7.95205	7.65113	7.98831	7.95232	7.96042	7.57612	7.92357	7.86728	7.83454	7.63648	8.0537
1151	ENSMPUG00000001433	87.8966	-0.461234	0.220506	-2.09171	0.0364646	0.215721		ENSMPUG00000001433	8.69166	8.53602	8.66999	8.60293	8.48724	8.52113	8.49269	8.36885	8.37808	8.47167	8.52968	8.39051
1152	ENSMPUG00000001435	2178.15	0.00613878	0.115396	0.0531976	0.957574	0.988274		ENSMPUG00000001435	11.2753	11.3423	11.3698	11.3181	11.1936	11.2134	10.8948	11.4291	11.4372	11.2713	11.3142	11.3347
1153	ENSMPUG00000001437	1160.25	-0.247647	0.110294	-2.24534	0.0247465	0.170755		ENSMPUG00000001437	10.8564	10.5279	10.7049	10.523	10.4956	10.6962	10.5098	10.3732	10.4487	10.4715	10.346	10.5247
1154	ENSMPUG00000001438	1349.56	0.0179884	0.0897514	0.200425	0.841148	0.949293	MIOS	ENSMPUG00000001438	10.7029	10.7195	10.712	10.6524	10.7102	10.8603	10.9097	10.7572	10.6559	10.6727	10.6943	10.7481
1155	ENSMPUG00000001439	20.4274	0.178896	0.436776	0.409583	0.682112	0.893158		ENSMPUG00000001439	7.90595	8.07993	7.94871	7.9311	8.13698	8.01433	8.01461	8.02697	8.16156	7.97904	8.05685	7.98421
1156	ENSMPUG00000001440	6.73482	1.05896	0.729886	1.45086	0.14682	0.465929	KCNQ3	ENSMPUG00000001440	7.68947	7.8876	7.6332	7.77501	7.78533	7.762	7.81615	7.80884	7.88895	7.9195	7.90088	7.86511
1157	ENSMPUG00000001442	15.8845	-0.438676	0.663729	-0.660926	0.50866	0.8067	APOF	ENSMPUG00000001442	7.82045	7.9131	7.9759	8.15844	7.93958	8.03327	8.02084	8.02648	7.67956	7.97376	7.82532	7.87103
1158	ENSMPUG00000001443	774.778	0.156615	0.116687	1.34217	0.179539	0.515301	CCDC92	ENSMPUG00000001443	10.0236	10.062	10.0297	9.91545	10.2699	9.99056	10.3113	10.0838	10.2477	10.1636	10.1125	10.0777
1159	ENSMPUG00000001444	652.075	-0.290787	0.313727	-0.926877	0.35399	0.69575	DNAH10	ENSMPUG00000001444	10.0107	10.3515	9.50929	9.88674	9.93481	10.2287	9.309	9.83076	9.8544	10.2483	8.98971	10.3322
1160	ENSMPUG00000001445	721.582	0.512767	0.259145	1.97869	0.0478509	0.251585		ENSMPUG00000001445	9.4241	9.21588	9.89011	10.4126	9.96508	9.92652	10.2727	10.4189	10.3127	10.3058	10.0165	9.95288
1161	ENSMPUG00000001446	416.371	-0.180175	0.164207	-1.09724	0.272536	0.621653	NDUFAF5	ENSMPUG00000001446	9.76919	9.61235	9.61409	9.5678	9.37145	9.49748	9.29597	9.32384	9.56072	9.48459	9.68333	9.47894
1162	ENSMPUG00000001447	60.7814	0.276652	0.30673	0.901939	0.36709	0.705364	SIGLECL1	ENSMPUG00000001447	8.22197	8.29304	8.23457	8.54075	8.38505	8.20567	8.34675	8.46297	8.25917	8.49338	8.35561	8.45037
1163	ENSMPUG00000001449	1163.95	-0.214977	0.134106	-1.60304	0.108926	0.3985		ENSMPUG00000001449	10.3494	10.8052	10.4247	10.7547	10.761	10.6147	10.5536	10.4847	10.2892	10.4302	10.5969	10.4095
1164	ENSMPUG00000001450	5368.6	0.072416	0.134549	0.538214	0.590429	0.848506	ESF1	ENSMPUG00000001450	12.3389	12.4133	12.7036	12.4354	12.2927	12.4906	12.116	12.7776	12.7609	12.3866	12.5558	12.413
1165	ENSMPUG00000001451	58.5462	0.496209	0.700492	0.708372	0.478715	0.790036		ENSMPUG00000001451	7.99273	8.56508	7.83944	8.59331	7.91203	8.13115	8.19654	8.35258	7.88448	8.55491	8.64131	8.50588
1166	ENSMPUG00000001453	14629.7	-0.481314	0.184988	-2.60186	0.00927186	0.08909	COL6A2	ENSMPUG00000001453	14.0221	14.2171	13.6934	14.2766	13.6688	13.9247	13.77	13.0597	12.9898	13.7469	13.913	13.3884
1167	ENSMPUG00000001454	582.023	-0.477491	0.168266	-2.83772	0.00454377	0.0534657	PHGDH	ENSMPUG00000001454	9.91444	9.99718	10.0074	10.2153	9.7837	9.9531	9.45311	9.84252	9.51232	9.8926	9.54852	9.74952
1168	ENSMPUG00000001455	1477.82	-0.177619	0.107865	-1.64669	0.0996227	0.37935	TASP1	ENSMPUG00000001455	11.1209	10.8353	11.0174	10.7212	10.765	10.9316	10.7569	10.6613	10.8789	10.7356	10.7601	10.7648
1169	ENSMPUG00000001457	429.919	0.463196	0.193943	2.38831	0.0169263	0.133729		ENSMPUG00000001457	9.49262	9.54578	9.35306	9.4524	9.17237	9.41537	9.63187	9.82786	9.28269	9.62757	9.69743	9.96742
1170	ENSMPUG00000001459	70.8876	-0.247079	0.371927	-0.66432	0.506485	0.80525	ZNF697	ENSMPUG00000001459	8.35994	8.51011	8.32156	8.59737	8.41929	8.43581	8.55007	8.36537	8.02141	8.39608	8.42778	8.40375
1171	ENSMPUG00000001461	1307.79	-0.00913265	0.206644	-0.0441951	0.964749	0.990783	ISM1	ENSMPUG00000001461	11.0277	10.6597	10.5217	10.3587	10.8605	10.5919	11.1912	10.3123	10.377	10.6599	10.4743	10.8184
1172	ENSMPUG00000001463	12.7353	-0.636307	0.637959	-0.997411	0.318565	0.667855		ENSMPUG00000001463	7.9937	8.03524	7.72092	7.86825	7.94778	8.03918	7.84167	7.76173	7.94736	7.87438	7.83117	8.0345
1173	ENSMPUG00000001464	2517.11	-0.0417177	0.0996988	-0.418437	0.675628	0.890123	MANEA	ENSMPUG00000001464	11.6809	11.4993	11.3814	11.5011	11.5162	11.3933	11.4146	11.3654	11.391	11.3489	11.5475	11.6649
1174	ENSMPUG00000001466	23.3137	-0.648163	0.499365	-1.29798	0.194296	0.534547		ENSMPUG00000001466	8.0957	8.05227	8.06883	8.13038	8.12658	7.98472	7.81447	8.04413	7.99749	8.08476	7.79856	8.07101
1175	ENSMPUG00000001467	2028.42	0.089664	0.0939358	0.954524	0.339818	0.684295	UFL1	ENSMPUG00000001467	11.0886	11.1247	11.1753	11.1604	11.2712	11.241	11.4905	11.2103	11.2104	11.216	11.2578	11.1236
1176	ENSMPUG00000001468	1115.6	-0.249353	0.161898	-1.54019	0.123514	0.424798	SPTLC3	ENSMPUG00000001468	10.5475	10.6579	10.88	10.41	10.5664	10.4392	10.7127	10.5013	10.0772	10.4872	10.3651	10.1687
1177	ENSMPUG00000001469	67.7042	-0.337199	0.366377	-0.920361	0.357384	0.698693	TMEM255A	ENSMPUG00000001469	8.33235	8.5862	8.41985	8.55631	8.45384	8.34061	8.52163	8.38101	7.9708	8.40602	8.43447	8.29351
1178	ENSMPUG00000001470	6191.47	0.203317	0.0722889	2.81256	0.00491495	0.0569774	ATP6V0A2	ENSMPUG00000001470	12.6003	12.6307	12.5474	12.6579	12.5663	12.4719	12.7715	12.7166	12.6704	12.7745	12.9178	12.7695
1179	ENSMPUG00000001471	1007.01	-0.101702	0.143198	-0.710222	0.477566	0.789227	BTBD3	ENSMPUG00000001471	10.4343	10.3638	10.3993	10.3107	10.4822	10.566	10.677	10.35	10.1426	10.3642	10.0816	10.385
1180	ENSMPUG00000001472	27.4298	-1.0278	0.452901	-2.26936	0.0232462	0.164481		ENSMPUG00000001472	8.22686	8.05205	8.22506	8.22939	8.11437	8.20964	8.17542	7.92436	7.85447	7.93823	8.04909	7.92616
1181	ENSMPUG00000001473	188.463	-0.316365	0.240083	-1.31773	0.187593	0.526153	FHL5	ENSMPUG00000001473	8.99083	9.2195	8.79786	9.06795	8.7295	9.09471	8.80007	8.66974	8.79227	9.03181	9.02377	8.8627
1182	ENSMPUG00000001475	2.98158	-2.80352	1.31845	-2.12638	0.0334718	NA		ENSMPUG00000001475	7.83874	7.77542	7.70073	7.8119	7.8326	7.70249	7.56648	7.61916	7.56648	7.53908	7.64612	7.75717
1183	ENSMPUG00000001476	7.22222	1.7683	1.16492	1.51796	0.129025	0.434498		ENSMPUG00000001476	7.63177	7.67565	7.58103	7.81746	7.90786	7.61857	8.07909	7.74648	7.67565	7.80323	7.9182	7.79723
12520	ENSMPUG00000015092	91.384	4.38914	0.401841	10.9226	8.9912e-28	8.21695e-25	DCSTAMP	ENSMPUG00000015092	7.91211	7.98125	7.77753	7.91857	7.6946	7.82259	8.72796	8.67452	8.9613	9.03805	9.03384	8.8091
1185	ENSMPUG00000001478	979.098	-0.314312	0.133771	-2.34964	0.0187918	0.143177		ENSMPUG00000001478	10.5669	10.4055	10.4615	10.6818	10.2876	10.3983	10.1815	10.2731	9.99889	10.3838	10.1978	10.3785
1186	ENSMPUG00000001479	3.25895	-1.67829	1.55466	-1.07952	0.280355	NA		ENSMPUG00000001479	7.89471	7.893	7.59044	7.61679	7.6965	7.67743	7.61679	7.51512	7.61679	7.64154	7.7279	7.81938
1187	ENSMPUG00000001480	9.93332	1.35344	0.954669	1.4177	0.156278	0.479627		ENSMPUG00000001480	7.66202	7.76654	7.87453	7.79238	7.97935	7.62028	8.14574	8.03669	7.61874	7.77229	7.95149	7.82418
1188	ENSMPUG00000001482	502.577	-0.0466474	0.13564	-0.343906	0.730917	0.910395		ENSMPUG00000001482	9.72822	9.59395	9.80674	9.80853	9.50603	9.85028	9.53885	9.786	9.75879	9.6699	9.6739	9.70747
1189	ENSMPUG00000001483	1883.52	-0.182954	0.0934797	-1.95715	0.0503302	0.258083	TCTN2	ENSMPUG00000001483	11.25	11.1614	11.2096	11.2012	11.2352	11.1747	11.1467	11.1168	10.8765	11.1099	10.866	11.1572
1190	ENSMPUG00000001484	115.201	0.737437	0.345559	2.13404	0.0328395	0.202442	COL28A1	ENSMPUG00000001484	8.24821	8.55727	8.30691	8.48796	8.71503	8.65426	8.6999	8.90142	8.80913	8.86282	8.32215	8.84271
1191	ENSMPUG00000001486	25.6683	0.0158506	0.440037	0.0360211	0.971266	0.992005		ENSMPUG00000001486	8.08494	8.10347	7.9992	8.06178	8.046	8.1555	8.27542	7.94577	7.94075	8.1415	8.03842	8.0315
1192	ENSMPUG00000001487	291.577	0.334313	0.179511	1.86235	0.0625535	0.292581	NUDT15	ENSMPUG00000001487	8.93161	9.14877	9.2038	9.36298	9.0618	9.18255	9.15261	9.49453	9.33053	9.29557	9.45497	9.22234
1193	ENSMPUG00000001488	3523.04	0.0384327	0.087422	0.439623	0.66021	0.882004	SUCLA2	ENSMPUG00000001488	11.9352	11.8705	12.0378	11.8611	11.8826	11.7635	11.9081	12.096	11.7811	11.8668	11.9077	11.9934
1194	ENSMPUG00000001489	309.339	0.0571582	0.157933	0.361914	0.717416	0.90426	SPRYD4	ENSMPUG00000001489	9.28899	9.15428	9.49014	9.25888	9.28769	9.13759	9.40566	9.33466	9.28124	9.33756	9.33721	9.13352
1195	ENSMPUG00000001490	3250.11	0.144146	0.0641117	2.24835	0.0245539	0.169785		ENSMPUG00000001490	11.8563	11.7328	11.7552	11.6702	11.7507	11.7487	11.8892	11.8371	11.9192	11.8429	11.869	11.9382
1196	ENSMPUG00000001492	1792.85	-0.0891105	0.0789719	-1.12838	0.259159	0.607996	GTF2H3	ENSMPUG00000001492	11.1029	11.1314	11.071	11.2173	11.0213	11.095	10.8908	11.0217	11.0497	11.079	11.0939	11.0535
4683	ENSMPUG00000005725	17568.1	2.03887	0.187073	10.8987	1.16855e-27	1.01172e-24		ENSMPUG00000005725	12.7226	13.1713	12.7832	13.0995	12.513	12.4153	14.1667	14.6874	14.746	15.1433	15.1119	14.6267
1198	ENSMPUG00000001494	5099.85	-0.00699654	0.0947816	-0.0738174	0.941156	0.983484	ESD	ENSMPUG00000001494	12.49	12.3243	12.5343	12.4229	12.273	12.3928	12.177	12.5096	12.4853	12.267	12.4766	12.4653
1199	ENSMPUG00000001495	2780.39	-0.0918862	0.11948	-0.769048	0.441865	0.762505	BAZ2A	ENSMPUG00000001495	11.4933	11.4817	11.4425	11.7362	11.8073	11.7297	11.8391	11.446	11.4474	11.4938	11.4736	11.4968
1200	ENSMPUG00000001496	305.278	0.0801494	0.293779	0.272822	0.78499	0.931954	C1GALT1	ENSMPUG00000001496	9.34447	8.98763	9.28613	9.17292	9.41649	9.23983	9.97251	9.19823	8.80339	9.06542	9.21471	9.25657
1201	ENSMPUG00000001497	287.316	-0.0475626	0.147124	-0.323282	0.746482	0.917348	CTU1	ENSMPUG00000001497	9.18468	9.18967	9.2352	9.24508	9.20161	9.43287	9.24378	9.2089	9.34489	9.30429	9.08465	9.15839
1202	ENSMPUG00000001499	985.032	-0.0672571	0.110365	-0.609405	0.542256	0.824884	EIF2B1	ENSMPUG00000001499	10.4648	10.3244	10.6235	10.3177	10.3577	10.3133	10.482	10.3942	10.2724	10.3404	10.3852	10.2354
1203	ENSMPUG00000001500	7261.21	-0.0285211	0.0719029	-0.396661	0.691618	0.896878	LRCH1	ENSMPUG00000001500	13.0401	12.831	13.0167	12.8438	12.9089	12.8074	12.8436	12.8584	12.9565	12.8678	12.8907	12.8819
1204	ENSMPUG00000001501	1580.99	-0.0572147	0.100357	-0.570112	0.568602	0.8384	ASNS	ENSMPUG00000001501	10.8442	10.9369	10.9895	10.9363	10.8107	11.1109	10.7439	10.9957	11.0333	10.865	10.8638	10.8503
1205	ENSMPUG00000001502	1128.59	0.0445639	0.13264	0.335976	0.736889	0.914094		ENSMPUG00000001502	10.4101	10.5397	10.5618	10.644	10.4026	10.5114	10.2145	10.5988	10.7378	10.4927	10.7292	10.4471
1206	ENSMPUG00000001505	1893.96	-0.0924819	0.0846541	-1.09247	0.274628	0.623614	DDX55	ENSMPUG00000001505	11.2143	11.1794	11.2501	11.1415	11.0474	11.2128	10.9566	11.0932	11.2227	11.0779	11.1621	11.0574
1207	ENSMPUG00000001506	14.5391	-0.807849	0.630038	-1.28222	0.199764	0.540747	EPHA5	ENSMPUG00000001506	8.23816	7.86247	7.95861	7.93681	7.98579	7.89307	7.93927	7.64755	7.8914	7.94487	7.80622	7.9271
1208	ENSMPUG00000001507	29294.2	0.0907874	0.0759596	1.19521	0.232006	0.577908	ATP5F1B	ENSMPUG00000001507	14.8601	14.6844	14.9486	14.8153	14.6725	14.7561	14.7668	14.951	14.9337	14.8458	14.9258	14.8626
12200	ENSMPUG00000014726	548.449	1.62642	0.149492	10.8796	1.44122e-27	1.1854e-24	CD180	ENSMPUG00000014726	9.09752	9.1818	9.35302	9.22879	9.11878	9.15013	10.2659	10.2939	10.0586	10.4281	10.0381	10.0384
1210	ENSMPUG00000001509	2.36401	-1.43063	1.72005	-0.831735	0.405559	NA		ENSMPUG00000001509	7.80653	7.64083	7.72881	7.64083	7.46474	7.7772	7.64083	7.61633	7.64083	7.6175	7.70386	7.69405
1211	ENSMPUG00000001510	21.9909	-0.217376	0.612331	-0.354997	0.722592	0.906982	KLK13	ENSMPUG00000001510	7.99093	8.03013	8.06454	7.87664	8.13688	8.15066	7.84085	8.1074	8.21229	7.71637	7.95601	8.03379
1212	ENSMPUG00000001511	228.968	-0.713843	0.320343	-2.22837	0.0258557	0.175176	RUBCNL	ENSMPUG00000001511	9.24845	9.2547	9.21615	9.33369	9.03127	9.07774	8.70008	9.15381	8.45477	8.74955	8.88469	9.18611
1213	ENSMPUG00000001512	473.429	0.290522	0.117243	2.47795	0.0132141	0.112804	SDHAF3	ENSMPUG00000001512	9.5148	9.49674	9.59171	9.50263	9.54956	9.66659	9.67927	9.77706	9.89376	9.58827	9.768	9.70015
1214	ENSMPUG00000001514	57.9107	-0.149541	0.340638	-0.439004	0.660658	0.882004	DLX5	ENSMPUG00000001514	8.43411	8.38664	8.38761	8.4046	8.26068	8.24651	8.11616	8.43523	8.20287	8.44329	8.15979	8.48173
1215	ENSMPUG00000001515	39.4868	-0.153932	0.464783	-0.33119	0.740501	0.915464		ENSMPUG00000001515	7.94062	8.37901	8.16375	8.32185	8.22113	8.21259	7.96618	8.41562	8.12201	8.22275	8.13257	8.19249
1216	ENSMPUG00000001516	664.552	-0.116239	0.11089	-1.04823	0.294531	0.644553	OXNAD1	ENSMPUG00000001516	10.0201	10.0599	9.96341	10.0771	9.90757	10.0288	9.70438	9.95354	9.99609	9.97539	9.92571	10.0102
1217	ENSMPUG00000001518	96.7349	-0.138138	0.368164	-0.375208	0.707506	0.901782	MMS22L	ENSMPUG00000001518	8.61787	8.38767	8.70802	8.5396	8.66199	8.5892	8.99984	8.48805	8.23967	8.38718	8.52841	8.3979
1218	ENSMPUG00000001519	14.0963	1.20994	1.15607	1.0466	0.295286	0.64531	DLX6	ENSMPUG00000001519	7.66465	7.57937	7.86839	7.86264	8.01149	7.98668	7.68752	8.21165	8.22611	7.83129	7.52619	8.00791
1219	ENSMPUG00000001521	193.973	0.101827	0.21203	0.48025	0.63105	0.869395	DPH3	ENSMPUG00000001521	8.88034	8.80036	9.07364	8.90066	8.92961	8.98122	9.25942	9.1133	8.74231	8.91774	8.87417	8.92
1220	ENSMPUG00000001523	129.001	-1.25169	0.982707	-1.27372	0.202764	0.543678		ENSMPUG00000001523	8.01193	9.95079	8.04222	8.33543	8.84557	8.96298	7.98501	8.85744	7.97859	8.1259	8.31536	8.82716
1221	ENSMPUG00000001526	56.1399	0.538581	0.450764	1.19482	0.232158	0.577935		ENSMPUG00000001526	8.3458	8.24684	8.18322	8.2453	8.25399	8.25341	8.16415	8.52182	8.29362	8.52612	7.91638	8.6844
1222	ENSMPUG00000001527	111.609	-1.49529	0.763225	-1.95917	0.0500932	0.257982		ENSMPUG00000001527	7.94565	9.24572	8.10694	8.72809	8.724	9.4593	8.12017	8.62924	8.37684	8.09374	8.19378	8.46794
1223	ENSMPUG00000001528	430.489	-0.166413	0.137239	-1.21258	0.225292	0.571267	GALNT15	ENSMPUG00000001528	9.50989	9.78639	9.40905	9.68467	9.58717	9.61327	9.32171	9.49557	9.48471	9.559	9.51804	9.59641
1224	ENSMPUG00000001530	4558.48	0.102216	0.142622	0.716694	0.473563	0.786217		ENSMPUG00000001530	12.1735	12.0326	12.4678	12.3129	11.9273	12.1798	11.8636	12.5196	12.4557	12.1437	12.414	12.2253
1225	ENSMPUG00000001531	1912.11	-0.0681601	0.161895	-0.421014	0.673745	0.889137	UPF3B	ENSMPUG00000001531	11.2076	11.0958	11.3633	11.1891	10.9835	11.1842	10.6238	11.1424	11.5215	10.9858	11.2768	10.9867
1226	ENSMPUG00000001532	548.505	-0.0772651	0.214266	-0.360605	0.718395	0.905008	ANKRD28	ENSMPUG00000001532	9.9551	9.57652	9.85276	9.70119	9.95222	9.79404	10.2554	9.73544	9.388	9.57098	9.60389	9.83777
1227	ENSMPUG00000001533	1275.14	0.0958231	0.112963	0.848267	0.396289	0.729485	FBXL4	ENSMPUG00000001533	10.6096	10.4753	10.6581	10.6099	10.618	10.7778	10.6639	10.85	10.7623	10.4419	10.6739	10.8015
1228	ENSMPUG00000001534	10.0729	-0.0234245	1.33038	-0.0176074	0.985952	0.996248		ENSMPUG00000001534	7.65693	8.16664	7.60026	7.82465	7.90483	7.79295	7.57923	8.01883	7.57923	7.52633	7.92565	8.0755
1229	ENSMPUG00000001535	1870.67	0.351579	0.0927912	3.78893	0.000151298	0.003771	SLC25A13	ENSMPUG00000001535	10.8264	10.939	10.9571	11.1446	10.8826	10.9948	11.132	11.3112	11.2831	11.2746	11.3469	11.1805
1230	ENSMPUG00000001536	2274.59	-0.331727	0.128683	-2.57785	0.00994157	0.0937185	GTPBP6	ENSMPUG00000001536	11.5671	11.5376	11.5086	11.4777	11.1367	11.5199	10.8667	11.0914	11.3521	11.3237	11.2537	11.15
1231	ENSMPUG00000001537	269.1	0.285918	0.222254	1.28645	0.198287	0.539411	SOWAHD	ENSMPUG00000001537	9.12116	9.24431	9.27504	9.11268	8.85857	9.03994	8.90202	9.26369	9.4161	9.30192	9.47468	9.10981
1232	ENSMPUG00000001538	987.425	-1.06361	0.556152	-1.91244	0.0558199	0.274019		ENSMPUG00000001538	9.75963	11.9345	9.38377	10.5529	10.3176	10.8882	9.49222	9.89694	9.4547	10.1376	10.0909	10.2728
1233	ENSMPUG00000001539	141.86	-1.14334	0.998427	-1.14514	0.252151	0.60012		ENSMPUG00000001539	8.17056	10.2426	7.99182	8.47477	8.34245	8.70089	7.84057	8.43346	7.69506	8.85267	8.35698	8.6122
1234	ENSMPUG00000001540	1571.93	0.000362543	0.165299	0.00219326	0.99825	0.999465	SEPTIN6	ENSMPUG00000001540	10.8336	10.9452	10.9282	11.0866	10.8136	10.7776	10.7691	11.2598	10.4332	10.8303	10.8127	11.1653
1235	ENSMPUG00000001541	460.234	0.125064	0.114589	1.09142	0.275088	0.623973	WARS2	ENSMPUG00000001541	9.53324	9.47935	9.58854	9.7409	9.55054	9.60057	9.55958	9.72829	9.6851	9.59592	9.7179	9.67299
1236	ENSMPUG00000001543	6404.72	-0.0834993	0.13129	-0.635992	0.524782	0.814768	PLCXD1	ENSMPUG00000001543	12.751	12.7281	12.9929	12.3784	12.7603	12.877	12.6819	12.6924	13.0252	12.5741	12.6022	12.4505
1237	ENSMPUG00000001545	2425.42	0.0640686	0.0806646	0.794259	0.427045	0.75219	BTD	ENSMPUG00000001545	11.4965	11.3082	11.4519	11.3768	11.4144	11.3528	11.3591	11.42	11.6054	11.3818	11.5007	11.4646
1238	ENSMPUG00000001547	459.106	0.222495	0.240444	0.925353	0.354782	0.696557	DYNC1I1	ENSMPUG00000001547	9.34782	9.05274	9.83708	9.76193	9.42206	9.51281	9.69381	9.83611	9.65776	9.86315	9.36824	9.34685
1239	ENSMPUG00000001548	570.645	-0.0503066	0.126019	-0.3992	0.689746	0.896493	NKRF	ENSMPUG00000001548	9.8105	9.96079	9.83543	9.88852	9.72607	9.81593	9.62693	9.73139	9.90838	9.911	9.93163	9.70647
1240	ENSMPUG00000001550	576.888	0.0217803	0.143346	0.151942	0.879233	0.963762		ENSMPUG00000001550	9.78759	10.0053	9.85918	9.69833	9.65916	9.8521	9.57104	9.83537	9.99174	9.80984	9.9453	9.76377
1241	ENSMPUG00000001551	1206.95	-0.0703939	0.159043	-0.442609	0.658048	0.881449	HACL1	ENSMPUG00000001551	10.6571	10.7714	10.4532	10.7342	10.6036	10.558	10.0931	10.5809	10.7222	10.4087	10.7505	10.7848
1242	ENSMPUG00000001552	2364.96	0.04673	0.0961693	0.485914	0.627028	0.866847	UBE2A	ENSMPUG00000001552	11.4177	11.343	11.5157	11.3855	11.287	11.3632	11.2715	11.3848	11.6205	11.4731	11.4971	11.2868
1243	ENSMPUG00000001553	92.6313	-0.0173869	0.31194	-0.0557379	0.955551	0.987377	SPAG17	ENSMPUG00000001553	8.5409	8.61837	8.26311	8.65205	8.56168	8.54102	8.59237	8.48795	8.28227	8.68391	8.35845	8.76574
1244	ENSMPUG00000001554	1250.68	0.103441	0.0946591	1.09278	0.274492	0.623587	CENPC	ENSMPUG00000001554	10.5949	10.6664	10.585	10.5148	10.6934	10.558	10.6316	10.8124	10.6317	10.5779	10.6152	10.8224
1245	ENSMPUG00000001555	1967.43	-0.0548961	0.0882763	-0.621866	0.53403	0.819738	CXorf56	ENSMPUG00000001555	11.2812	11.2248	11.1632	11.2769	11.2118	11.0598	10.9924	11.174	11.1227	11.163	11.1822	11.292
1246	ENSMPUG00000001556	5398.01	0.300159	0.225993	1.32818	0.18412	0.521751	PDK4	ENSMPUG00000001556	12.1318	12.7133	12.6614	12.1844	11.6917	12.3203	12.4823	13.0715	11.9246	13.0541	12.2386	12.5419
1247	ENSMPUG00000001557	3379.94	0.320406	0.133373	2.40234	0.0162906	0.130526	SLC25A5	ENSMPUG00000001557	11.6681	11.6485	11.827	11.9836	11.4251	11.5563	11.645	12.1099	11.9127	12.0561	12.1523	11.951
1248	ENSMPUG00000001561	169.029	-0.58258	0.36759	-1.58487	0.112997	0.407006	ASB4	ENSMPUG00000001561	8.93098	9.0428	9.15846	8.97795	9.10867	8.49191	8.44946	9.05092	8.51476	9.04436	8.34002	8.82344
1209	ENSMPUG00000001508	388.221	3.47399	0.324018	10.7216	8.05864e-27	6.3126e-24	TAC1	ENSMPUG00000001508	8.54683	8.1265	8.68341	8.33879	8.11679	8.35199	9.58284	10.1249	10.4193	9.99257	10.0061	9.98829
1250	ENSMPUG00000001564	23.7977	-0.110922	0.486381	-0.228055	0.819603	0.943144		ENSMPUG00000001564	7.90215	8.09145	7.9641	8.16902	8.2202	8.00464	7.85574	8.09058	8.19948	8.0175	8.07333	8.02863
1251	ENSMPUG00000001565	1386.83	0.0619499	0.0938865	0.659838	0.509358	0.807023	WDR3	ENSMPUG00000001565	10.7538	10.6382	10.7784	10.7647	10.6885	10.8168	10.9831	10.7705	10.6719	10.8379	10.7147	10.7458
1252	ENSMPUG00000001566	5201.55	-0.0198783	0.103344	-0.192351	0.847467	0.95166	PON2	ENSMPUG00000001566	12.4715	12.2859	12.7256	12.3961	12.4433	12.3316	12.4282	12.5846	12.4425	12.2711	12.5066	12.3305
1253	ENSMPUG00000001567	10.3295	-0.306188	0.704671	-0.434512	0.663917	0.883754		ENSMPUG00000001567	8.00082	7.82958	7.98007	7.91363	7.85382	7.72358	7.6486	7.91488	7.88647	7.87406	7.82682	7.93564
1254	ENSMPUG00000001568	644.406	-1.95789	0.798167	-2.45299	0.0141676	0.118449		ENSMPUG00000001568	9.99963	11.5747	8.82511	9.99674	9.28562	10.6984	8.55134	9.07836	8.39924	8.9802	9.55783	10.2529
1255	ENSMPUG00000001569	796.163	-0.41273	0.154739	-2.66726	0.00764726	0.0785919	COQ3	ENSMPUG00000001569	10.3494	10.4835	10.2843	10.1295	10.1003	10.2219	9.64436	9.99276	10.1015	9.9162	10.1204	10.0579
1256	ENSMPUG00000001571	147.928	0.139657	0.370038	0.377414	0.705866	0.901692	LRRC6	ENSMPUG00000001571	8.60444	9.04046	8.63214	8.83052	8.76731	8.65025	8.47679	9.07048	8.56017	9.12971	8.36066	9.04278
1257	ENSMPUG00000001572	937.309	0.302677	0.137143	2.20702	0.027313	0.181218	PON3	ENSMPUG00000001572	10.2536	10.3723	10.285	9.97384	10.1353	10.1371	10.6244	10.4131	10.1801	10.3017	10.5766	10.3816
1258	ENSMPUG00000001573	12535.5	-0.254428	0.163918	-1.55216	0.120623	0.419468	PNISR	ENSMPUG00000001573	13.7221	13.9522	13.7113	13.603	13.4247	13.6576	12.7124	13.4591	13.7995	13.3909	13.5938	13.47
1259	ENSMPUG00000001574	2832.05	-0.123544	0.0904676	-1.36561	0.172061	0.503811	SLC25A43	ENSMPUG00000001574	11.6876	11.5112	11.8263	11.6411	11.6876	11.7435	11.6612	11.5857	11.6876	11.4726	11.5975	11.4469
1260	ENSMPUG00000001575	1335.04	0.177942	0.103994	1.71107	0.0870679	0.353123	GDAP2	ENSMPUG00000001575	10.6502	10.5956	10.606	10.7807	10.6433	10.6064	10.9578	10.6479	10.6619	10.8146	10.9317	10.6921
1261	ENSMPUG00000001576	4.19647	0.763771	1.3437	0.568407	0.569759	NA	LRRC63	ENSMPUG00000001576	7.5585	7.94368	7.6543	7.51416	7.73835	7.68578	7.51416	7.78775	7.95792	7.80734	7.69844	7.69195
1262	ENSMPUG00000001577	460.133	-0.239782	0.253349	-0.946452	0.343918	0.686417	TMEM71	ENSMPUG00000001577	9.87984	9.69055	9.74415	9.60352	9.59649	9.53307	9.21365	9.87094	9.25765	9.28238	9.35343	10.0066
1263	ENSMPUG00000001578	409.769	0.051532	0.190478	0.270541	0.786744	0.932263		ENSMPUG00000001578	9.52895	9.18001	9.54933	9.5461	9.62638	9.51823	9.34353	9.60752	9.80747	9.28529	9.44722	9.58714
1264	ENSMPUG00000001579	9.64673	0.194108	0.784848	0.24732	0.804661	0.938382	PON1	ENSMPUG00000001579	8.02049	7.84918	7.84152	7.85122	7.82611	7.68069	7.76085	7.69153	7.93033	7.87177	8.013	7.87049
1265	ENSMPUG00000001580	102.194	-0.303948	0.261814	-1.16093	0.245671	0.593588	USP45	ENSMPUG00000001580	8.61314	8.65441	8.69774	8.54066	8.60767	8.74243	8.80167	8.56414	8.32798	8.52648	8.44813	8.47955
1266	ENSMPUG00000001581	421.149	-0.286512	0.189461	-1.51224	0.130472	0.437258	TENT5C	ENSMPUG00000001581	9.57807	9.52489	9.63475	9.60591	9.71166	9.72845	9.7823	9.57995	9.14829	9.21884	9.40244	9.52327
1267	ENSMPUG00000001582	8747.36	0.649859	0.133257	4.87673	1.07858e-06	5.09847e-05	LCP1	ENSMPUG00000001582	12.6999	12.838	12.6332	12.9854	12.8629	12.6795	13.7243	13.301	12.9686	13.6148	13.3591	13.3677
1268	ENSMPUG00000001583	3204.63	-0.188158	0.0700452	-2.68623	0.00722624	0.0754261	PHF20L1	ENSMPUG00000001583	11.8448	11.9431	11.8669	11.8413	11.8059	11.9304	11.5945	11.6931	11.8073	11.7177	11.7322	11.671
1269	ENSMPUG00000001584	486.107	-0.0449439	0.191142	-0.235134	0.814105	0.941041	PPP1R9A	ENSMPUG00000001584	9.61049	9.45432	9.71278	9.58847	9.82254	9.87658	10.0064	9.78078	9.5299	9.39217	9.48775	9.67849
1270	ENSMPUG00000001585	2134.2	-0.00367193	0.114696	-0.0320144	0.974461	0.992457	MAN1A2	ENSMPUG00000001585	11.203	11.1852	11.3331	11.3816	11.2178	11.3598	11.5493	11.1686	11.1603	11.3546	11.3442	11.0385
1271	ENSMPUG00000001587	10.2329	1.04571	1.15384	0.906283	0.364786	0.703321	KLK4	ENSMPUG00000001587	7.95552	7.60171	7.74396	8.04853	7.50386	7.71475	7.97539	7.77452	7.60171	8.11998	7.88873	7.98608
1272	ENSMPUG00000001589	20073.1	0.0613449	0.147637	0.415511	0.677768	0.891211		ENSMPUG00000001589	14.5684	14.2162	14.1462	14.2951	14.1849	14.244	13.8382	14.1987	14.653	14.1188	14.4548	14.621
1273	ENSMPUG00000001590	1.89878	-0.0619455	1.67917	-0.0368905	0.970572	NA	CPB2	ENSMPUG00000001590	7.67406	7.61307	7.64583	7.61307	7.68215	7.74194	7.72122	7.67406	7.61307	7.4925	7.64384	7.70228
1274	ENSMPUG00000001591	13.5421	-0.863228	0.754147	-1.14464	0.252358	0.600157		ENSMPUG00000001591	8.18084	7.91112	7.8618	7.9426	7.92051	8.00601	8.01885	7.64181	7.67757	7.76894	7.85468	7.96084
1275	ENSMPUG00000001593	4538.77	-0.0712128	0.127261	-0.559578	0.575767	0.84272	VTCN1	ENSMPUG00000001593	12.2883	12.0926	12.5391	12.1072	12.1399	12.2444	12.4595	12.118	12.1454	12.2899	12.1306	11.8672
1276	ENSMPUG00000001594	980.153	-0.344407	0.13223	-2.6046	0.00919818	0.0885372	SGCE	ENSMPUG00000001594	10.695	10.4853	10.4313	10.5233	10.356	10.4077	10.1453	10.217	10.0578	10.1142	10.3337	10.4807
1277	ENSMPUG00000001595	67.678	0.652017	0.262274	2.48602	0.0129182	0.111317	LONRF3	ENSMPUG00000001595	8.28756	8.25447	8.30869	8.19018	8.27989	8.47371	8.59167	8.44382	8.59368	8.42253	8.45386	8.42268
1278	ENSMPUG00000001596	11.6522	-0.331238	0.912909	-0.362838	0.716726	0.904114	TG	ENSMPUG00000001596	7.92035	8.0026	7.93195	8.0159	7.91765	7.7572	8.05305	7.68838	7.53702	7.83289	8.10083	7.67678
1279	ENSMPUG00000001597	34734.6	0.136152	0.108806	1.25133	0.210814	0.55332		ENSMPUG00000001597	14.958	14.9737	15.1615	14.9774	14.9659	15.034	14.8955	15.4305	15.2061	14.8678	15.1849	15.227
1280	ENSMPUG00000001598	2197.77	0.0187117	0.100532	0.186128	0.852344	0.953427	TMED2	ENSMPUG00000001598	11.3784	11.1457	11.3645	11.4079	11.3761	11.1598	11.477	11.2739	11.198	11.447	11.2456	11.2879
1281	ENSMPUG00000001600	1150.19	-0.123614	0.124389	-0.993769	0.320335	0.668975	TRIM45	ENSMPUG00000001600	10.5809	10.683	10.5376	10.5855	10.6084	10.5863	10.1885	10.5994	10.6258	10.3078	10.5803	10.6427
15215	ENSMPUG00000018290	19867	1.44906	0.136749	10.5965	3.09442e-26	2.31378e-23	CD36	ENSMPUG00000018290	13.2119	13.6401	13.4979	13.5572	13.2086	13.2238	14.8354	14.9645	14.3574	15.0334	14.9243	14.6785
1283	ENSMPUG00000001602	6510.76	-0.0137878	0.0721257	-0.191164	0.848397	0.951735	ZC3H13	ENSMPUG00000001602	12.7445	12.7361	12.8022	12.8229	12.6805	12.7076	12.5615	12.7966	12.7885	12.7116	12.8093	12.739
1284	ENSMPUG00000001603	592.311	0.274307	0.122683	2.2359	0.0253586	0.173451		ENSMPUG00000001603	9.66054	9.85821	9.77674	9.84969	9.82775	9.57141	9.82868	10.0468	9.85749	10.0614	9.93355	9.93062
1285	ENSMPUG00000001604	1632.19	-0.106369	0.108319	-0.982001	0.326099	0.673456	CASD1	ENSMPUG00000001604	10.8549	11.0704	11.1204	10.9912	11.018	10.9346	10.9035	11.1586	10.7387	10.9507	10.8006	10.893
1286	ENSMPUG00000001605	631.501	-0.215729	0.129171	-1.6701	0.0948988	0.369589		ENSMPUG00000001605	9.83513	9.98292	9.97011	10.1416	9.96676	10.041	9.85591	9.78487	9.89287	10.0522	9.81325	9.6499
1287	ENSMPUG00000001606	1474.26	0.0902599	0.0818734	1.10243	0.270274	0.618618		ENSMPUG00000001606	10.7929	10.7525	10.765	10.8239	10.8398	10.8206	10.7376	10.8985	11.0044	10.8074	10.8506	10.9264
1288	ENSMPUG00000001611	3.69835	-0.964678	1.564	-0.6168	0.537366	NA	SIAH3	ENSMPUG00000001611	7.589	7.76666	7.51656	7.841	7.75557	7.93588	7.86312	7.589	7.55772	7.78921	7.54784	7.66145
1289	ENSMPUG00000001612	52.8412	0.463598	0.28714	1.61454	0.106411	0.393186		ENSMPUG00000001612	8.31557	8.2063	8.33912	8.17979	8.17619	8.22457	8.21219	8.36721	8.49964	8.26462	8.43253	8.34366
1290	ENSMPUG00000001613	13150.3	-0.230846	0.158761	-1.45405	0.145932	0.46451	COL1A2	ENSMPUG00000001613	13.9332	13.5864	13.4918	13.9634	13.5957	13.6836	13.8844	13.0671	13.094	13.6121	13.6368	13.5085
1291	ENSMPUG00000001614	2.5169	-1.74513	1.55953	-1.11902	0.263134	NA		ENSMPUG00000001614	7.7747	7.83985	7.55044	7.63092	7.75571	7.70562	7.63092	7.55512	7.63092	7.58269	7.68858	7.77938
1292	ENSMPUG00000001615	2.38076	-3.28462	1.34921	-2.43448	0.0149134	NA	CBY2	ENSMPUG00000001615	7.79666	7.75453	7.7428	7.81533	7.69168	7.77022	7.6069	7.57709	7.49875	7.60681	7.60681	7.63095
1293	ENSMPUG00000001617	50.7766	-0.383443	0.382109	-1.00349	0.315624	0.665046	SHANK1	ENSMPUG00000001617	8.35629	8.22966	8.25899	8.42244	8.23057	8.38634	8.43043	8.05495	8.09555	8.28162	8.27955	8.15226
1294	ENSMPUG00000001618	15.5009	0.540715	0.633482	0.85356	0.393349	0.72695		ENSMPUG00000001618	7.87708	7.92965	7.86096	7.91929	8.00971	7.79632	7.97926	7.76722	8.04934	8.03855	8.03297	7.78334
13982	ENSMPUG00000016802	2021.31	1.13972	0.109652	10.3939	2.64245e-25	1.88992e-22	IGSF6	ENSMPUG00000016802	10.4835	10.811	10.6863	10.6562	10.5203	10.6417	11.4291	11.6576	11.6184	11.5685	11.784	11.4549
1296	ENSMPUG00000001621	546.857	0.291323	0.159868	1.82227	0.0684138	0.307509	CD101	ENSMPUG00000001621	9.4538	9.7216	9.47635	9.68254	9.69806	9.90035	9.87333	9.93027	9.82699	9.57671	9.92934	9.90772
1297	ENSMPUG00000001622	22840.3	-0.628269	0.188218	-3.33798	0.000843901	0.0149754	COL6A1	ENSMPUG00000001622	14.616	15.0779	14.3889	14.7747	14.2171	14.5623	14.1859	13.7388	13.3605	14.1962	14.4235	13.9659
1298	ENSMPUG00000001623	3.69892	-2.16489	1.11414	-1.94309	0.0520047	NA		ENSMPUG00000001623	7.83332	7.78194	7.8853	7.77158	7.78713	7.76806	7.63431	7.77933	7.52616	7.5794	7.5794	7.72736
1299	ENSMPUG00000001624	6681.51	0.163651	0.0932084	1.75575	0.0791312	0.334043	PTGFRN	ENSMPUG00000001624	12.7275	12.4246	12.7281	12.8435	12.8403	12.6151	12.9522	12.8838	12.8314	12.8279	12.7683	12.8831
1300	ENSMPUG00000001625	9444.99	0.14454	0.122524	1.17968	0.238126	0.585555	RILPL1	ENSMPUG00000001625	13.287	12.7789	13.2882	13.0757	13.2	13.123	13.2668	13.2045	13.5633	13.0099	13.3519	13.2033
1301	ENSMPUG00000001626	3527.68	-0.133627	0.0939014	-1.42306	0.154719	0.477078	COG3	ENSMPUG00000001626	12.1877	11.9504	12.0108	11.8746	11.9455	11.9235	11.8136	11.6956	12.0053	11.8073	11.9677	11.8725
1302	ENSMPUG00000001627	594.58	-0.349196	0.213689	-1.63413	0.102232	0.384493	CD2	ENSMPUG00000001627	9.80163	10.104	9.72394	10.2693	9.71215	10.0609	9.37908	9.92903	9.52237	9.76238	9.73923	10.0067
1303	ENSMPUG00000001628	3655.83	0.164434	0.119093	1.38073	0.167363	0.495941	RILPL2	ENSMPUG00000001628	11.9468	11.6784	12.0282	11.9577	11.7841	11.9072	11.7181	12.1602	12.2724	11.8881	12.0472	12.0789
1304	ENSMPUG00000001629	1817.71	-0.153336	0.0947449	-1.61841	0.105575	0.391149	IGSF3	ENSMPUG00000001629	11.0843	10.9317	11.2704	11.2351	11.205	11.1456	11.0829	11.1008	11.0601	10.9857	10.9735	10.9148
1305	ENSMPUG00000001630	683.16	0.0161978	0.102179	0.158524	0.874044	0.961474	BET1	ENSMPUG00000001630	10.0691	9.94333	9.90826	10.0513	9.9725	9.99705	9.98179	9.92025	9.99925	10.1233	9.88283	10.0811
1306	ENSMPUG00000001631	2550.13	-0.107388	0.0860191	-1.24842	0.211876	0.554993	KMT5A	ENSMPUG00000001631	11.6927	11.4913	11.4847	11.5687	11.5723	11.4832	11.3965	11.3128	11.5437	11.3893	11.5553	11.5208
1307	ENSMPUG00000001632	1391.1	0.229529	0.0953296	2.40774	0.0160517	0.129564		ENSMPUG00000001632	10.6666	10.683	10.5701	10.5495	10.7811	10.7391	10.9626	10.774	10.9111	10.8897	10.6962	10.8704
1308	ENSMPUG00000001633	4.63004	0.0300227	1.27149	0.0236122	0.981162	NA	LRFN5	ENSMPUG00000001633	7.53061	7.83203	7.78928	7.67654	7.76911	7.85562	7.57625	7.83363	7.96993	7.79366	7.63635	7.57496
1309	ENSMPUG00000001634	1249.48	-0.088142	0.154521	-0.570422	0.568392	0.8384	AKNA	ENSMPUG00000001634	10.4282	10.9832	10.3999	10.641	10.5384	10.7303	10.425	10.6918	10.387	10.7088	10.4587	10.72
1310	ENSMPUG00000001635	322.035	-0.101539	0.173642	-0.584759	0.55871	0.834292	SLC25A30	ENSMPUG00000001635	9.35701	9.26834	9.40297	9.32823	9.47655	9.22679	9.48612	9.36333	9.06041	9.34154	9.0982	9.31738
1311	ENSMPUG00000001636	880.078	0.0552404	0.176307	0.313319	0.754038	0.922088	UBA6	ENSMPUG00000001636	10.2738	10.1651	10.2597	10.1911	10.3533	10.1807	10.7404	10.2672	9.83154	10.2083	10.1858	10.2813
1312	ENSMPUG00000001638	30022.2	0.0299178	0.0707383	0.422937	0.672341	0.888212	ATP1A1	ENSMPUG00000001638	14.9357	14.7188	14.9431	14.9005	14.8451	14.8264	14.9798	14.8042	14.9206	14.9421	14.906	14.7968
1313	ENSMPUG00000001639	882.588	0.0942669	0.142895	0.659692	0.509452	0.807023		ENSMPUG00000001639	10.0847	10.0199	10.4298	10.3684	10.1287	10.1978	10.0846	10.4565	10.4318	10.2536	10.3246	10.1114
1314	ENSMPUG00000001640	110645	0.196963	0.0894937	2.20086	0.027746	0.183033	TPT1	ENSMPUG00000001640	16.6932	16.4914	16.7516	16.5697	16.5202	16.5891	16.6234	16.9257	16.8931	16.617	16.8512	16.8674
1315	ENSMPUG00000001641	2539.78	-0.0790567	0.0788138	-1.00308	0.315821	0.665192	CCNC	ENSMPUG00000001641	11.516	11.6618	11.4871	11.4721	11.5753	11.4863	11.3463	11.4546	11.5385	11.4002	11.5569	11.4836
1316	ENSMPUG00000001642	113.028	-0.249254	0.310717	-0.802191	0.422442	0.748995		ENSMPUG00000001642	8.53151	8.82017	8.41724	8.77928	8.69743	8.56897	8.44987	8.36872	8.67925	8.7674	8.69478	8.48299
1317	ENSMPUG00000001643	8851.7	-0.0720017	0.0877881	-0.820176	0.412116	0.741532	IL13RA1	ENSMPUG00000001643	13.2597	13.0319	13.2583	13.3337	13.1603	13.1486	13.1026	13.0191	13.2364	13.1014	13.2943	13.0206
1318	ENSMPUG00000001644	49.2098	0.252758	0.331188	0.763186	0.445353	0.765514	MAB21L3	ENSMPUG00000001644	8.14158	8.34363	8.1636	8.11664	8.30388	8.38284	8.23999	8.35972	8.44791	8.29795	8.1635	8.3377
1319	ENSMPUG00000001645	6418.6	0.286694	0.117743	2.43491	0.0148955	0.122691	GNG11	ENSMPUG00000001645	12.8464	12.4782	12.7506	12.4592	12.3511	12.5541	12.7266	12.9183	12.8354	12.6262	12.9679	13.0141
1320	ENSMPUG00000001646	39.3156	-0.263992	0.478163	-0.552096	0.580882	0.844201		ENSMPUG00000001646	8.09668	8.18428	8.05194	8.50272	8.28452	8.16171	8.29426	8.17756	7.8626	8.19051	8.20712	8.22231
1321	ENSMPUG00000001647	997.59	0.0822044	0.10409	0.789746	0.429676	0.754341	GTF2F2	ENSMPUG00000001647	10.3954	10.3095	10.2991	10.4123	10.3974	10.2803	10.1878	10.3836	10.5761	10.4028	10.4053	10.48
1322	ENSMPUG00000001650	72.4164	-0.0903036	0.466273	-0.193671	0.846433	0.950948	COLQ	ENSMPUG00000001650	8.27491	8.68786	8.14036	8.6827	8.24502	8.47839	8.13974	8.28564	8.33713	8.25979	8.86424	8.42019
1323	ENSMPUG00000001653	5570.5	0.298119	0.0919592	3.24187	0.0011875	0.0196129		ENSMPUG00000001653	12.4131	12.3493	12.3919	12.473	12.2271	12.2711	12.3567	12.6724	12.685	12.6455	12.7202	12.6936
1324	ENSMPUG00000001654	75.6906	0.0658693	0.218823	0.301016	0.763402	0.925393		ENSMPUG00000001654	8.49064	8.46952	8.37704	8.46893	8.40767	8.43694	8.32848	8.43762	8.49881	8.51381	8.40731	8.55122
1325	ENSMPUG00000001655	2359.65	0.0441574	0.097066	0.454922	0.649165	0.876315		ENSMPUG00000001655	11.5586	11.2557	11.4621	11.2757	11.3802	11.3889	11.3979	11.394	11.5559	11.2406	11.4754	11.4905
1326	ENSMPUG00000001657	156.152	-0.121552	0.252476	-0.481437	0.630206	0.869049	SLC22A15	ENSMPUG00000001657	8.63241	8.70326	8.90227	8.80584	8.87257	9.10665	8.90455	8.99258	8.85024	8.59838	8.6863	8.72272
1327	ENSMPUG00000001658	2090.87	-0.137	0.0737402	-1.85787	0.0631875	0.294541	SBNO1	ENSMPUG00000001658	11.2247	11.3575	11.2295	11.3812	11.2603	11.4199	11.2164	11.1775	11.1699	11.2095	11.2352	11.1727
1328	ENSMPUG00000001659	720.465	0.0154533	0.132964	0.116222	0.907477	0.971641	NUFIP1	ENSMPUG00000001659	10.2277	10.0315	10.0701	10.0534	9.95905	9.914	9.89273	9.85248	10.2106	10.1224	10.1928	10.0101
1329	ENSMPUG00000001663	5927.46	0.0274999	0.0892477	0.30813	0.757983	0.922985		ENSMPUG00000001663	12.6275	12.4615	12.7593	12.6405	12.5016	12.588	12.7345	12.7492	12.442	12.6298	12.5592	12.6173
1330	ENSMPUG00000001664	75.7875	-0.068528	0.26098	-0.26258	0.792874	0.935495	CASQ2	ENSMPUG00000001664	8.54781	8.46795	8.4144	8.39799	8.55274	8.25815	8.35147	8.3719	8.47139	8.5334	8.34451	8.5053
1331	ENSMPUG00000001667	829.576	-0.195147	0.110261	-1.76987	0.0767495	0.328527	CDK2AP1	ENSMPUG00000001667	10.4219	10.1227	10.3431	10.3179	10.13	10.2429	10.0316	10.0419	10.2242	10.1306	10.1928	10.1207
1332	ENSMPUG00000001669	539.603	-0.06393	0.188895	-0.338441	0.735031	0.912823	TSC22D1	ENSMPUG00000001669	9.86996	9.69914	9.69937	9.74808	9.96987	9.64855	10.1112	9.41721	9.62672	9.76595	9.80082	9.5878
1333	ENSMPUG00000001670	251.395	-0.291863	0.18283	-1.59636	0.110408	0.401282	VANGL1	ENSMPUG00000001670	9.24734	9.11115	9.17949	9.25921	9.36783	9.07796	9.31131	9.0032	8.8617	9.03576	9.06182	9.07105
1334	ENSMPUG00000001671	10797.7	0.0479076	0.0939578	0.509884	0.610133	0.857369		ENSMPUG00000001671	13.3393	13.3554	13.576	13.3143	13.4298	13.428	13.3223	13.5489	13.6919	13.438	13.388	13.3121
1335	ENSMPUG00000001672	7.47883	-1.06102	0.754693	-1.40589	0.159756	0.48478	SERP2	ENSMPUG00000001672	7.79109	7.97621	7.86427	7.83891	7.75289	7.98245	7.78693	7.84276	7.69062	7.69128	7.86604	7.76959
1336	ENSMPUG00000001673	5.68983	1.64398	1.41079	1.1653	0.2439	NA	TMPRSS11D	ENSMPUG00000001673	7.5784	7.64442	7.52717	7.67026	7.60895	7.93525	7.83789	7.5784	8.08781	7.8733	7.82288	7.62964
1337	ENSMPUG00000001674	213.902	-0.448327	0.223466	-2.00624	0.0448307	0.243468	TSPAN2	ENSMPUG00000001674	9.18243	9.25572	9.20714	9.16294	8.96477	8.96277	8.97268	8.95603	8.54893	8.91973	9.09301	8.93133
1338	ENSMPUG00000001675	1397.29	0.163939	0.129008	1.27077	0.203811	0.544588	ASCC3	ENSMPUG00000001675	10.7522	10.4478	10.6849	10.7673	10.7738	10.7604	11.1398	10.8252	10.637	10.7945	10.6632	10.8926
1339	ENSMPUG00000001676	1723.42	0.069935	0.110154	0.634883	0.525505	0.814985	TMEM268	ENSMPUG00000001676	10.8757	11.006	11.0926	10.9999	10.8611	11.0579	10.7772	11.2002	11.1978	11.0497	11.0121	10.9833
1340	ENSMPUG00000001677	11.7857	-0.1558	0.649009	-0.240059	0.810285	0.939535	TNFSF15	ENSMPUG00000001677	7.9191	7.86106	8.02043	7.89781	7.77952	8.00021	7.87123	8.0566	7.7719	7.89724	7.72503	7.95526
1341	ENSMPUG00000001678	1331.92	0.234314	0.0975818	2.40121	0.0163412	0.130809	HSD17B6	ENSMPUG00000001678	10.6966	10.5155	10.7471	10.4987	10.5668	10.6405	10.7363	10.8969	10.8858	10.6528	10.7762	10.8465
1342	ENSMPUG00000001679	130.363	-0.273609	0.219924	-1.24411	0.213459	0.556691	C12orf65	ENSMPUG00000001679	8.5881	9.00009	8.7023	8.8136	8.73721	8.75149	8.53976	8.76421	8.5862	8.72179	8.72915	8.65001
1343	ENSMPUG00000001680	37.5019	-0.718513	0.502963	-1.42856	0.153131	0.475103	TMPRSS11A	ENSMPUG00000001680	8.19564	8.04468	8.38764	8.25477	8.0177	8.51729	7.94644	8.24152	8.24379	7.853	8.1017	8.04953
1344	ENSMPUG00000001681	867.247	0.406162	0.12837	3.164	0.00155618	0.0240142		ENSMPUG00000001681	9.95768	9.97867	10.0747	10.1422	10.2808	10.0257	10.6005	10.4846	10.1857	10.3017	10.2989	10.3675
1345	ENSMPUG00000001682	208.416	-0.334866	0.204221	-1.63972	0.101063	0.382149	TNFSF8	ENSMPUG00000001682	9.05344	9.147	9.0101	9.1249	8.99001	9.10769	8.7671	9.09472	8.76562	8.82347	8.88344	9.13806
1346	ENSMPUG00000001684	1113.32	-0.0367794	0.124579	-0.295229	0.767819	0.927215	MPHOSPH9	ENSMPUG00000001684	10.6161	10.5371	10.6295	10.4656	10.4954	10.3029	10.591	10.5657	10.1825	10.4647	10.5132	10.5523
4812	ENSMPUG00000005887	9078.85	1.56656	0.151058	10.3706	3.37443e-25	2.31289e-22	TYROBP	ENSMPUG00000005887	12.0977	12.432	12.369	12.4999	12.0015	12.0637	13.3072	13.8208	13.748	13.8177	14.1042	13.5495
1348	ENSMPUG00000001686	133.952	0.337427	0.198715	1.69805	0.0894986	0.359145	CCDC122	ENSMPUG00000001686	8.60555	8.74725	8.67814	8.638	8.70755	8.62419	8.62704	8.86622	8.8933	8.64934	8.92452	8.79363
1349	ENSMPUG00000001687	803.939	-0.864437	0.385978	-2.2396	0.0251169	0.172515	TNC	ENSMPUG00000001687	10.0077	10.1422	10.6277	10.8865	10.2299	10.3597	10.2934	9.85399	9.12769	9.83269	10.0274	9.23392
1350	ENSMPUG00000001689	1.9715	0.220616	2.21806	0.0994633	0.92077	NA	SDR9C7	ENSMPUG00000001689	7.56183	7.6085	7.75806	7.6085	7.83579	7.49706	7.6085	7.84244	7.6085	7.49706	7.6041	7.64621
1351	ENSMPUG00000001690	30.0386	0.409634	0.384812	1.0645	0.287101	0.636191		ENSMPUG00000001690	8.10368	8.09291	8.03282	8.11003	8.17916	7.95328	8.00403	8.14994	8.24053	8.25016	8.06491	8.2208
1352	ENSMPUG00000001692	8142.78	0.00407831	0.127761	0.0319213	0.974535	0.992457	PITPNM2	ENSMPUG00000001692	12.9508	12.9099	12.9795	12.9474	13.3152	13.1685	13.4676	12.9712	13.0176	13.0031	12.8558	12.9425
1353	ENSMPUG00000001693	551.521	0.137389	0.114329	1.20169	0.229482	0.574937		ENSMPUG00000001693	9.67306	9.8209	9.78489	9.6196	9.67991	9.82606	9.85423	9.85811	9.84953	9.69945	9.93884	9.74628
1354	ENSMPUG00000001694	13.1401	0.0436359	0.551834	0.0790743	0.936974	0.982214		ENSMPUG00000001694	7.90757	7.91379	7.84348	8.04263	7.89272	7.86351	7.9043	7.82432	7.90973	8.07485	7.93937	7.88841
1355	ENSMPUG00000001695	1040.1	0.0101858	0.198717	0.0512578	0.95912	0.988567	ENOX1	ENSMPUG00000001695	10.5655	10.1474	10.557	10.2043	10.6051	10.4362	10.195	10.4736	10.91	9.94643	10.469	10.4821
1356	ENSMPUG00000001696	24.1089	0.533251	0.427293	1.24797	0.21204	0.555234	PAPPA	ENSMPUG00000001696	7.98951	7.8398	7.99448	8.0064	8.05821	8.12406	8.20453	8.14368	8.13579	7.95055	8.05371	8.13871
1357	ENSMPUG00000001697	228.426	0.0358828	0.224572	0.159783	0.873052	0.961357	RDH16	ENSMPUG00000001697	9.01505	8.71625	9.33072	9.08908	9.12019	8.9794	9.16954	9.27214	9.08729	9.03857	8.92399	8.95647
1358	ENSMPUG00000001699	3165.86	0.216564	0.0906486	2.38905	0.0168919	0.133657	EAF1	ENSMPUG00000001699	11.5204	11.6151	11.6866	11.8691	11.7697	11.601	11.8826	11.9197	11.8481	11.8689	11.9753	11.7534
1359	ENSMPUG00000001703	1202.37	0.105821	0.127428	0.830435	0.406293	0.737349		ENSMPUG00000001703	10.3531	10.4696	10.6962	10.5095	10.6283	10.6467	10.8245	10.8308	10.5442	10.5543	10.5185	10.4877
1360	ENSMPUG00000001704	1351.05	0.179389	0.108138	1.65889	0.0971378	0.373432	DNAJC15	ENSMPUG00000001704	10.5862	10.48	10.8132	10.6871	10.6081	10.6784	10.6523	10.9621	10.9214	10.7314	10.7229	10.7351
1361	ENSMPUG00000001705	1413.18	0.031704	0.133103	0.238192	0.811732	0.940039	ARL6IP4	ENSMPUG00000001705	10.7033	10.8602	10.9115	10.839	10.5352	10.7528	10.4823	10.8466	10.9223	10.8275	10.9884	10.6384
1362	ENSMPUG00000001706	5747.61	0.0822303	0.107235	0.766824	0.443186	0.763295	DOCK11	ENSMPUG00000001706	12.7529	12.3813	12.4146	12.5784	12.4442	12.4996	12.4052	12.4877	12.688	12.4983	12.6107	12.826
1363	ENSMPUG00000001707	69.7428	-0.0595067	0.378122	-0.157374	0.87495	0.961965		ENSMPUG00000001707	8.28478	8.35896	8.69048	8.47853	8.40247	8.30127	8.55812	8.55534	8.13191	8.54063	8.28315	8.14964
1364	ENSMPUG00000001708	11.2087	-0.492189	0.828402	-0.594142	0.552417	0.831101	ASTN2	ENSMPUG00000001708	7.94608	7.97341	7.76854	7.94212	7.9266	7.95503	7.8367	7.5994	7.87703	8.07534	7.6723	7.77694
1365	ENSMPUG00000001709	3074.68	0.0999515	0.138991	0.719124	0.472064	0.785477	EPSTI1	ENSMPUG00000001709	11.7863	11.9708	11.7882	11.5992	11.4747	11.4925	11.8171	11.7744	11.4281	11.7661	12.082	11.7725
1366	ENSMPUG00000001712	6727.55	0.223772	0.128828	1.73698	0.0823904	0.342474		ENSMPUG00000001712	12.5	12.6685	12.6934	12.849	12.4507	12.6463	12.4542	12.9714	12.9649	12.7132	13.1263	12.778
1367	ENSMPUG00000001713	364.863	0.217568	0.471905	0.461041	0.644769	0.875817	FAM216B	ENSMPUG00000001713	9.35028	9.78019	8.98993	9.08338	9.3454	9.45807	8.8859	9.47678	9.61252	9.90125	8.65728	9.83714
1368	ENSMPUG00000001714	3.82221	0.18486	1.05839	0.174662	0.861345	NA		ENSMPUG00000001714	7.74649	7.78176	7.79297	7.60078	7.65173	7.81725	7.84238	7.82994	7.60078	7.61283	7.74391	7.78346
1369	ENSMPUG00000001715	801.547	0.951545	0.153882	6.1836	6.26558e-10	5.63217e-08	TLR4	ENSMPUG00000001715	9.87482	9.83054	9.82299	9.78956	9.58588	9.7786	10.5323	10.5381	10.0975	10.6754	10.21	10.5899
1370	ENSMPUG00000001717	16.2418	-0.406247	0.66333	-0.612436	0.540249	0.823814	TNFSF11	ENSMPUG00000001717	7.93393	8.08865	7.92125	8.01042	7.92183	8.02963	7.88768	8.08996	7.62308	7.80602	7.85235	8.10263
1371	ENSMPUG00000001718	4.22465	1.00678	0.984254	1.02289	0.306362	NA		ENSMPUG00000001718	7.85233	7.72779	7.65073	7.6471	7.64362	7.76964	7.73404	7.72426	7.81268	7.6668	7.84156	7.92586
1372	ENSMPUG00000001719	739.536	-0.251866	0.160655	-1.56775	0.11694	0.412979	CLEC11A	ENSMPUG00000001719	10.0555	10.0281	10.2328	10.339	10.0939	10.21	9.67922	9.98382	10.3099	10.053	9.99926	9.80652
1373	ENSMPUG00000001720	6.5005	0.510462	1.16277	0.439004	0.660658	NA	MYO1A	ENSMPUG00000001720	7.52453	7.99539	7.68828	7.79124	7.64578	7.75411	7.64944	7.99552	7.64944	7.84461	7.841	7.83178
1374	ENSMPUG00000001721	556.134	-0.0992122	0.140312	-0.707085	0.479514	0.790539	WDR44	ENSMPUG00000001721	9.6537	9.9556	9.63721	9.94411	9.91059	9.79989	9.85305	9.75927	9.55781	9.85017	9.74993	9.77576
1375	ENSMPUG00000001726	1200.24	-0.188697	0.156804	-1.20339	0.228825	0.574245	OGFOD2	ENSMPUG00000001726	10.7526	10.915	10.5835	10.5094	10.4678	10.7056	10.2069	10.3118	10.7848	10.5574	10.6853	10.4809
1376	ENSMPUG00000001729	9.8457	-0.540011	0.779696	-0.692591	0.488566	0.795341	SYT3	ENSMPUG00000001729	7.83981	7.91553	7.94624	7.86888	7.78797	7.81793	7.87135	7.83981	7.58561	7.76132	7.87415	7.73338
1377	ENSMPUG00000001730	668.795	0.848886	0.170367	4.9827	6.27047e-07	3.19347e-05	KLHL13	ENSMPUG00000001730	9.51524	9.77168	9.68123	9.76313	9.43638	9.75162	9.84357	10.3499	10.3754	10.4664	10.0993	10.184
1378	ENSMPUG00000001731	347.321	-0.0599734	0.161208	-0.372025	0.709875	0.901985	ABCB9	ENSMPUG00000001731	9.15479	9.51677	9.38696	9.48878	9.39047	9.45168	9.33507	9.40716	9.37918	9.54734	9.3303	9.17499
1379	ENSMPUG00000001732	951.787	0.0562718	0.136566	0.412049	0.680303	0.892139	NEMP1	ENSMPUG00000001732	10.1945	10.463	10.0784	10.4522	10.3695	10.2699	10.422	10.371	10.0599	10.3427	10.415	10.487
1380	ENSMPUG00000001733	2688.3	0.14691	0.138437	1.06121	0.288597	0.637564	MSRA	ENSMPUG00000001733	11.4022	11.2576	11.7256	11.6206	11.2667	11.5012	11.3463	11.8015	11.731	11.4128	11.7748	11.4781
1381	ENSMPUG00000001738	951.002	0.312685	0.143934	2.17241	0.0298244	0.191645	NAB2	ENSMPUG00000001738	10.2567	10.2081	10.0764	10.1624	10.25	10.3253	10.5708	10.0783	10.6722	10.5105	10.5276	10.2586
1382	ENSMPUG00000001739	4.84718	1.43154	1.05367	1.35863	0.174265	NA		ENSMPUG00000001739	7.5766	7.85131	7.74329	7.52139	7.66904	7.74759	7.95248	7.90046	7.68968	7.80012	7.79811	7.73378
1383	ENSMPUG00000001741	736.543	-0.177635	0.135263	-1.31326	0.189096	0.528122	METTL6	ENSMPUG00000001741	10.0643	10.1662	10.0862	10.3704	10.0138	10.0874	9.77703	10.0121	10.0116	9.98948	10.2345	9.99018
1384	ENSMPUG00000001743	3597.55	0.00180818	0.104722	0.0172664	0.986224	0.996461	YTHDC1	ENSMPUG00000001743	12.1566	11.8402	11.9658	11.7829	12.0481	11.8798	12.0425	11.9428	11.9144	11.7593	11.8928	12.1336
1385	ENSMPUG00000001745	32.3365	0.0404122	0.32985	0.122517	0.90249	0.97115		ENSMPUG00000001745	8.1187	8.16969	8.09482	8.15159	8.09005	8.21848	8.20007	8.06996	8.14732	8.27707	8.08306	8.09384
1386	ENSMPUG00000001746	4309.53	0.156315	0.0945397	1.65343	0.0982435	0.376039	STAT6	ENSMPUG00000001746	12.1618	12.0767	12.0206	11.9699	12.272	12.1739	12.4679	12.1327	12.2973	12.166	12.1999	12.2739
1387	ENSMPUG00000001747	1207.64	-0.149654	0.186968	-0.800425	0.423464	0.749889	SH3BP5	ENSMPUG00000001747	10.6889	10.4835	10.5831	10.4936	10.8392	10.82	11.0315	10.5649	10.21	10.2998	10.2597	10.6707
1388	ENSMPUG00000001748	884.755	-0.127919	0.105781	-1.20927	0.226558	0.572356		ENSMPUG00000001748	10.1547	10.3841	10.3165	10.3506	10.2331	10.3349	10.0416	10.2772	10.2832	10.2126	10.279	10.1154
1389	ENSMPUG00000001751	1084.34	0.0165112	0.120402	0.137134	0.890925	0.967628	CAPN7	ENSMPUG00000001751	10.4996	10.4902	10.3828	10.3562	10.6089	10.5157	10.7675	10.4162	10.3424	10.3784	10.4531	10.533
1390	ENSMPUG00000001752	229.444	0.130664	0.296141	0.441221	0.659053	0.881811		ENSMPUG00000001752	8.92221	8.77834	8.84474	9.25299	9.29565	9.05513	9.59597	9.02063	8.73578	8.94034	9.07196	9.0981
1391	ENSMPUG00000001753	21823.5	0.650717	0.114769	5.66982	1.4295e-08	9.75741e-07	LRP1	ENSMPUG00000001753	13.9979	14.1942	13.9273	14.1337	14.1171	14.0868	14.8978	14.3865	14.729	14.914	14.837	14.4572
1392	ENSMPUG00000001756	2661.34	0.0844464	0.104666	0.806817	0.419772	0.747524	AKAP11	ENSMPUG00000001756	11.5223	11.4776	11.5106	11.565	11.6187	11.444	11.8552	11.5932	11.326	11.6351	11.5259	11.6049
1393	ENSMPUG00000001760	162.792	0.121668	0.178882	0.680161	0.496403	0.800654	DGKH	ENSMPUG00000001760	8.86527	8.76734	8.68063	8.78538	8.83887	8.94675	8.97837	8.75028	8.87694	8.83805	8.78436	8.93492
1394	ENSMPUG00000001762	1227.19	-0.119774	0.115842	-1.03394	0.301163	0.650882	JOSD2	ENSMPUG00000001762	10.6353	10.6384	10.7427	10.7457	10.4631	10.7564	10.3608	10.587	10.7228	10.5347	10.7134	10.4795
1395	ENSMPUG00000001763	2671.78	0.263634	0.0732722	3.598	0.000320672	0.00690452	ATP11C	ENSMPUG00000001763	11.4076	11.3768	11.4734	11.5235	11.3974	11.4835	11.7132	11.7661	11.5711	11.5967	11.707	11.7003
5473	ENSMPUG00000006700	3887.02	1.05372	0.102673	10.2629	1.03579e-24	6.81552e-22	ST3GAL4	ENSMPUG00000006700	11.4415	11.425	11.5114	11.709	11.4056	11.3943	12.1661	12.4751	12.5306	12.5209	12.5099	12.4052
1397	ENSMPUG00000001769	24.6237	-0.628947	0.71646	-0.877853	0.380024	0.715951	NXPH4	ENSMPUG00000001769	7.83697	7.86761	8.27131	8.20655	8.21293	8.10659	8.00775	8.34408	7.89994	7.65855	8.00378	7.90974
1398	ENSMPUG00000001771	35.0178	-0.716015	0.406471	-1.76154	0.0781472	0.332348		ENSMPUG00000001771	8.16205	8.40542	8.12854	8.16852	8.21949	8.15294	8.08443	7.95233	8.08622	8.17926	8.1929	7.98584
1399	ENSMPUG00000001772	1197.55	0.260071	0.114713	2.26715	0.0233808	0.164858	SHMT2	ENSMPUG00000001772	10.2936	10.5946	10.5267	10.6097	10.3413	10.5459	10.6042	10.8057	10.6196	10.8415	10.6995	10.5726
1400	ENSMPUG00000001773	2053	-0.279133	0.143543	-1.94459	0.0518239	0.262285	SOX7	ENSMPUG00000001773	11.6533	11.1369	11.3246	11.1393	11.5045	11.2449	11.1989	10.8071	11.3564	11.0105	11.0715	11.1358
1401	ENSMPUG00000001774	1313.82	0.170785	0.126517	1.3499	0.177048	0.511618		ENSMPUG00000001774	10.6071	10.5389	10.8347	10.6309	10.4241	10.7048	10.5347	10.924	10.9084	10.6511	10.8328	10.6964
1402	ENSMPUG00000001775	226.105	-0.745811	0.240975	-3.09497	0.00196832	0.0286285	NDUFA4L2	ENSMPUG00000001775	9.36958	9.08619	9.27944	9.24431	9.15607	9.11522	9.14704	8.76132	8.56033	8.91767	8.84891	8.85146
1403	ENSMPUG00000001776	3893.64	0.159076	0.0867269	1.83422	0.0666221	0.303079		ENSMPUG00000001776	12.015	11.7893	12.1079	11.9574	11.949	11.9577	12.2827	12.1313	12.04	12.1266	12.0361	12.0385
1404	ENSMPUG00000001777	197.359	-0.0531183	0.28539	-0.186125	0.852346	0.953427	ARHGAP42	ENSMPUG00000001777	8.75463	8.97247	8.75975	8.87821	9.25116	9.17769	9.32561	8.96176	8.75419	8.72839	8.77324	8.95664
955	ENSMPUG00000001197	86.9221	7.687	0.750294	10.2453	1.24221e-24	7.85935e-22	CDSN	ENSMPUG00000001197	7.37586	7.94044	7.83694	7.94044	7.16512	7.35378	8.18205	9.05357	8.36818	9.09869	8.81353	8.59249
1406	ENSMPUG00000001779	1338.99	-0.00715693	0.164572	-0.0434882	0.965312	0.990783		ENSMPUG00000001779	10.6333	10.5467	11.0345	10.8476	10.4202	10.6513	10.37	10.8429	10.8634	10.8083	10.7479	10.4417
1407	ENSMPUG00000001780	4.54678	-2.51183	1.31763	-1.90632	0.0566087	NA		ENSMPUG00000001780	7.99708	7.76009	7.8063	7.65556	7.81897	7.74798	7.65556	7.60209	7.65556	7.60277	7.55704	7.79288
1408	ENSMPUG00000001782	31.1957	-0.309732	0.399843	-0.774634	0.438556	0.760454		ENSMPUG00000001782	8.13297	8.07682	8.18277	8.3083	8.17786	8.08989	7.96416	8.05777	8.22441	8.05174	8.2542	8.00798
1409	ENSMPUG00000001783	1053.26	-0.0460826	0.117341	-0.392722	0.694525	0.897541	FGF13	ENSMPUG00000001783	10.6035	10.3863	10.6015	10.2829	10.3447	10.4885	10.3883	10.4048	10.5477	10.5196	10.2524	10.4068
1410	ENSMPUG00000001785	121.524	0.432925	0.408211	1.06054	0.288898	0.638022	MTMR9	ENSMPUG00000001785	8.32753	8.54444	8.53069	8.58689	8.86645	8.6615	9.32235	8.81574	8.2807	8.64637	8.56006	8.61258
1411	ENSMPUG00000001787	73.4943	-0.0761896	0.279249	-0.272838	0.784978	0.931954		ENSMPUG00000001787	8.56115	8.27017	8.44611	8.45384	8.42004	8.52814	8.52967	8.45153	8.33142	8.36859	8.26832	8.56657
1412	ENSMPUG00000001788	2.26934	0.156334	1.46927	0.106402	0.915263	NA		ENSMPUG00000001788	7.61002	7.72548	7.49555	7.72123	7.63157	7.76736	7.72909	7.61002	7.62094	7.59267	7.80515	7.72449
1413	ENSMPUG00000001790	175.397	-0.193339	0.322998	-0.598575	0.549456	0.828932	STAC3	ENSMPUG00000001790	8.85743	9.03594	8.75731	8.981	8.82272	8.87669	8.34359	8.78992	9.05944	8.68017	9.04038	8.89005
1414	ENSMPUG00000001793	936.102	0.0621732	0.111662	0.556801	0.577664	0.842949	SNX16	ENSMPUG00000001793	10.3002	10.4094	10.2449	10.1393	10.4104	10.2945	10.4662	10.3994	10.2202	10.2092	10.3209	10.4547
1415	ENSMPUG00000001794	48.8259	-0.273011	0.396776	-0.688074	0.491406	0.797794		ENSMPUG00000001794	8.16738	8.42732	8.47791	8.1705	8.15762	8.33612	8.01282	8.47185	8.31354	8.19867	8.23177	8.16132
1416	ENSMPUG00000001795	555.206	-0.0288159	0.136075	-0.211766	0.83229	0.947035	CHMP4C	ENSMPUG00000001795	9.77658	9.66444	9.97191	9.60133	9.86408	9.7458	9.86539	9.84066	9.8632	9.68031	9.70417	9.64534
1681	ENSMPUG00000002123	7949.76	1.04292	0.102683	10.1567	3.09424e-24	1.88519e-21	P2RX4	ENSMPUG00000002123	12.2959	12.546	12.4644	12.4867	12.3349	12.3396	13.1878	13.3755	13.5295	13.5857	13.4896	13.207
1418	ENSMPUG00000001798	917.828	-0.215063	0.0944931	-2.27596	0.0228482	0.162989	ZFAND1	ENSMPUG00000001798	10.3018	10.438	10.4226	10.4055	10.3959	10.3212	10.1034	10.2964	10.2595	10.3443	10.1449	10.1756
1419	ENSMPUG00000001799	20.641	-0.455529	0.465063	-0.979501	0.327332	0.673498		ENSMPUG00000001799	8.15159	7.98528	8.09461	8.05447	7.95643	8.11156	7.95256	7.97198	7.9969	7.81319	8.10803	8.02897
1420	ENSMPUG00000001800	242.047	-0.024935	0.166417	-0.149835	0.880895	0.963928	FAM71E1	ENSMPUG00000001800	9.10942	9.14657	9.26536	9.06364	9.0455	9.02442	8.89972	9.15478	9.23607	9.11888	9.15719	8.99885
1421	ENSMPUG00000001801	90.0732	-1.47035	0.636817	-2.3089	0.0209489	0.153213		ENSMPUG00000001801	8.64411	9.37812	8.21128	8.69305	8.38329	8.5429	7.80886	8.15943	7.71983	8.07346	8.60021	8.59226
1422	ENSMPUG00000001802	598.6	0.199741	0.160522	1.24432	0.213382	0.556691	IMPA1	ENSMPUG00000001802	9.8217	9.75328	9.85692	9.67833	9.82101	9.80202	10.2709	9.95977	9.6073	9.96832	9.71845	9.92455
1423	ENSMPUG00000001803	57.8591	-0.974281	0.470065	-2.07265	0.0382045	0.220979		ENSMPUG00000001803	8.2729	8.72558	7.9612	8.41279	8.52721	8.60022	8.21719	8.12651	8.08975	8.1663	8.15157	8.43821
1424	ENSMPUG00000001805	19667.4	0.870617	0.121974	7.13772	9.48895e-13	1.33413e-10	FABP4	ENSMPUG00000001805	13.7991	13.823	13.8862	13.2208	13.463	13.6725	14.4924	14.4783	14.6491	14.4808	14.5691	14.3912
1425	ENSMPUG00000001806	279.879	0.00612768	0.206488	0.0296757	0.976326	0.99317		ENSMPUG00000001806	9.22134	9.34359	9.04725	9.25647	9.08413	9.24798	8.90239	9.20259	9.27923	9.42943	9.02014	9.37669
1426	ENSMPUG00000001807	309.643	-0.387487	0.76719	-0.505073	0.613508	0.858723	MYBPC2	ENSMPUG00000001807	8.47242	9.4258	8.69706	10.6261	8.89011	8.98298	8.68252	9.18382	8.37123	9.7257	9.50682	8.95918
1427	ENSMPUG00000001808	940.24	-0.218646	0.138721	-1.57615	0.114991	0.409702	VPS37B	ENSMPUG00000001808	10.5642	10.5087	10.2554	10.2109	10.4909	10.324	10.1086	10.0247	10.454	10.2225	10.2447	10.3334
1428	ENSMPUG00000001811	4479.67	0.195659	0.121429	1.6113	0.107114	0.394705	FAM167A	ENSMPUG00000001811	12.0833	12.1844	12.3023	11.9112	12.1971	12.0495	12.5234	12.1627	12.3867	12.3726	12.3865	11.9438
1429	ENSMPUG00000001813	183.448	-0.846719	0.278895	-3.03598	0.00239755	0.0332481	BLK	ENSMPUG00000001813	9.18232	9.17106	8.99216	8.89463	9.04276	9.04461	8.47261	8.82211	8.6932	8.49895	8.64519	9.01227
1430	ENSMPUG00000001814	191.728	0.491829	0.26347	1.86674	0.0619384	0.29073	PAG1	ENSMPUG00000001814	8.75311	8.56846	8.98742	8.80283	8.96387	8.91695	9.41945	8.99915	9.0401	8.9404	9.00962	8.76484
1431	ENSMPUG00000001815	1148.85	0.0826446	0.108602	0.76099	0.446663	0.766418	POLD1	ENSMPUG00000001815	10.3966	10.6023	10.5197	10.6704	10.4566	10.4436	10.4233	10.6466	10.5385	10.7638	10.5705	10.5235
15098	ENSMPUG00000018142	689.377	2.6028	0.256487	10.1478	3.38752e-24	1.99017e-21	INHBA	ENSMPUG00000018142	9.07667	8.69407	9.32381	8.9698	8.75248	8.85562	10.1053	10.503	11.0944	10.6446	10.6109	10.2559
1433	ENSMPUG00000001817	11.2581	-0.043773	0.721221	-0.060693	0.951604	0.987253	ZNF704	ENSMPUG00000001817	7.91469	7.98291	8.06465	7.80335	7.84324	7.71495	7.79542	8.05219	7.74757	7.98289	7.78818	7.90223
1434	ENSMPUG00000001818	4352.97	0.18327	0.106086	1.72756	0.0840666	0.345897	R3HDM2	ENSMPUG00000001818	12.2092	11.965	12.042	12.1326	12.2422	12.0942	12.5884	12.1534	12.1281	12.2461	12.2315	12.3206
1435	ENSMPUG00000001819	3106.48	-0.198243	0.0988069	-2.00637	0.0448173	0.243468	HIP1R	ENSMPUG00000001819	11.6761	11.9762	11.713	11.7759	11.8246	11.9408	11.7263	11.5557	11.6657	11.564	11.8146	11.5187
1436	ENSMPUG00000001820	172.556	-0.113216	0.216314	-0.523385	0.600706	0.852819	NEIL2	ENSMPUG00000001820	9.17235	8.91231	8.82115	8.84059	8.85254	8.80444	8.74487	8.71785	8.88447	8.82132	8.90395	9.06906
1437	ENSMPUG00000001821	275.373	-0.415055	0.258675	-1.60454	0.108594	0.397774	ZBTB10	ENSMPUG00000001821	9.25853	9.32621	8.88271	9.37329	9.504	9.38518	9.42592	8.77828	8.92247	9.21265	8.94608	9.15411
1438	ENSMPUG00000001823	1217.94	0.406955	0.126303	3.22204	0.00127279	0.0206939	TPD52	ENSMPUG00000001823	10.4326	10.2716	10.4515	10.5448	10.5383	10.3189	11.0083	10.7774	10.4604	10.7674	10.6603	10.7585
1439	ENSMPUG00000001824	338.964	-0.0400086	0.171818	-0.232855	0.815874	0.941635		ENSMPUG00000001824	9.59485	9.13397	9.42009	9.31618	9.27325	9.47928	9.51839	9.28128	9.32297	9.27141	9.26758	9.45603
1440	ENSMPUG00000001825	258.077	-0.488811	0.262666	-1.86096	0.0627496	0.293265	GLI1	ENSMPUG00000001825	9.13994	9.11099	9.32476	9.0893	9.0975	9.18957	9.26462	8.84203	8.71953	8.82353	9.07383	8.65721
1441	ENSMPUG00000001826	3957.23	-0.0205638	0.0884526	-0.232483	0.816163	0.941759	DENR	ENSMPUG00000001826	12.0376	12.0094	12.287	12.0863	11.9797	12.0612	11.9681	12.212	12.095	12.0913	12.0268	11.9625
1442	ENSMPUG00000001827	909.868	-0.130686	0.171335	-0.76275	0.445613	0.765569	ARHGAP9	ENSMPUG00000001827	10.3107	10.4801	10.0346	10.5535	10.1665	10.2314	9.89247	10.2102	10.0861	10.2402	10.3741	10.4863
1443	ENSMPUG00000001828	2505.76	-0.0865872	0.124611	-0.694857	0.487145	0.794567	SUPT20H	ENSMPUG00000001828	11.5874	11.6893	11.2073	11.3816	11.5254	11.5484	11.5575	11.1166	11.3899	11.541	11.4034	11.4968
1444	ENSMPUG00000001829	932.381	-0.288819	0.104867	-2.75414	0.00588461	0.0647071	FDFT1	ENSMPUG00000001829	10.5773	10.3127	10.4622	10.4748	10.3047	10.4012	10.2572	10.2028	10.0636	10.2434	10.159	10.3179
8442	ENSMPUG00000010255	3941.37	1.07022	0.105842	10.1115	4.9115e-24	2.78601e-21	QPCT	ENSMPUG00000010255	11.2627	11.6563	11.5182	11.3712	11.4459	11.5335	12.3986	12.4662	12.5405	12.3732	12.614	12.2107
1446	ENSMPUG00000001831	3005.77	-0.0627054	0.0946157	-0.662738	0.507498	0.805903	MARS1	ENSMPUG00000001831	11.6744	11.5885	11.7791	11.8258	11.6222	11.9165	11.7638	11.6623	11.7329	11.7748	11.5975	11.5575
1447	ENSMPUG00000001833	716.025	-0.204487	0.140029	-1.46032	0.144203	0.461237	EXOSC8	ENSMPUG00000001833	10.3013	10.1434	10.139	10.1019	9.87333	10.0939	9.78202	10.0182	9.87668	9.88611	10.0506	10.1806
1448	ENSMPUG00000001835	1281.46	0.50395	0.179493	2.80763	0.00499074	0.0575317	DDIT3	ENSMPUG00000001835	10.6579	10.229	10.4833	10.1813	10.3328	10.6158	10.699	10.5356	11.3624	10.6561	10.8669	10.7102
1449	ENSMPUG00000001836	2134.72	0.145236	0.0956169	1.51894	0.128777	0.434289	ALG5	ENSMPUG00000001836	11.1264	11.2015	11.3891	11.1093	11.1472	11.2378	11.2315	11.5024	11.4184	11.2964	11.2793	11.2397
1450	ENSMPUG00000001837	2866.19	-0.152424	0.107138	-1.42269	0.154827	0.477215	MBD6	ENSMPUG00000001837	11.6173	11.8981	11.4925	11.619	11.5331	11.6137	11.4216	11.5028	11.3369	11.6242	11.5046	11.6276
1451	ENSMPUG00000001838	2795.04	-0.0933889	0.124001	-0.753133	0.45137	0.769035		ENSMPUG00000001838	11.685	11.5548	11.8156	11.5111	11.7256	11.6618	11.6306	11.8622	11.4367	11.4286	11.3172	11.7317
1452	ENSMPUG00000001839	39.9435	0.485342	0.543773	0.892546	0.372101	0.708884	ACR	ENSMPUG00000001839	7.9874	8.09048	8.22212	8.24427	8.10967	7.98971	8.26037	8.4098	7.85693	8.11359	8.23909	8.17509
1453	ENSMPUG00000001840	7748.05	0.0765825	0.082321	0.930292	0.35222	0.694228	DCTN2	ENSMPUG00000001840	13.0521	12.903	13.0538	12.8164	12.8291	12.8989	12.8574	13.0383	13.1075	12.9294	13.027	13.0367
1454	ENSMPUG00000001841	413.526	-0.0369349	0.15771	-0.234195	0.814833	0.941041	RFXAP	ENSMPUG00000001841	9.49871	9.57461	9.29157	9.5359	9.7198	9.59746	9.67394	9.2942	9.58069	9.54214	9.50573	9.50133
1455	ENSMPUG00000001842	858.31	-0.234902	0.242254	-0.969652	0.33222	0.67817	SLA	ENSMPUG00000001842	9.89593	10.3032	10.3136	10.7691	10.1637	10.1971	9.97896	10.6119	9.57776	10.1946	10.0737	10.1942
1456	ENSMPUG00000001843	441.94	-0.707414	0.256953	-2.75309	0.00590355	0.0647814	KIF5A	ENSMPUG00000001843	9.71622	9.81285	9.31065	9.72427	9.73261	9.45231	8.97745	9.09293	9.42551	9.24216	9.51302	9.49851
1457	ENSMPUG00000001844	37.0927	0.56157	0.544503	1.03134	0.30238	0.651665	CCNA1	ENSMPUG00000001844	8.19031	8.06684	7.83138	8.2002	8.29593	8.02838	8.25406	8.10655	8.14458	8.41313	7.92825	8.46549
1458	ENSMPUG00000001845	40.5989	0.369418	0.295691	1.24934	0.211541	0.554647		ENSMPUG00000001845	8.12275	8.1585	8.29272	8.19155	8.10295	8.15779	8.22315	8.39331	8.18727	8.26098	8.23875	8.22333
1459	ENSMPUG00000001846	3.27946	-1.13836	1.49623	-0.760823	0.446763	NA	CCN4	ENSMPUG00000001846	7.66045	7.64366	7.55235	7.88907	7.65157	7.78821	7.64366	7.66045	7.64366	7.76701	7.61325	7.76855
1460	ENSMPUG00000001847	1148.53	0.149856	0.164744	0.90963	0.363018	0.702317	VWA8	ENSMPUG00000001847	10.3656	10.4282	10.4708	10.4837	10.6685	10.5116	11.0318	10.7002	10.2089	10.5977	10.3749	10.595
1461	ENSMPUG00000001848	2918.6	-0.153655	0.0771993	-1.99037	0.04655	0.247815	SPART	ENSMPUG00000001848	11.7998	11.6017	11.8179	11.7253	11.7954	11.7291	11.6259	11.692	11.6149	11.5202	11.5231	11.674
1462	ENSMPUG00000001849	1928.88	0.0846196	0.167575	0.504967	0.613582	0.858723	NDRG1	ENSMPUG00000001849	11.1888	11.3447	10.8412	10.9258	11.2686	11.0789	11.6175	10.9222	10.83	11.1729	11.1976	11.2697
1463	ENSMPUG00000001850	18.316	-0.248747	0.633494	-0.39266	0.694571	0.897541	HCAR1	ENSMPUG00000001850	8.18602	8.0209	7.90804	7.89903	7.92314	7.97775	7.7831	7.87997	8.05042	8.00871	7.84385	8.15795
1464	ENSMPUG00000001851	33.7667	-0.0667115	0.392881	-0.169801	0.865167	0.958743		ENSMPUG00000001851	8.03576	8.24127	8.0709	8.1607	8.30793	8.04562	8.21697	8.10834	8.09412	8.19174	8.16777	8.07321
1465	ENSMPUG00000001852	1113	-0.0350809	0.107305	-0.326926	0.743724	0.916424	PIP4K2C	ENSMPUG00000001852	10.3739	10.5356	10.4732	10.5935	10.5395	10.6448	10.7	10.5318	10.3399	10.4891	10.4956	10.4325
1466	ENSMPUG00000001853	1104.55	-0.0169488	0.148317	-0.114274	0.909021	0.972184	MRPS28	ENSMPUG00000001853	10.3681	10.3665	10.6895	10.6739	10.4882	10.3907	10.2572	10.5624	10.6883	10.7025	10.4044	10.241
1467	ENSMPUG00000001855	3538.08	0.0818293	0.095973	0.852628	0.393866	0.727538	RBMXL1	ENSMPUG00000001855	11.8718	11.9119	11.772	11.8634	12.019	11.8764	12.1347	11.9915	11.7514	11.8931	11.8729	12.0912
1468	ENSMPUG00000001857	1.32987	-1.28592	3.01841	-0.426026	0.670089	NA		ENSMPUG00000001857	7.75438	7.55574	7.61998	7.55574	7.78962	7.54983	7.77188	7.48558	7.55574	7.54983	7.54983	7.61998
1469	ENSMPUG00000001858	514.583	0.407896	0.152885	2.66798	0.00763083	0.0785526	ST3GAL1	ENSMPUG00000001858	9.3888	9.61374	9.44198	9.67392	9.83214	9.54598	10.0199	9.89235	9.69883	9.8669	9.76139	9.83917
1470	ENSMPUG00000001859	1255.79	-0.303794	0.124914	-2.43202	0.0150149	0.123251	HEY1	ENSMPUG00000001859	10.8308	10.7364	10.9598	10.8003	10.6312	10.5951	10.2534	10.5417	10.6607	10.5914	10.633	10.4127
1471	ENSMPUG00000001860	154.76	0.87624	0.227245	3.85592	0.000115293	0.00301522	KNTC1	ENSMPUG00000001860	8.52525	8.86843	8.52693	8.55378	8.63333	8.57304	8.91171	9.02525	8.87273	9.19306	8.80721	9.02357
1472	ENSMPUG00000001861	578.108	0.113115	0.107079	1.05637	0.290798	0.640122	NAF1	ENSMPUG00000001861	9.83051	9.66645	9.91147	9.78259	9.84221	9.7226	9.95514	9.94465	9.80587	9.78777	9.85747	9.86369
1473	ENSMPUG00000001862	516.637	0.226582	0.135671	1.67009	0.0949023	0.369589	ZFAT	ENSMPUG00000001862	9.70032	9.56523	9.74653	9.48723	9.62775	9.78476	9.84178	9.72981	10.0249	9.75711	9.74948	9.68359
1474	ENSMPUG00000001863	81.0454	-0.165838	0.294941	-0.562276	0.573928	0.841696		ENSMPUG00000001863	8.44433	8.70208	8.46985	8.45703	8.33725	8.51748	8.54798	8.40986	8.23764	8.53193	8.55807	8.38434
1475	ENSMPUG00000001864	3987.35	-0.418183	0.118669	-3.52393	0.00042519	0.00866714	SHANK3	ENSMPUG00000001864	12.2217	12.1189	12.0111	11.9141	12.2391	12.1238	12.0389	11.5064	11.6807	11.7943	11.5954	11.717
1476	ENSMPUG00000001865	10318.5	-0.0153232	0.116127	-0.131952	0.895022	0.969277	RGCC	ENSMPUG00000001865	13.3483	13.4335	13.6683	13.1177	13.2061	13.4472	13.2496	13.5942	13.4486	13.2204	13.3756	13.2743
1477	ENSMPUG00000001867	14238.4	0.344015	0.148807	2.31183	0.0207873	0.152588	HPGD	ENSMPUG00000001867	13.4399	13.7812	13.5971	13.4966	13.947	13.6128	14.084	14.3665	13.6684	13.7681	13.7023	14.2094
1478	ENSMPUG00000001869	526.049	-0.401704	0.202659	-1.98217	0.0474604	0.250473	KHDRBS3	ENSMPUG00000001869	9.75357	10.0021	9.76751	10.2181	9.63366	9.69977	9.31784	9.71468	9.23686	9.80877	9.6327	9.70075
1479	ENSMPUG00000001870	907.635	-0.0569475	0.0870155	-0.654453	0.51282	0.808929	CEP44	ENSMPUG00000001870	10.2502	10.3567	10.3557	10.3033	10.3386	10.2772	10.2456	10.335	10.2617	10.1647	10.3867	10.2294
1480	ENSMPUG00000001871	1466.86	-0.305801	0.109383	-2.79569	0.00517894	0.0591622	NAA16	ENSMPUG00000001871	11.1568	10.9639	10.9269	10.7699	10.9888	10.8492	10.7347	10.6265	10.6604	10.5421	10.7489	10.8564
1481	ENSMPUG00000001872	649.734	0.0610768	0.0894734	0.682626	0.494843	0.800015	FBXO8	ENSMPUG00000001872	9.9403	9.95095	9.92063	9.86882	9.84155	10.0374	9.99934	9.97674	9.95104	9.94042	9.9508	9.99641
1482	ENSMPUG00000001873	949.661	-0.0573865	0.148867	-0.385489	0.699875	0.899455	NPY1R	ENSMPUG00000001873	10.4611	10.2354	10.5463	10.0124	10.4394	10.3981	10.498	10.3984	10.3591	10.105	10.1624	10.3132
1483	ENSMPUG00000001874	414.636	-0.187666	0.137347	-1.36636	0.171825	0.503695	MTRF1	ENSMPUG00000001874	9.55644	9.56935	9.50813	9.80516	9.47168	9.60329	9.32068	9.43829	9.49718	9.57625	9.54116	9.4866
1484	ENSMPUG00000001876	2043.9	-0.0821255	0.152694	-0.537844	0.590685	0.848506	NBEA	ENSMPUG00000001876	11.3284	11.0402	11.4098	11.0689	11.3427	11.3559	11.6777	11.0456	11.1432	11.1084	11.1228	10.9641
1485	ENSMPUG00000001877	461.523	0.0603583	0.126864	0.475771	0.634237	0.870839	TMA16	ENSMPUG00000001877	9.56361	9.51565	9.60825	9.66522	9.59716	9.69345	9.46477	9.70603	9.8349	9.59227	9.59767	9.66138
1486	ENSMPUG00000001878	214.401	-0.102843	0.211793	-0.485586	0.627261	0.866937	KBTBD7	ENSMPUG00000001878	9.1225	9.05145	8.96179	9.04946	9.12503	9.00137	9.25636	8.90225	8.73942	9.14929	8.821	9.06296
1487	ENSMPUG00000001879	2182.63	0.0152474	0.139628	0.1092	0.913044	0.973855	WBP4	ENSMPUG00000001879	11.2296	11.3857	11.4166	11.269	11.2101	11.3139	10.8738	11.5274	11.5262	11.0926	11.4382	11.3405
1488	ENSMPUG00000001880	87.0995	0.622352	0.305395	2.03786	0.0415637	0.231928	MARCHF1	ENSMPUG00000001880	8.47097	8.40785	8.14424	8.54341	8.45484	8.39786	8.72018	8.39771	8.46252	8.58411	8.69716	8.72444
1489	ENSMPUG00000001881	2049.45	0.204434	0.162354	1.25918	0.207965	0.550799	ELF1	ENSMPUG00000001881	11.1928	11.17	10.971	11.0762	11.3597	11.0501	11.7624	11.2342	10.8423	11.2239	11.2174	11.456
1490	ENSMPUG00000001883	2495.53	0.241753	0.121555	1.98883	0.0467198	0.248317	SUGT1	ENSMPUG00000001883	11.377	11.3124	11.3214	11.4489	11.314	11.3971	11.1891	11.6405	11.7963	11.3883	11.6472	11.696
1491	ENSMPUG00000001884	9960.7	-0.0859759	0.0635558	-1.35276	0.176132	0.51037	ARHGEF6	ENSMPUG00000001884	13.3902	13.3156	13.4685	13.2705	13.3253	13.3895	13.3484	13.2982	13.2898	13.2223	13.2872	13.2199
1492	ENSMPUG00000001885	590.135	-0.00598996	0.120023	-0.0499069	0.960197	0.98889	RFC3	ENSMPUG00000001885	9.78043	9.90266	9.76299	10.0173	9.7879	9.87332	9.68637	9.8128	9.90668	9.99955	9.85224	9.83024
1493	ENSMPUG00000001886	6.85216	-0.365895	0.953811	-0.383614	0.701264	0.899688	CNMD	ENSMPUG00000001886	7.90159	7.93236	7.83399	7.77895	7.77388	7.73504	7.63714	7.87877	7.63714	7.8569	7.61976	7.94637
1494	ENSMPUG00000001889	1.66814	2.12188	2.54474	0.83383	0.404377	NA	PCDH8	ENSMPUG00000001889	7.75438	7.65502	7.61998	7.55048	7.55509	7.55509	7.76663	7.48558	7.55048	7.55509	7.85735	7.61998
1495	ENSMPUG00000001890	6792.46	0.139772	0.0595617	2.34668	0.0189414	0.143828	STARD13	ENSMPUG00000001890	12.7942	12.6835	12.7692	12.6718	12.7781	12.6715	12.8372	12.8468	12.934	12.8507	12.8262	12.8717
1496	ENSMPUG00000001891	21.5844	-1.03926	0.446035	-2.33	0.019806	0.147492	COL22A1	ENSMPUG00000001891	8.02586	8.10891	8.11754	8.05368	8.19047	8.03344	7.8323	8.0395	7.97056	7.93049	7.81105	7.94782
1497	ENSMPUG00000001893	123.093	-0.632553	0.269623	-2.34606	0.018973	0.143828	CD40LG	ENSMPUG00000001893	8.68212	8.80911	8.59627	8.97011	8.6973	8.90903	8.40666	8.61511	8.5104	8.37565	8.7143	8.70096
1498	ENSMPUG00000001894	2.25388	-1.94869	1.508	-1.29223	0.196277	NA		ENSMPUG00000001894	7.84559	7.5861	7.79114	7.5861	7.78749	7.68288	7.73901	7.5768	7.70513	7.51947	7.6265	7.63124
12027	ENSMPUG00000014514	4716.88	1.24885	0.123577	10.1059	5.20242e-24	2.85266e-21	MS4A7	ENSMPUG00000014514	11.4801	11.8053	11.5346	11.6728	11.4411	11.6753	12.6862	12.7801	12.6042	12.5458	13.1062	12.7256
1500	ENSMPUG00000001896	233.071	-0.0667788	0.215549	-0.309808	0.756707	0.922741		ENSMPUG00000001896	8.90741	9.41088	9.11462	8.7712	9.08557	9.11394	8.97707	9.25475	9.03234	9.00983	8.98213	9.04755
1501	ENSMPUG00000001899	353.145	0.134111	0.143708	0.933222	0.350705	0.692569		ENSMPUG00000001899	9.42658	9.24069	9.57342	9.25687	9.32476	9.2609	9.48759	9.52578	9.39283	9.35118	9.44114	9.37894
1502	ENSMPUG00000001901	8375.41	-0.108461	0.0729572	-1.48664	0.137109	0.448399	HTATSF1	ENSMPUG00000001901	13.1775	13.0671	13.2836	13.0433	13.0945	13.1889	13.0684	13.1317	13.0587	12.9349	13.0192	13.0256
1503	ENSMPUG00000001902	6.26867	-0.257582	1.03227	-0.249529	0.802952	NA	TRIM75P	ENSMPUG00000001902	7.52138	7.88175	7.58419	7.7299	7.97824	7.86636	7.86368	7.8244	7.86212	7.70779	7.78505	7.7616
1504	ENSMPUG00000001903	758.649	0.015231	0.118774	0.128236	0.897963	0.969913		ENSMPUG00000001903	10.0992	10.1327	10.1874	9.97056	9.98764	10.1844	10.0583	10.2673	10.0558	9.90182	10.1434	10.1791
1505	ENSMPUG00000001905	230.891	0.400112	0.138937	2.87981	0.00397912	0.0483218	TMEM192	ENSMPUG00000001905	9.09397	8.9145	9.06029	8.93008	8.93809	8.90802	9.21553	9.18036	9.08551	9.15781	9.1417	9.21405
1506	ENSMPUG00000001906	1696.27	-0.0550203	0.123915	-0.444018	0.65703	0.881075	PDS5B	ENSMPUG00000001906	11.0528	10.9318	10.8664	11.0798	11.1959	10.9963	11.2214	10.953	10.7284	10.8932	10.876	11.1393
1507	ENSMPUG00000001907	8.37665	2.5098	1.14469	2.19256	0.0283393	0.18573	OLFM4	ENSMPUG00000001907	7.81067	7.63139	7.88227	7.73168	7.47418	7.66283	8.07565	7.81551	7.63139	8.03224	7.90087	7.74391
1508	ENSMPUG00000001910	1395.23	-0.391861	0.143406	-2.73253	0.00628498	0.067929		ENSMPUG00000001910	10.7572	11.1357	10.6019	10.9325	10.6681	10.8676	10.3599	10.4918	10.4267	10.6389	10.6803	10.6472
1509	ENSMPUG00000001912	1026.48	-0.271031	0.174126	-1.55652	0.119584	0.417581	DTX3	ENSMPUG00000001912	10.4122	10.9053	10.3403	10.2208	10.3019	10.3299	10.0649	10.1739	10.2309	10.3635	10.4267	10.2458
1510	ENSMPUG00000001913	8.31446	0.148763	0.908009	0.163834	0.869861	0.960493	SCRG1	ENSMPUG00000001913	7.68774	7.90183	7.60349	7.88849	7.80167	7.95431	7.75914	7.68774	7.99965	7.87461	7.91853	7.77199
1511	ENSMPUG00000001916	834.939	0.0663941	0.161936	0.410003	0.681804	0.892896	SAP30	ENSMPUG00000001916	10.3283	10.1452	10.191	10.3634	9.99644	10.0208	9.78693	10.2666	10.2749	10.206	10.3471	10.4039
1512	ENSMPUG00000001917	799.869	-0.0235702	0.12357	-0.190743	0.848727	0.951785		ENSMPUG00000001917	10.166	9.92749	10.3187	10.2433	10.0801	10.1962	10.0858	10.2397	10.2307	10.223	9.98782	10.087
1513	ENSMPUG00000001918	2.72962	-1.64401	1.80757	-0.90951	0.363081	NA	ADGRG4	ENSMPUG00000001918	7.60521	7.63564	7.60759	7.88106	7.73795	7.75266	7.63564	7.60521	7.63564	7.82744	7.46993	7.60283
1514	ENSMPUG00000001919	4896.62	0.105228	0.137786	0.763707	0.445042	0.765233	HMGB2	ENSMPUG00000001919	12.3031	12.379	12.3177	12.4836	12.1909	12.1503	11.8282	12.5761	12.4975	12.4214	12.4257	12.5615
1515	ENSMPUG00000001920	3748.82	0.100741	0.102502	0.982822	0.325695	0.673271		ENSMPUG00000001920	12.1013	11.9052	11.9529	11.7988	12.0292	11.9387	11.914	12.0812	12.1907	11.839	12.0016	12.2296
1516	ENSMPUG00000001923	1812.82	-0.270415	0.132414	-2.04219	0.0411329	0.23054		ENSMPUG00000001923	11.2831	11.248	11.0559	11.2401	10.9007	11.0817	10.7074	10.7307	10.9466	10.9624	11.1975	10.9579
10613	ENSMPUG00000012860	295.421	6.55816	0.651643	10.064	7.96641e-24	4.22734e-21	SPTA1	ENSMPUG00000012860	7.64669	8.10776	7.89278	7.91284	7.41302	7.72399	9.77254	9.27275	9.76088	9.94361	10.4734	9.02666
1518	ENSMPUG00000001925	1314.89	0.0423599	0.09057	0.467704	0.639997	0.873471	GALNT7	ENSMPUG00000001925	10.7704	10.6248	10.7001	10.7656	10.6642	10.5587	10.5748	10.6737	10.7712	10.6971	10.8163	10.744
1519	ENSMPUG00000001926	326.64	0.274662	0.159155	1.72575	0.0843924	0.346717		ENSMPUG00000001926	9.21699	9.19092	9.39468	9.24917	9.31474	9.16839	9.62705	9.50368	9.18701	9.42817	9.34285	9.32599
1520	ENSMPUG00000001927	246.399	-0.363155	0.26858	-1.35213	0.176335	0.510713	SLC26A10	ENSMPUG00000001927	9.17655	9.36978	8.83669	9.23889	9.18255	9.34843	8.77075	8.70015	9.35657	9.08344	9.12157	9.04
1521	ENSMPUG00000001930	716.677	0.178197	0.164157	1.08553	0.277686	0.626947	AGO2	ENSMPUG00000001930	9.97608	9.91495	9.65929	10.2021	10.1221	9.9338	10.2873	9.79168	10.0069	10.2329	10.1224	10.1085
1522	ENSMPUG00000001931	3501.16	-0.139693	0.124651	-1.12067	0.262429	0.610256		ENSMPUG00000001931	12.085	11.8245	11.8594	11.8986	11.9837	11.9811	12.1568	11.6412	11.609	11.9171	11.607	11.8668
1523	ENSMPUG00000001933	2777.3	0.0634541	0.087575	0.724568	0.468717	0.783025	PSMB8	ENSMPUG00000001933	11.6106	11.7333	11.6855	11.4377	11.5744	11.45	11.6514	11.655	11.5814	11.7456	11.6338	11.58
1524	ENSMPUG00000001934	4798.54	0.0198761	0.0766151	0.259429	0.795305	0.936073	NR1H2	ENSMPUG00000001934	12.344	12.3746	12.2945	12.2166	12.3861	12.2959	12.3027	12.23	12.4952	12.2996	12.4074	12.2794
1525	ENSMPUG00000001935	3237.58	-0.197707	0.133831	-1.47728	0.1396	0.453314	TAP1	ENSMPUG00000001935	11.5562	12.0389	11.7866	11.7331	11.9146	11.959	11.9445	11.7172	11.4527	11.8053	11.4903	11.4867
1526	ENSMPUG00000001936	4074.25	-0.0851633	0.101031	-0.842939	0.399263	0.731796	PTK2	ENSMPUG00000001936	12.1719	12.0367	12.1732	12.0147	12.3063	12.2078	12.3501	12.0143	12.0815	12.0253	11.9437	12.013
1527	ENSMPUG00000001937	971.252	0.0552293	0.163317	0.338173	0.735233	0.912868	N4BP2L1	ENSMPUG00000001937	10.4482	10.3802	10.1266	10.2218	10.4425	10.4028	10.3213	10.4711	10.2547	10.0967	10.236	10.7927
1528	ENSMPUG00000001938	1324.06	-0.0115846	0.0890454	-0.130098	0.896489	0.969575		ENSMPUG00000001938	10.6112	10.6408	10.6546	10.8757	10.7391	10.7538	10.7427	10.6586	10.7256	10.7281	10.7638	10.6152
1529	ENSMPUG00000001939	71.5024	-0.469037	0.406152	-1.15483	0.24816	0.596415	ZNF711	ENSMPUG00000001939	8.55719	8.51438	8.27148	8.63613	8.3591	8.47874	8.52745	8.12272	8.03569	8.49043	8.38538	8.40843
1530	ENSMPUG00000001940	2475.81	-0.024139	0.112472	-0.214622	0.830062	0.946193	PSMB9	ENSMPUG00000001940	11.3676	11.5774	11.6846	11.4975	11.3007	11.4174	11.2807	11.6447	11.4161	11.5843	11.4694	11.3277
1531	ENSMPUG00000001942	5036.14	-0.132686	0.109161	-1.21551	0.224171	0.570662	DENND3	ENSMPUG00000001942	12.6259	12.3809	12.3979	12.234	12.6661	12.4109	12.4424	12.1692	12.5001	12.222	12.2586	12.3972
1532	ENSMPUG00000001943	10457.1	0.728038	0.202635	3.59285	0.000327082	0.00699994	HLA-DMB	ENSMPUG00000001943	12.5841	13.4878	12.8447	13.3073	12.78	12.6795	13.4256	13.615	13.3573	13.8653	14.253	13.3544
1533	ENSMPUG00000001944	2866.85	0.270916	0.201173	1.34668	0.178083	0.512771	HLA-DMA	ENSMPUG00000001944	11.1661	12.0347	11.4337	11.6797	11.3085	11.2828	11.6523	11.6886	11.3782	11.8957	12.2579	11.4211
1534	ENSMPUG00000001945	875.001	0.0134671	0.102622	0.131231	0.895593	0.969295	BRCA2	ENSMPUG00000001945	10.1174	10.2982	10.2675	10.1349	10.3011	10.3399	10.3758	10.3252	10.235	10.2486	10.1542	10.1751
1535	ENSMPUG00000001946	1501.72	-0.129754	0.112803	-1.15027	0.250032	0.597771	SLC45A4	ENSMPUG00000001946	10.781	10.9334	11.0794	10.8525	10.7865	10.9943	10.7641	10.8311	10.937	10.8674	10.8388	10.5328
1536	ENSMPUG00000001949	9168.66	0.375772	0.0850046	4.42061	9.84236e-06	0.000363836	ARSA	ENSMPUG00000001949	12.9882	13.1166	13.0382	12.9929	12.8896	13.0072	13.2627	13.2834	13.4605	13.3803	13.5556	13.2334
1537	ENSMPUG00000001950	376.12	-0.313029	0.141841	-2.20691	0.0273204	0.181218	PTP4A3	ENSMPUG00000001950	9.59513	9.37127	9.76587	9.54433	9.40794	9.47919	9.3134	9.39211	9.41209	9.39298	9.36098	9.22137
1538	ENSMPUG00000001951	282.723	0.0666209	0.201856	0.330042	0.741368	0.915464	POF1B	ENSMPUG00000001951	9.03625	9.41875	9.08817	9.01248	9.28881	9.32042	9.22367	9.44443	9.14817	9.04437	9.14946	9.39252
1539	ENSMPUG00000001952	5.78363	-1.45095	1.16453	-1.24596	0.212781	NA	MAPK8IP2	ENSMPUG00000001952	7.66813	8.05388	7.80799	7.61201	7.84267	7.81986	7.72016	7.86671	7.61201	7.73493	7.6006	7.72685
1540	ENSMPUG00000001953	1151.29	-0.106338	0.17264	-0.615954	0.537925	0.822245	CPT1B	ENSMPUG00000001953	10.4404	10.8529	10.6987	10.5898	10.3334	10.5579	10.0239	10.6393	10.6452	10.4738	10.7467	10.3811
1541	ENSMPUG00000001954	546.804	-0.0974938	0.1494	-0.652568	0.514035	0.80899		ENSMPUG00000001954	9.71079	9.6495	9.82434	9.80338	10.0044	9.87127	9.98507	9.86689	9.6554	9.6326	9.58504	9.75333
1542	ENSMPUG00000001955	13610	-0.18894	0.0835107	-2.26246	0.0236688	0.166294	BRD2	ENSMPUG00000001955	13.9168	13.8162	13.7729	13.8577	13.8986	13.887	13.5635	13.534	13.8963	13.6042	13.7439	13.6778
1543	ENSMPUG00000001957	345.397	-0.199028	0.313403	-0.635054	0.525393	0.814917	ODF3B	ENSMPUG00000001957	9.31116	9.82245	9.0866	9.33039	9.33804	9.4929	8.8082	9.38308	9.35701	9.69139	8.79572	9.60764
1544	ENSMPUG00000001958	734.622	-0.180987	0.264467	-0.684347	0.493756	0.799158	HLA-DOA	ENSMPUG00000001958	10.5881	10.1959	9.80774	10.2755	9.86575	9.73025	10.038	9.49825	9.53554	10.2429	10.206	10.2786
1545	ENSMPUG00000001960	5.28755	-0.163573	1.13853	-0.14367	0.885761	NA	B4GALNT1	ENSMPUG00000001960	7.58098	7.94265	7.76415	7.78444	7.68655	7.86452	7.8803	7.81022	7.53902	7.67459	7.92074	7.62705
1546	ENSMPUG00000001961	4.31651	-0.65501	1.07066	-0.61178	0.540683	NA	HLA-DPA1	ENSMPUG00000001961	7.8126	7.89098	7.60319	7.75381	7.80018	7.7645	7.63788	7.66456	7.69802	7.84018	7.57584	7.87396
1547	ENSMPUG00000001964	153.551	0.257143	0.210338	1.22252	0.221511	0.567048		ENSMPUG00000001964	8.7684	8.6886	8.72098	8.87767	8.67423	8.82659	8.66269	9.00639	8.84844	8.7578	8.81879	9.0538
1548	ENSMPUG00000001965	124291	0.0671487	0.102367	0.655962	0.511848	0.808363	NAPSA	ENSMPUG00000001965	16.9822	16.5522	17.0476	16.7188	16.8571	16.7384	17.0118	16.8315	17.0213	16.8404	16.8682	16.7661
1549	ENSMPUG00000001966	329.343	-0.407649	0.183426	-2.22242	0.0262549	0.177223	SLC25A14	ENSMPUG00000001966	9.65661	9.44979	9.4813	9.44657	9.3859	9.26074	8.94436	9.10306	9.39778	9.30718	9.28469	9.27837
1550	ENSMPUG00000001967	112.193	0.0385292	0.261049	0.147594	0.882663	0.964323	IPCEF1	ENSMPUG00000001967	8.71238	8.79585	8.66911	8.50489	8.54099	8.54083	8.70523	8.71311	8.34997	8.55134	8.72279	8.75638
1551	ENSMPUG00000001968	2731.66	-0.464177	0.222467	-2.0865	0.0369332	0.217605	COL11A2	ENSMPUG00000001968	11.4161	12.2676	11.4141	11.8581	11.6156	11.7449	11.0587	11.0155	11.4499	11.2425	12.0313	11.0176
1552	ENSMPUG00000001969	1143.5	-0.00874212	0.119442	-0.0731912	0.941654	0.983693		ENSMPUG00000001969	10.4989	10.4514	10.5095	10.4454	10.6703	10.6174	10.8301	10.4655	10.4803	10.5446	10.3751	10.4548
1553	ENSMPUG00000001970	601.183	0.436622	0.165682	2.6353	0.00840639	0.0836204	CNKSR3	ENSMPUG00000001970	9.72562	9.70135	9.91317	9.57807	9.67374	9.71835	10.3408	10.0458	9.74495	10.1261	9.8469	9.85826
1554	ENSMPUG00000001971	818.101	-0.296163	0.240497	-1.23146	0.21815	0.562886	ABLIM1	ENSMPUG00000001971	10.2048	10.2516	10.1441	10.1173	10.5457	10.3737	10.7333	10.0222	9.53425	9.90809	9.80895	10.0829
1555	ENSMPUG00000001973	584.689	0.10071	0.243217	0.414077	0.678818	0.891308		ENSMPUG00000001973	9.69694	9.63163	9.70745	9.76073	10.1589	9.8525	10.491	9.81943	9.51871	9.90033	9.49031	9.80892
1556	ENSMPUG00000001974	2260.11	-0.100753	0.0848073	-1.18802	0.234825	0.581235	SCAF8	ENSMPUG00000001974	11.4531	11.3911	11.499	11.2541	11.4783	11.3011	11.4078	11.3736	11.2388	11.2478	11.2647	11.3277
1557	ENSMPUG00000001976	227.392	-0.38373	0.234203	-1.63845	0.101327	0.382464	TSNARE1	ENSMPUG00000001976	9.30445	9.195	8.96375	9.10251	8.89264	9.26781	8.9056	8.69354	9.02504	8.8681	9.1996	9.03425
1558	ENSMPUG00000001977	3388.81	-0.0926088	0.098936	-0.936047	0.349249	0.691274	NCAPH2	ENSMPUG00000001977	12.0056	11.9658	11.9834	11.8436	11.7186	11.9491	11.6159	11.7681	12.0094	11.8576	11.9094	11.7903
1559	ENSMPUG00000001978	407.758	-0.603278	0.222595	-2.71021	0.00672405	0.0715027	AFAP1L2	ENSMPUG00000001978	9.75883	9.71524	9.65975	9.55983	9.52436	9.65021	9.64731	9.18985	8.91527	9.37302	9.29006	9.28892
1560	ENSMPUG00000001979	7896.35	-0.244719	0.156662	-1.56208	0.118269	0.41544		ENSMPUG00000001979	13.4507	13.1725	12.8574	12.8516	13.1621	13.0297	13.2227	12.3501	12.7453	12.9245	12.8759	12.9434
1561	ENSMPUG00000001981	2604.45	0.245065	0.0802601	3.05338	0.00226279	0.0318417	SLC9A6	ENSMPUG00000001981	11.5257	11.2653	11.5286	11.4586	11.3661	11.3771	11.6047	11.6135	11.7077	11.6035	11.6895	11.6106
1562	ENSMPUG00000001982	6758.2	-0.156343	0.09913	-1.57715	0.114761	0.409415	LMF2	ENSMPUG00000001982	12.8651	13.058	12.8044	12.7181	12.6908	12.937	12.5901	12.5704	12.8323	12.7218	12.8489	12.6311
1563	ENSMPUG00000001983	769.873	-0.413594	0.163527	-2.52921	0.0114319	0.102538	VWA2	ENSMPUG00000001983	10.0916	9.99146	10.4549	10.4179	10.2561	10.1298	10.1278	10.0858	9.73976	10.0453	9.84589	9.72245
1564	ENSMPUG00000001984	6098.37	-0.147151	0.103086	-1.42747	0.153446	0.475731	RSRC2	ENSMPUG00000001984	12.7667	12.8865	12.6921	12.7122	12.5693	12.7014	12.3575	12.7235	12.451	12.5322	12.6043	12.7981
1565	ENSMPUG00000001986	2487.02	-0.0975841	0.111565	-0.874687	0.381744	0.717797	ZCCHC8	ENSMPUG00000001986	11.721	11.5835	11.4284	11.3638	11.4961	11.4456	11.4558	11.1231	11.5304	11.4628	11.529	11.4156
1566	ENSMPUG00000001987	12.4835	-0.35092	0.817914	-0.429042	0.667892	0.886106	TDRD1	ENSMPUG00000001987	7.96197	8.0098	7.7931	8.02191	7.88968	7.9123	7.68574	7.73	7.9439	8.17959	7.67977	7.89888
1567	ENSMPUG00000001989	1.69153	-3.0726	1.82637	-1.68235	0.0925007	NA	RXFP2	ENSMPUG00000001989	7.64259	7.65061	7.67731	7.82935	7.79928	7.65387	7.54608	7.64259	7.54608	7.55949	7.55949	7.60787
1568	ENSMPUG00000001990	1649.81	-0.0269007	0.0742023	-0.362532	0.716954	0.904114	ABCB7	ENSMPUG00000001990	10.9806	11.0173	11.0136	10.9803	10.9041	10.9903	11.0363	10.9621	10.838	10.9515	11.0261	10.9291
1569	ENSMPUG00000001991	2993.06	-0.184548	0.157702	-1.17023	0.241909	0.590306	KCNC3	ENSMPUG00000001991	11.7376	11.8407	11.4501	11.3811	11.819	11.6531	11.6335	11.1033	11.6754	11.791	11.2677	11.3909
1570	ENSMPUG00000001992	10558.8	0.0543476	0.119142	0.456159	0.648276	0.876123	CLIP1	ENSMPUG00000001992	13.433	13.3731	13.4306	13.139	13.4403	13.4916	13.8048	13.4832	13.2057	13.2592	13.3314	13.4856
1571	ENSMPUG00000001993	14.4547	0.12921	0.570372	0.226537	0.820784	0.943265		ENSMPUG00000001993	7.94994	7.93949	7.93193	8.03783	7.76525	7.98363	7.91341	7.99658	7.80114	8.06459	7.8784	8.0146
1572	ENSMPUG00000001994	1725.13	-0.0375802	0.0784245	-0.479189	0.631804	0.869941	UPRT	ENSMPUG00000001994	10.9696	11.0408	11.0588	10.951	11.0527	11.1319	11.0198	11.1022	11.0306	10.8969	10.9608	11.013
1573	ENSMPUG00000001995	1560.83	0.224975	0.095555	2.3544	0.0185525	0.142213		ENSMPUG00000001995	10.6699	10.755	10.7887	10.864	10.9539	10.7683	11.1029	11.103	10.863	10.9474	10.9154	10.9842
1574	ENSMPUG00000001996	32.7394	-0.698431	0.521114	-1.34027	0.180159	0.51577	ZDHHC15	ENSMPUG00000001996	8.02962	8.02997	8.21755	8.41568	8.2966	8.11966	8.1918	8.23722	7.82234	8.00958	8.03396	8.04929
1575	ENSMPUG00000001997	17347.6	0.154087	0.0724619	2.12645	0.0334655	0.204878	OS9	ENSMPUG00000001997	14.0363	13.9721	14.1688	13.9944	13.9503	14.0092	14.0684	14.2358	14.2756	14.1242	14.2269	14.1032
1576	ENSMPUG00000001998	9.62055	-1.83197	0.970033	-1.88857	0.0589497	0.282959		ENSMPUG00000001998	7.79323	8.03145	7.95069	7.87066	7.71643	7.91449	7.6702	7.79323	7.6702	7.83842	7.77316	7.63577
1577	ENSMPUG00000001999	823.765	-0.0152572	0.104927	-0.145408	0.884389	0.965152		ENSMPUG00000001999	10.2235	10.1197	10.1814	10.2668	10.1833	10.1737	10.0207	10.0994	10.3738	10.2427	10.1813	10.1416
1578	ENSMPUG00000002000	113.158	-0.620199	0.348144	-1.78144	0.0748399	0.323606	AGAP2	ENSMPUG00000002000	8.66399	9.0175	8.3698	8.72978	8.6574	8.79736	8.51917	8.49124	8.24373	8.56196	8.49347	8.78543
1579	ENSMPUG00000002001	79.0955	0.0500741	0.313852	0.159547	0.873238	0.961424	ADGRB1	ENSMPUG00000002001	8.42188	8.61833	8.34734	8.59389	8.35037	8.41106	8.18096	8.41478	8.53461	8.67445	8.49191	8.48932
1580	ENSMPUG00000002002	4.63561	-2.45428	1.4946	-1.6421	0.100569	NA		ENSMPUG00000002002	7.86631	8.02509	7.81088	7.51552	7.59005	7.88803	7.51552	7.59751	7.75339	7.59005	7.74139	7.65294
1581	ENSMPUG00000002003	60974.8	-0.00752756	0.119349	-0.0630716	0.949709	0.986565	MYH14	ENSMPUG00000002003	15.8863	15.601	16.2392	15.8043	15.7913	15.8726	15.9404	16.1213	15.8365	15.8426	15.6758	15.7684
1582	ENSMPUG00000002004	3167.75	0.0812021	0.0906525	0.895751	0.370386	0.707566	TSPAN31	ENSMPUG00000002004	11.6885	11.6547	11.7441	11.7835	11.7445	11.8024	11.6435	11.7995	12.0555	11.7695	11.8209	11.744
1583	ENSMPUG00000002005	119.602	-0.0639055	0.259747	-0.24603	0.805659	0.938382	TIAM2	ENSMPUG00000002005	8.739	8.50558	8.50785	8.85077	8.806	8.63382	8.80349	8.44336	8.6318	8.75802	8.59379	8.6745
1584	ENSMPUG00000002006	545.489	-0.388718	0.193933	-2.00439	0.0450279	0.243567	RBMX2	ENSMPUG00000002006	9.66831	10.1082	9.98174	9.96613	9.71229	9.9097	9.21287	9.85615	9.75292	9.63456	9.78355	9.54272
1585	ENSMPUG00000002007	1065.45	0.0144606	0.210214	0.0687898	0.945157	0.984923	CCDC186	ENSMPUG00000002007	10.2447	10.493	10.2942	10.4307	10.6011	10.6482	10.9835	10.6132	9.88203	10.2558	10.2841	10.5637
1586	ENSMPUG00000002008	2.2669	-0.592598	1.84714	-0.32082	0.748347	NA		ENSMPUG00000002008	7.63739	7.6554	7.80659	7.6554	7.68996	7.63882	7.6554	7.63739	7.6554	7.73562	7.5572	7.46818
1587	ENSMPUG00000002009	341.206	0.190306	0.206494	0.921603	0.356736	0.698441	NHLRC2	ENSMPUG00000002009	9.14394	9.28804	9.15594	9.47853	9.49926	9.30369	9.6574	9.54658	9.0539	9.33857	9.33635	9.53459
1588	ENSMPUG00000002010	109.608	0.238764	0.365529	0.653203	0.513626	0.808929	FRMD3	ENSMPUG00000002010	8.68133	8.4451	8.56425	8.57492	8.64388	8.59575	9.01354	8.70646	8.20767	8.56547	8.43613	8.82354
1589	ENSMPUG00000002011	875.911	-0.0442106	0.100748	-0.438822	0.66079	0.882004	DCLRE1A	ENSMPUG00000002011	10.2463	10.2965	10.2519	10.4038	10.2042	10.2203	10.2077	10.3177	10.0472	10.2777	10.2528	10.3121
1590	ENSMPUG00000002012	105.305	0.00904791	0.206812	0.0437495	0.965104	0.990783		ENSMPUG00000002012	8.62791	8.59228	8.5724	8.59041	8.57834	8.63992	8.43226	8.55388	8.79661	8.62896	8.56435	8.60939
1591	ENSMPUG00000002013	708.365	-0.192722	0.512786	-0.375834	0.707041	0.901782	PLEKHS1	ENSMPUG00000002013	9.96085	10.3174	9.32205	10.4354	9.79992	10.3496	8.90932	9.84187	10.1594	10.5042	9.1677	10.4807
1592	ENSMPUG00000002014	292.069	-0.55742	0.305954	-1.82191	0.0684684	0.307509		ENSMPUG00000002014	9.19904	9.50189	9.15985	9.55148	9.17748	9.40597	8.57138	9.22564	9.09443	9.35218	8.78356	9.26483
1593	ENSMPUG00000002016	4286.75	0.15108	0.0754544	2.00226	0.0452563	0.244408	CDK4	ENSMPUG00000002016	12.096	12.0797	12.2226	12.152	12.0333	12.0523	12.0995	12.3222	12.3015	12.3059	12.2412	12.1956
1594	ENSMPUG00000002017	1695.87	-0.192506	0.0805119	-2.39103	0.0168012	0.133323	CASP7	ENSMPUG00000002017	11.204	11.0625	11.1069	11.0894	11.0048	11.0157	10.8141	10.8893	10.942	11.0008	10.8867	10.9864
1595	ENSMPUG00000002018	110.233	-0.818687	0.800117	-1.02321	0.306209	0.654685	LRRC43	ENSMPUG00000002018	8.61062	8.94086	7.904	8.53602	8.51467	8.8792	8.08521	8.18939	8.54681	8.94626	7.76879	8.89601
1596	ENSMPUG00000002019	20.6043	-0.590568	0.442983	-1.33316	0.182479	0.519789	NRAP	ENSMPUG00000002019	8.17092	8.07188	8.04778	8.0285	8.02549	7.97875	7.89799	7.91476	7.97301	8.0668	7.90034	8.0379
1597	ENSMPUG00000002021	786.025	0.134884	0.118816	1.13523	0.25628	0.60529	ENOX2	ENSMPUG00000002021	10.1766	10.039	9.91058	10.0447	10.1555	10.184	10.3315	9.97101	10.24	10.1517	10.164	10.237
1598	ENSMPUG00000002022	1394.87	-0.157871	0.153589	-1.02788	0.304008	0.653559	MLXIP	ENSMPUG00000002022	10.9127	10.8778	10.5016	10.7656	10.8711	10.8056	10.8957	10.2734	10.6147	10.9092	10.5679	10.6845
1599	ENSMPUG00000002025	500.298	-0.150925	0.11664	-1.29394	0.195688	0.535971	BCL7A	ENSMPUG00000002025	9.77343	9.81549	9.60162	9.60999	9.77092	9.78206	9.59547	9.56198	9.71395	9.58497	9.59695	9.73379
1600	ENSMPUG00000002026	627.61	0.179437	0.133686	1.34223	0.179521	0.515301	IDNK	ENSMPUG00000002026	10.0006	9.94204	9.85967	9.79835	9.63503	9.83447	9.74031	9.94551	9.98919	9.99874	10.0017	10.0864
1601	ENSMPUG00000002028	4046.63	0.251046	0.136473	1.83953	0.0658368	0.301256	UBQLN1	ENSMPUG00000002028	11.9766	11.7219	11.9211	12.0571	12.1534	11.957	12.6482	12.1247	11.9177	12.1475	12.0871	12.1802
1602	ENSMPUG00000002030	8.07581	0.834436	0.899463	0.927705	0.353561	0.695585		ENSMPUG00000002030	7.85939	7.74905	7.72676	7.74905	7.72548	7.79755	7.8572	7.81104	7.74905	7.82551	7.75582	7.94368
1603	ENSMPUG00000002031	33.711	0.135516	0.414236	0.327146	0.743558	0.916424	MIOX	ENSMPUG00000002031	7.98142	8.13772	8.3235	8.11881	8.10197	8.15419	8.25214	8.30226	8.07683	8.20958	8.11976	7.96018
1604	ENSMPUG00000002032	2518.01	-0.0322744	0.122372	-0.26374	0.79198	0.934985	TCF7L2	ENSMPUG00000002032	11.509	11.6466	11.3125	11.5138	11.491	11.5211	11.2378	11.2619	11.716	11.42	11.6821	11.4584
1605	ENSMPUG00000002033	1081.43	0.094646	0.153481	0.616664	0.537456	0.822245	GKAP1	ENSMPUG00000002033	10.5742	10.2811	10.5217	10.3144	10.5589	10.3118	10.2792	10.4744	10.8371	10.2158	10.6254	10.5269
1606	ENSMPUG00000002034	72.1668	-0.0324966	0.246355	-0.13191	0.895056	0.969277		ENSMPUG00000002034	8.53981	8.47202	8.39063	8.3282	8.41971	8.43876	8.48008	8.2483	8.48532	8.4742	8.43295	8.39747
1607	ENSMPUG00000002035	234.869	-0.305691	0.211324	-1.44655	0.148022	0.467227		ENSMPUG00000002035	9.24684	9.19012	8.91691	9.10352	9.23819	9.24901	9.25982	8.75061	8.92343	9.07618	8.91351	9.08053
1608	ENSMPUG00000002036	449.378	-0.236433	0.288229	-0.820298	0.412046	0.741532	WDR66	ENSMPUG00000002036	9.65811	9.84923	9.3944	9.62768	9.51008	9.76647	8.92703	9.46507	9.76219	9.90012	8.98947	9.72878
1609	ENSMPUG00000002037	484.773	0.0739181	0.155678	0.474813	0.63492	0.871028	MARCHF9	ENSMPUG00000002037	9.68374	9.68474	9.6489	9.69181	9.62475	9.55339	9.47661	9.5198	9.92882	9.70307	9.90077	9.55464
1610	ENSMPUG00000002038	162.016	-0.814894	0.222413	-3.66387	0.000248434	0.00562911		ENSMPUG00000002038	9.02009	9.15924	8.79078	8.93752	8.97292	8.93871	8.68237	8.53852	8.54619	8.74291	8.67079	8.76783
1611	ENSMPUG00000002039	274.502	-0.640193	0.213912	-2.99278	0.00276451	0.0370629		ENSMPUG00000002039	9.25708	9.30083	9.18929	9.43622	9.35287	9.35556	9.24917	8.90254	8.77118	9.18798	8.861	8.97032
1612	ENSMPUG00000002040	718.442	0.0615345	0.0963117	0.63891	0.522882	0.814141	VTI1A	ENSMPUG00000002040	9.94216	10.0284	10.0976	10.0279	10.0873	9.97844	9.97938	10.2152	10.0981	10.0326	10.0354	10.0597
1613	ENSMPUG00000002041	361.665	-0.0593447	0.10772	-0.550916	0.581691	0.84457		ENSMPUG00000002041	9.47612	9.46222	9.46159	9.31442	9.43102	9.43923	9.36186	9.42766	9.44228	9.39356	9.31697	9.44219
1614	ENSMPUG00000002042	980.874	0.0577586	0.110037	0.524903	0.599651	0.852645		ENSMPUG00000002042	10.3759	10.3394	10.3267	10.2855	10.44	10.3295	10.5376	10.2446	10.4307	10.565	10.2587	10.2937
1615	ENSMPUG00000002043	3277.95	0.121046	0.0790865	1.53056	0.125879	0.429292	ZDHHC6	ENSMPUG00000002043	11.7285	11.7838	11.8336	11.8091	11.7636	11.6688	11.685	11.9861	11.9163	11.8553	11.9065	11.8809
1616	ENSMPUG00000002044	12049.1	0.176444	0.11609	1.51989	0.128538	0.433996	ACSL5	ENSMPUG00000002044	13.4436	13.2551	13.6959	13.4376	13.5693	13.4334	13.9707	13.711	13.5191	13.6855	13.4942	13.4587
1617	ENSMPUG00000002045	31.9902	-0.194866	0.511386	-0.381054	0.703163	0.900864	CYP27B1	ENSMPUG00000002045	8.10006	8.14526	7.81536	8.23673	8.20339	8.26523	8.05936	7.88884	8.28269	8.19218	8.06324	8.17354
1618	ENSMPUG00000002046	653.462	0.186587	0.179329	1.04047	0.298122	0.648195	METTL1	ENSMPUG00000002046	9.58385	9.85647	10.0895	9.96672	9.66512	10.0691	9.9832	10.1488	10.0829	10.0537	10.1014	9.64311
1619	ENSMPUG00000002048	25.8633	-0.529077	0.480853	-1.10029	0.271206	0.619976	EEF1AKMT3	ENSMPUG00000002048	7.98118	8.17014	7.88795	8.28222	8.22624	8.0684	7.91573	8.04542	8.00547	8.00207	8.07684	8.13864
1620	ENSMPUG00000002049	2929.69	-0.22844	0.0956529	-2.38821	0.0169305	0.133729	GPAM	ENSMPUG00000002049	11.8183	11.6555	11.7533	11.9091	11.8319	11.7171	11.5758	11.4039	11.7036	11.552	11.7431	11.4689
1621	ENSMPUG00000002050	56.3812	-0.347572	0.320453	-1.08463	0.278086	0.627331	HPD	ENSMPUG00000002050	8.42456	8.18932	8.45406	8.51058	8.2234	8.40714	8.26156	8.18868	8.37277	8.38229	8.3214	8.15917
1622	ENSMPUG00000002051	1464.25	0.0552823	0.1097	0.50394	0.614303	0.859074	TSFM	ENSMPUG00000002051	10.759	10.8978	10.9534	10.7702	10.6818	10.6846	10.6146	10.9424	10.8896	10.9551	10.8506	10.748
1623	ENSMPUG00000002053	661.666	-0.290119	0.196747	-1.47458	0.140326	0.45454	SETD1B	ENSMPUG00000002053	9.91757	10.1333	9.75295	9.95276	10.1941	10.1033	10.2519	9.57461	9.60151	9.8746	9.76743	9.73923
1624	ENSMPUG00000002054	7102.88	-0.221998	0.103611	-2.14261	0.0321444	0.200066	SBF1	ENSMPUG00000002054	12.9018	13.1478	12.7249	12.9359	12.832	13.0218	12.592	12.5306	12.832	12.8427	12.8112	12.7074
1625	ENSMPUG00000002055	615.547	-0.214519	0.163187	-1.31455	0.18866	0.527439	ADRA2A	ENSMPUG00000002055	9.98803	10.172	9.76008	9.56895	10.0446	10.019	9.91042	9.67633	9.85074	9.677	9.76149	9.90428
1626	ENSMPUG00000002056	402.67	0.146747	0.310126	0.473183	0.636082	0.871309	AVIL	ENSMPUG00000002056	9.08351	9.84993	9.27666	9.62613	9.42895	9.36593	9.33739	9.36139	9.485	9.26266	10.2409	9.16824
1627	ENSMPUG00000002057	1273.77	0.0163333	0.0815257	0.200346	0.84121	0.949297	C9orf64	ENSMPUG00000002057	10.7392	10.6719	10.6428	10.6437	10.6685	10.5974	10.6742	10.5308	10.7372	10.7282	10.7329	10.6271
1628	ENSMPUG00000002058	13.015	-0.178284	0.640635	-0.278292	0.780788	0.93087		ENSMPUG00000002058	7.9966	7.99873	7.86798	7.7305	7.97989	7.98974	7.82146	7.83933	8.11191	7.79008	7.9029	7.96795
1629	ENSMPUG00000002059	17065.1	0.0794595	0.0692329	1.14771	0.251087	0.598693		ENSMPUG00000002059	14.1364	13.9673	14.0635	14.0306	14.0972	13.9404	14.2082	14.1156	14.0103	14.1148	14.064	14.1885
1630	ENSMPUG00000002060	1423.66	-0.0123436	0.1772	-0.0696592	0.944465	0.984867	SHOC2	ENSMPUG00000002060	10.8542	10.6637	10.6457	10.7891	11.0537	10.7345	11.2759	10.7097	10.3522	10.6638	10.6289	10.9181
1631	ENSMPUG00000002061	760.294	0.846906	0.117195	7.22648	4.95674e-13	7.21578e-11	RHOF	ENSMPUG00000002061	9.62017	9.75475	9.84622	9.89904	9.69424	9.83076	10.4241	10.5255	10.1995	10.3459	10.4065	10.2994
1632	ENSMPUG00000002062	621.076	-0.13535	0.142465	-0.950058	0.342083	0.685464	TSPAN5	ENSMPUG00000002062	10.1118	9.71067	10.0841	9.89787	9.97147	9.80214	9.73018	9.83155	10.0307	9.80584	9.78994	9.85921
1633	ENSMPUG00000002063	852.811	-0.0304943	0.0912234	-0.334282	0.738167	0.914922	NUP35	ENSMPUG00000002063	10.1697	10.3154	10.2495	10.2722	10.1633	10.2314	10.0566	10.2848	10.2333	10.237	10.2457	10.205
1634	ENSMPUG00000002064	21121	0.0206623	0.0827443	0.249713	0.802809	0.938324	CTDSP2	ENSMPUG00000002064	14.3339	14.3394	14.1837	14.4416	14.5329	14.3891	14.3801	14.3857	14.4066	14.2577	14.3879	14.5358
1635	ENSMPUG00000002065	2186.32	-0.00264845	0.128038	-0.0206848	0.983497	0.995509	PDCD4	ENSMPUG00000002065	11.2574	11.3925	11.1086	11.5525	11.2086	11.3251	11.2715	11.359	10.9971	11.4532	11.2267	11.5078
1636	ENSMPUG00000002066	2676.58	0.0671269	0.0775832	0.865224	0.386916	0.722139	RAP1GDS1	ENSMPUG00000002066	11.6189	11.4397	11.6392	11.5191	11.5168	11.4952	11.7177	11.5464	11.5645	11.5702	11.6587	11.5261
1637	ENSMPUG00000002067	141.284	0.308114	0.232531	1.32505	0.185155	0.523177	MMGT1	ENSMPUG00000002067	8.80769	8.63033	8.62235	8.73921	8.70029	8.7137	9.09944	8.62149	8.62247	8.8386	8.83886	8.80684
1638	ENSMPUG00000002068	77.4983	0.086668	0.25293	0.342656	0.731857	0.911125	DUSP19	ENSMPUG00000002068	8.43596	8.50537	8.34271	8.46466	8.548	8.38264	8.61985	8.42596	8.29186	8.49088	8.46021	8.5192
1639	ENSMPUG00000002069	94.9445	0.230112	0.245455	0.93749	0.348507	0.690715		ENSMPUG00000002069	8.42124	8.39234	8.66386	8.5997	8.58951	8.37407	8.54691	8.75314	8.58068	8.58235	8.5737	8.51052
1640	ENSMPUG00000002070	49.282	-0.593399	0.500825	-1.18484	0.23608	0.583023	RBM20	ENSMPUG00000002070	8.15498	8.359	8.40987	8.31782	8.14119	8.40436	8.18416	8.35204	7.94902	7.82916	8.4353	8.09715
1641	ENSMPUG00000002071	1776.86	-0.2987	0.11984	-2.49249	0.0126852	0.109827	LRIG3	ENSMPUG00000002071	11.227	11.1062	10.9932	11.208	11.1505	11.3254	11.0191	10.9415	10.7432	10.7156	10.8849	11.1754
1642	ENSMPUG00000002072	3.46577	-0.46919	1.17603	-0.398962	0.689921	NA	STPG2	ENSMPUG00000002072	7.73032	7.82413	7.63673	7.66864	7.77701	7.81995	7.56835	7.62046	7.90437	7.72427	7.64425	7.71405
1643	ENSMPUG00000002073	855.283	-0.0348128	0.0924684	-0.376483	0.706558	0.901782	TFB1M	ENSMPUG00000002073	10.2859	10.1439	10.3191	10.1889	10.2311	10.2643	10.2059	10.3148	10.2177	10.099	10.162	10.2816
1644	ENSMPUG00000002074	6258.89	0.0246511	0.0743797	0.331422	0.740325	0.915464	SMC3	ENSMPUG00000002074	12.6046	12.7251	12.7612	12.6081	12.6958	12.6934	12.6087	12.8476	12.7604	12.6002	12.7128	12.6911
1645	ENSMPUG00000002076	6.0116	-1.06764	1.21631	-0.877771	0.380068	NA	NOX3	ENSMPUG00000002076	7.95845	7.76914	7.56458	7.90461	7.70857	7.71521	7.62133	7.64823	7.62133	7.7256	7.76704	8.0421
1646	ENSMPUG00000002077	622.758	0.158388	0.146638	1.08013	0.280086	0.629513		ENSMPUG00000002077	9.79014	9.66391	10.0426	9.80799	9.9619	9.77023	10.0049	10.1983	9.89739	9.71356	9.92845	9.94586
1647	ENSMPUG00000002078	77.4313	-0.150704	0.256503	-0.587534	0.556845	0.833256		ENSMPUG00000002078	8.43769	8.5722	8.42164	8.35804	8.55856	8.50531	8.49765	8.48783	8.34515	8.46406	8.2451	8.50389
1648	ENSMPUG00000002079	5870.09	-0.0346971	0.137645	-0.252077	0.800982	0.937871	NCKAP1	ENSMPUG00000002079	12.7257	12.4871	12.5557	12.4383	12.844	12.627	13.0041	12.5447	12.3445	12.4468	12.3562	12.7148
1649	ENSMPUG00000002080	1417.19	0.229751	0.209576	1.09627	0.272962	0.621998		ENSMPUG00000002080	10.5552	10.4611	10.7906	10.704	11.0162	10.4925	11.3893	11.0893	10.2939	10.7437	10.5959	10.8539
1650	ENSMPUG00000002081	348.546	0.772483	0.169618	4.55424	5.25757e-06	0.000210944	SLC16A7	ENSMPUG00000002081	9.14468	9.14057	9.12601	9.03786	9.19009	9.175	9.90766	9.42089	9.39652	9.68076	9.43676	9.43957
1651	ENSMPUG00000002083	1226.89	-0.0599906	0.251878	-0.238174	0.811746	0.940039	DUSP5	ENSMPUG00000002083	11.2091	10.5167	10.6041	9.91317	10.6662	10.4638	10.8993	9.85295	10.875	10.4769	10.5972	10.458
1652	ENSMPUG00000002085	1.60592	0.901321	1.98174	0.454813	0.649244	NA		ENSMPUG00000002085	7.75438	7.67469	7.61998	7.57016	7.62027	7.66886	7.7863	7.48558	7.57016	7.77678	7.53541	7.61998
1653	ENSMPUG00000002088	21332.7	0.11621	0.0830904	1.3986	0.161934	0.487432		ENSMPUG00000002088	14.4539	14.4281	14.318	14.2694	14.4618	14.1099	14.4149	14.3908	14.4397	14.5323	14.4482	14.5267
1654	ENSMPUG00000002089	915.326	-0.0276444	0.0853809	-0.323777	0.746106	0.91727	SMNDC1	ENSMPUG00000002089	10.4267	10.2463	10.2924	10.2729	10.3451	10.281	10.3266	10.2038	10.3254	10.3143	10.2309	10.3381
1655	ENSMPUG00000002090	11.8723	0.520729	0.620345	0.839418	0.401235	0.733557		ENSMPUG00000002090	7.80247	7.81508	7.78504	7.99489	7.96065	7.85873	8.08631	7.81214	7.89532	7.94932	8.02289	7.82957
1656	ENSMPUG00000002091	38.4603	0.101565	0.422369	0.240465	0.80997	0.939501	UNC5C	ENSMPUG00000002091	8.09875	8.40055	8.17166	7.9446	8.23898	8.18227	8.29342	8.1446	8.24224	8.36634	8.09322	8.07169
1657	ENSMPUG00000002092	692.351	-0.364912	0.118277	-3.08522	0.00203404	0.0293181	TMEM120B	ENSMPUG00000002092	10.2903	9.98321	10.2159	10.1267	10.0396	10.1138	9.87552	9.82995	9.90911	9.72198	10.0192	9.90432
5081	ENSMPUG00000006212	201.265	3.23106	0.331461	9.74793	1.8827e-22	9.67825e-20	UCHL1	ENSMPUG00000006212	7.81687	7.98766	8.34233	7.99468	8.41012	8.39057	9.48315	9.48028	9.7159	8.88707	9.49363	8.95482
1659	ENSMPUG00000002094	200.046	1.08317	1.0127	1.06959	0.284805	0.633543	PSCA	ENSMPUG00000002094	8.3585	8.6102	8.46271	8.24899	8.2321	9.72816	10.3976	8.30043	8.40829	8.38518	9.31967	8.19622
1660	ENSMPUG00000002095	649.455	-0.12102	0.181397	-0.667156	0.504673	0.804574	MXI1	ENSMPUG00000002095	10.262	9.85249	9.69013	10.0672	10.1052	9.85408	9.80228	9.65308	9.92672	9.87543	9.81398	10.225
1661	ENSMPUG00000002096	5991.86	-0.0232362	0.119	-0.195262	0.845188	0.950476	ADD3	ENSMPUG00000002096	12.7803	12.5416	12.6254	12.6399	12.7284	12.5245	12.9041	12.6167	12.2574	12.5835	12.5067	12.7716
1662	ENSMPUG00000002097	167.721	0.319051	0.244186	1.30659	0.191352	0.530766	BMPR1B	ENSMPUG00000002097	8.73028	8.75832	8.60359	8.71055	8.9393	9.01275	9.06126	8.71546	9.15818	8.84936	8.88689	8.84216
1663	ENSMPUG00000002098	211.763	0.0468873	0.225219	0.208186	0.835084	0.947979	MORN3	ENSMPUG00000002098	9.04444	9.14304	8.89829	8.95014	8.9516	9.04607	8.8193	9.12884	8.97573	9.16729	8.72324	9.27499
1664	ENSMPUG00000002099	1672.38	-0.0313106	0.0815034	-0.384163	0.700858	0.899655	XPNPEP1	ENSMPUG00000002099	10.9673	11.0323	11.0447	11.093	10.8726	10.9763	10.9136	10.9932	10.9078	11.0609	11.0369	10.9158
1665	ENSMPUG00000002100	3078.86	-0.178139	0.105493	-1.68863	0.0912911	0.36152	ORAI1	ENSMPUG00000002100	11.903	11.7331	11.8547	11.7877	11.8824	11.7911	11.5802	11.485	11.962	11.6412	11.7483	11.5333
1666	ENSMPUG00000002101	3646.33	-0.0144068	0.075078	-0.191891	0.847827	0.951735	PDLIM5	ENSMPUG00000002101	12.0873	12.0232	11.9797	11.9431	11.9864	11.8204	11.9424	11.9334	11.8734	12.0043	11.9709	12.041
1667	ENSMPUG00000002102	400.059	-0.108386	0.514984	-0.210465	0.833305	0.947395		ENSMPUG00000002102	9.74201	9.47988	9.7444	9.47878	9.69371	8.809	8.33129	9.75266	9.79636	9.42779	9.15582	9.75027
1668	ENSMPUG00000002103	21.4223	0.0267489	0.460123	0.0581343	0.953642	0.987377	IGSF1	ENSMPUG00000002103	7.98828	7.95363	8.14445	7.95715	8.08957	8.04302	8.1566	8.09866	7.97659	8.03317	7.87823	7.9425
1669	ENSMPUG00000002104	909.951	-0.108373	0.143522	-0.755096	0.450191	0.76834	KDM2B	ENSMPUG00000002104	10.289	10.2969	10.1083	10.4696	10.3842	10.3601	10.4931	10.1576	9.9474	10.2965	10.1663	10.3383
1670	ENSMPUG00000002106	701.947	-0.00525923	0.296201	-0.0177556	0.985834	0.99621		ENSMPUG00000002106	9.69323	9.50915	10.3254	10.204	9.72151	10.3767	9.53095	10.597	10.2322	9.7255	9.65261	9.96487
11600	ENSMPUG00000013997	1893.25	1.22387	0.125852	9.72467	2.36678e-22	1.1798e-19	NEK6	ENSMPUG00000013997	10.4495	10.5114	10.5342	10.6514	10.6108	10.4282	11.8171	11.5072	11.2702	11.7667	11.4444	11.4225
1672	ENSMPUG00000002110	69.1026	-0.0870106	0.31948	-0.272351	0.785353	0.931954	SORCS1	ENSMPUG00000002110	8.40316	8.2332	8.35906	8.44663	8.41369	8.39673	8.35059	8.4126	8.30104	8.45448	8.06657	8.4567
1673	ENSMPUG00000002111	1117.96	-0.120418	0.106761	-1.12792	0.259354	0.607996	SMARCAD1	ENSMPUG00000002111	10.6509	10.5435	10.5263	10.4833	10.6049	10.528	10.6218	10.4513	10.2908	10.4974	10.309	10.5758
1674	ENSMPUG00000002112	65.5269	-0.164592	0.352927	-0.466363	0.640956	0.874015	LYNX1	ENSMPUG00000002112	8.32384	8.43516	8.38931	8.4798	8.45943	8.30627	8.56458	8.35217	8.05418	8.43413	8.33389	8.2867
1675	ENSMPUG00000002115	1204.02	-0.12088	0.0877809	-1.37706	0.168492	0.497701	RNF34	ENSMPUG00000002115	10.7618	10.6518	10.6687	10.6562	10.5256	10.6085	10.4339	10.5581	10.5211	10.5265	10.6026	10.6513
1676	ENSMPUG00000002117	2082.3	-0.180556	0.102012	-1.76995	0.0767353	0.328527		ENSMPUG00000002117	11.4264	11.2163	11.4503	11.3847	11.2183	11.2581	10.9737	11.2756	11.2091	11.0462	11.2611	11.2516
1677	ENSMPUG00000002118	1682.68	-0.0716399	0.0735068	-0.974603	0.329757	0.674774	ANAPC5	ENSMPUG00000002118	11.008	10.9963	11.1002	11.0702	10.9749	10.9911	11.0129	10.9577	10.9146	11.0346	10.9933	10.8655
1678	ENSMPUG00000002119	320.767	0.150406	0.157833	0.952941	0.34062	0.68511	STK26	ENSMPUG00000002119	9.17815	9.35102	9.24484	9.33138	9.3608	9.20426	9.52727	9.41063	9.10282	9.43488	9.31256	9.34394
1679	ENSMPUG00000002121	2.25896	2.02352	1.81366	1.11571	0.264546	NA		ENSMPUG00000002121	7.57959	7.63322	7.63321	7.63322	7.662	7.68323	7.89782	7.57959	7.63322	7.65939	7.79287	7.52597
1680	ENSMPUG00000002122	816.37	-0.511993	0.161461	-3.17099	0.00151918	0.0236206	C1QTNF7	ENSMPUG00000002122	10.4448	10.3348	10.1037	10.207	10.459	10.1029	10.1591	9.63405	9.80983	10.0219	9.92696	9.97514
7802	ENSMPUG00000009464	9304.41	1.74611	0.18096	9.64913	4.95735e-22	2.39848e-19	CD68	ENSMPUG00000009464	11.8852	12.4425	12.0842	12.4875	11.979	11.8721	13.3804	13.6596	13.8128	14.0706	14.2015	13.4606
1682	ENSMPUG00000002124	422.736	-0.266154	0.192004	-1.38619	0.165689	0.493091	CC2D2A	ENSMPUG00000002124	9.61527	9.6304	9.78066	9.53428	9.54921	9.57236	9.6789	9.62272	9.06786	9.52894	9.26094	9.45733
1683	ENSMPUG00000002125	18.0925	0.997711	0.765058	1.3041	0.1922	0.531914		ENSMPUG00000002125	7.77854	8.03502	7.79174	7.87874	8.09868	7.6832	8.09395	8.1532	7.7051	7.8933	8.03764	8.14
1684	ENSMPUG00000002128	1430.92	-0.158864	0.132165	-1.20202	0.229357	0.574789	P2RX7	ENSMPUG00000002128	10.9031	10.977	10.5659	10.7274	10.7347	10.793	10.7866	10.3779	10.5718	10.8338	10.7011	10.7151
1685	ENSMPUG00000002129	208.268	0.0420811	0.155812	0.270076	0.787102	0.932308	CCSER1	ENSMPUG00000002129	9.17236	8.94269	9.03443	8.87063	8.97203	8.98684	9.03533	8.97334	9.04452	8.95638	8.97793	9.11126
1686	ENSMPUG00000002130	2500.21	-0.286425	0.145304	-1.97122	0.0486989	0.253885	ZMAT1	ENSMPUG00000002130	11.525	11.6704	11.8087	11.5054	11.4369	11.6132	10.9147	11.6907	11.4558	11.2034	11.2927	11.4071
1687	ENSMPUG00000002131	1089.5	-0.122194	0.129199	-0.94578	0.344261	0.686768	IFT81	ENSMPUG00000002131	10.6481	10.7421	10.4586	10.2903	10.536	10.4588	10.4863	10.4384	10.2584	10.4012	10.3811	10.6279
1688	ENSMPUG00000002132	30.5263	-0.26282	0.455776	-0.576643	0.564181	0.836708		ENSMPUG00000002132	8.13619	8.26762	8.15859	7.88207	8.2377	8.14979	8.1061	8.06903	8.22785	8.16258	7.93357	8.04662
1689	ENSMPUG00000002133	3341.65	0.00510719	0.0973454	0.0524646	0.958158	0.988338	FBXL5	ENSMPUG00000002133	12.0415	11.9522	11.8158	11.6982	11.8197	11.7381	11.7545	11.7789	11.8557	11.7597	11.943	12.0046
1690	ENSMPUG00000002134	330.679	-0.136782	0.173545	-0.788164	0.430601	0.754389		ENSMPUG00000002134	9.30553	9.17135	9.50804	9.53509	9.31189	9.34444	9.14385	9.55901	9.24688	9.18195	9.25889	9.35651
1691	ENSMPUG00000002135	774.198	-0.27822	0.120847	-2.30226	0.0213207	0.155532	CDCA4	ENSMPUG00000002135	10.3095	10.2257	10.2078	10.3115	10.1649	10.0912	9.83075	9.9265	10.1059	9.99983	10.2179	10.0283
1692	ENSMPUG00000002136	77.9206	-0.470978	0.325286	-1.44789	0.147648	0.466824		ENSMPUG00000002136	8.4655	8.70516	8.32578	8.62238	8.49716	8.52591	8.10162	8.42449	8.3942	8.44076	8.35952	8.56421
1693	ENSMPUG00000002137	11.4217	0.660694	0.680979	0.970212	0.331941	0.677977		ENSMPUG00000002137	7.81346	8.02707	7.90515	7.8712	7.81638	7.70303	7.78265	8.00091	7.83293	8.06525	7.92918	7.90923
1694	ENSMPUG00000002138	5274.15	0.17892	0.130618	1.36979	0.170751	0.502322	ATP2A2	ENSMPUG00000002138	12.4184	12.2419	12.2027	12.4579	12.5239	12.3855	12.9285	12.2621	12.384	12.6947	12.4083	12.4778
1695	ENSMPUG00000002139	4142.73	0.0358034	0.101369	0.3532	0.723938	0.907649	BST1	ENSMPUG00000002139	12.0145	12.0282	11.9251	12.3727	12.1696	12.1409	12.1856	12.0729	12.0893	12.3056	12.0597	12.1623
1696	ENSMPUG00000002141	1006.6	-0.320041	0.109381	-2.92593	0.00343425	0.0435906		ENSMPUG00000002141	10.5546	10.598	10.3789	10.4815	10.4085	10.4408	10.0612	10.1795	10.2875	10.3126	10.2663	10.3552
1697	ENSMPUG00000002142	100.196	-0.678217	0.297974	-2.27609	0.0228405	0.162989		ENSMPUG00000002142	8.49369	8.8091	8.70537	8.61129	8.6925	8.51339	8.27656	8.4392	8.54884	8.52104	8.51885	8.22752
1698	ENSMPUG00000002144	228.268	-0.148383	0.149015	-0.995754	0.31937	0.668316		ENSMPUG00000002144	9.05927	9.07669	9.20722	8.99777	9.10898	9.04527	8.91033	9.13656	9.08314	9.02743	8.88626	8.98861
1699	ENSMPUG00000002145	7133.58	-0.265048	0.070588	-3.75485	0.000173442	0.00421436		ENSMPUG00000002145	12.9825	12.9217	12.9632	13.0011	13.0199	13.0128	12.6253	12.7892	12.8189	12.5938	12.7406	12.8084
1700	ENSMPUG00000002146	1424.92	0.0168356	0.154985	0.108627	0.913498	0.973855	MMRN1	ENSMPUG00000002146	11.0112	10.67	10.6515	10.8325	10.8117	10.6664	10.8069	10.7311	10.5911	10.4114	11.0111	11.0907
1701	ENSMPUG00000002147	2015.33	0.0465008	0.077261	0.601866	0.547263	0.827339	ANAPC7	ENSMPUG00000002147	11.1152	11.125	11.1342	11.3146	11.1592	11.3006	11.2843	11.2279	11.208	11.2635	11.2088	11.2088
1702	ENSMPUG00000002148	632.123	0.170872	0.179734	0.950692	0.341761	0.685464	PLD4	ENSMPUG00000002148	9.66973	9.93921	9.88066	10.0582	9.88851	9.70275	10.1864	10.0264	9.56785	10.1942	9.96619	9.81542
1703	ENSMPUG00000002149	1137.82	-0.318861	0.248113	-1.28514	0.198742	0.539845	PROM1	ENSMPUG00000002149	10.5792	10.8101	10.0592	10.9281	10.4897	10.7924	9.90236	10.1421	10.5415	10.9268	9.97324	10.662
1704	ENSMPUG00000002150	6.18373	-0.333352	0.747645	-0.445869	0.655692	NA		ENSMPUG00000002150	7.91592	7.81721	7.85703	7.70856	7.82532	7.78003	7.89401	7.74913	7.72731	7.76164	7.7801	7.80802
1705	ENSMPUG00000002151	12316	0.292121	0.0871325	3.35261	0.000800526	0.0143449	ARPC3	ENSMPUG00000002151	13.4218	13.5016	13.6065	13.4817	13.3191	13.4167	13.5535	13.9184	13.7149	13.6947	13.8212	13.7337
1706	ENSMPUG00000002152	3426.46	-0.188754	0.097257	-1.94078	0.0522854	0.263833	CEP170B	ENSMPUG00000002152	11.9791	11.9705	11.9898	11.8981	11.9331	11.9999	11.8463	11.5913	11.9516	11.8046	11.9289	11.5807
1707	ENSMPUG00000002153	392.771	-0.239832	0.158599	-1.51219	0.130485	0.437258	ZNF658	ENSMPUG00000002153	9.37012	9.73901	9.40748	9.55667	9.59464	9.60177	9.40846	9.55636	9.22744	9.32768	9.40749	9.519
1708	ENSMPUG00000002154	535.969	0.0292076	0.232743	0.125493	0.900133	0.970709	FAM13A	ENSMPUG00000002154	9.78364	9.63834	9.67202	9.66658	9.88592	9.76227	10.3355	9.48862	9.42128	9.80755	9.60596	9.60025
1709	ENSMPUG00000002155	1102.83	0.419977	0.111815	3.756	0.000172649	0.00420129	GLA	ENSMPUG00000002155	10.3172	10.3438	10.4896	10.4044	10.229	10.1875	10.492	10.7458	10.6326	10.6402	10.816	10.5734
1710	ENSMPUG00000002156	1195.72	0.084775	0.0925786	0.915708	0.35982	0.700561	GPN3	ENSMPUG00000002156	10.5572	10.5458	10.5887	10.5897	10.613	10.3998	10.4991	10.7243	10.5729	10.6562	10.5385	10.6929
1711	ENSMPUG00000002158	7143.43	0.0377664	0.0697349	0.541571	0.588114	0.847137	AKT1	ENSMPUG00000002158	12.9533	12.8594	12.823	12.8177	12.8128	12.8666	12.9406	12.729	12.9361	12.9077	12.9667	12.8593
1712	ENSMPUG00000002159	36.5421	-0.433033	0.370364	-1.16921	0.242319	0.590385	FAM216A	ENSMPUG00000002159	8.16506	8.25194	8.26812	8.30457	8.09553	8.15209	8.02422	8.11038	8.14215	8.1707	8.30457	8.00732
1713	ENSMPUG00000002160	835.623	-0.258543	0.147197	-1.75644	0.0790132	0.333873	SIVA1	ENSMPUG00000002160	10.2668	10.194	10.4634	10.4238	10.0902	10.2468	9.79235	10.1703	10.2593	10.0716	10.2608	9.97369
1714	ENSMPUG00000002161	2720.49	0.0783386	0.165306	0.473902	0.63557	0.871028		ENSMPUG00000002161	11.6999	11.6058	11.3524	11.4211	11.627	11.4919	12.0468	11.4653	11.0904	11.5459	11.4993	11.8127
1715	ENSMPUG00000002162	404.257	0.123098	0.122141	1.00783	0.313534	0.662765	RAD9B	ENSMPUG00000002162	9.32878	9.51985	9.49263	9.51793	9.46622	9.51792	9.54813	9.55703	9.5898	9.67092	9.52065	9.39318
1716	ENSMPUG00000002164	37.7619	0.299199	0.431892	0.692763	0.488458	0.795341		ENSMPUG00000002164	8.2878	8.22539	7.99778	7.99007	8.13525	8.19583	8.19458	7.99078	8.35814	8.12512	8.31199	8.28081
1717	ENSMPUG00000002165	73.1987	0.378189	0.339803	1.11296	0.265724	0.612936		ENSMPUG00000002165	8.3323	8.39979	8.07403	8.46042	8.55747	8.25805	8.39945	8.51017	8.35186	8.39445	8.40154	8.76844
1718	ENSMPUG00000002166	23.03	-0.822051	0.724878	-1.13405	0.256772	0.605836	NAP1L5	ENSMPUG00000002166	8.06809	7.78319	8.29375	8.30234	7.8759	8.07028	8.10483	8.07618	7.75442	7.98572	8.01289	7.85052
1719	ENSMPUG00000002167	75.7227	-0.552155	0.303494	-1.81933	0.0688612	0.308572	ADSS1	ENSMPUG00000002167	8.58633	8.30537	8.64537	8.48137	8.57693	8.49845	8.58593	8.30138	8.30801	8.24176	8.36354	8.24234
1720	ENSMPUG00000002168	10153.4	0.0599516	0.170316	0.352002	0.724837	0.907776	RPL36A	ENSMPUG00000002168	13.3606	13.0396	13.6504	13.5154	13.1052	13.2008	12.8252	13.8077	13.4481	13.0964	13.426	13.5178
1721	ENSMPUG00000002169	430.554	-0.0688648	0.16559	-0.415875	0.677501	0.891211	HERC5	ENSMPUG00000002169	9.78982	9.54227	9.79374	9.4165	9.50767	9.39368	9.65546	9.58584	9.34806	9.52145	9.5395	9.58192
1722	ENSMPUG00000002171	1280.23	0.668685	0.107677	6.21011	5.29473e-10	4.8388e-08	BTK	ENSMPUG00000002171	10.3234	10.5462	10.2899	10.4529	10.331	10.3486	10.8012	10.9742	10.7711	10.8124	11.0795	11.0077
1723	ENSMPUG00000002172	508.298	-0.0441879	0.121164	-0.364696	0.715338	0.903857	RMI1	ENSMPUG00000002172	9.70484	9.85759	9.72094	9.68447	9.68056	9.73039	9.47486	9.76184	9.80311	9.72441	9.68469	9.74574
1724	ENSMPUG00000002173	15.6681	-0.757627	0.715526	-1.05884	0.289673	0.638585	FRMD7	ENSMPUG00000002173	7.94752	8.06358	7.93749	8.15565	7.69856	8.02923	7.83403	7.93788	7.6468	8.03687	7.93539	7.94791
1725	ENSMPUG00000002174	1905.94	-0.218704	0.152509	-1.43404	0.15156	0.473444	SLC28A3	ENSMPUG00000002174	11.2993	10.9244	11.6094	11.1817	11.1295	11.1615	11.192	11.3381	10.8313	10.9587	10.8798	11.028
1726	ENSMPUG00000002175	842.044	0.0135089	0.194419	0.0694831	0.944605	0.984867	PPTC7	ENSMPUG00000002175	10.0625	10.2261	10.1065	10.2391	10.3765	10.2076	10.6503	10.3075	9.67854	10.1883	10.0217	10.2635
1727	ENSMPUG00000002176	3294.02	0.00080019	0.137297	0.00582818	0.99535	0.999115	RAP2C	ENSMPUG00000002176	11.5726	11.8574	11.6459	12.0787	12.0294	11.69	11.6697	11.7617	11.9475	11.6974	12.1365	11.6883
1728	ENSMPUG00000002178	12.527	-1.42293	0.697684	-2.0395	0.0413999	0.231406	MBNL3	ENSMPUG00000002178	7.86301	7.90347	7.8894	8.21397	7.9285	8.04445	7.7164	7.86139	7.81431	7.71325	7.96197	7.83501
1729	ENSMPUG00000002179	334.578	0.174707	0.156885	1.1136	0.265449	0.612936	TIMM8A	ENSMPUG00000002179	9.3429	9.04159	9.41716	9.45533	9.2806	9.25524	9.45289	9.39344	9.41476	9.51656	9.31217	9.31918
1730	ENSMPUG00000002180	38.1054	0.421801	0.504089	0.83676	0.402727	0.734383	NTRK2	ENSMPUG00000002180	8.14349	8.31128	7.93942	8.02074	8.1811	8.15787	8.3831	7.87558	8.25614	8.37756	8.25474	8.07965
1731	ENSMPUG00000002182	456.372	0.355191	0.167092	2.12573	0.033526	0.204984	AGTPBP1	ENSMPUG00000002182	9.64701	9.40209	9.30001	9.44367	9.66097	9.5555	9.91037	9.49833	9.73746	9.71291	9.56422	9.84534
1732	ENSMPUG00000002183	1870.68	0.128952	0.0910662	1.41603	0.156767	0.479994	NAA35	ENSMPUG00000002183	11.0326	11.1029	11.1691	10.8696	11.1359	11.0558	11.3008	11.2456	11.1477	11.1202	11.109	11.1092
1733	ENSMPUG00000002184	2186.04	-0.000545184	0.133022	-0.00409844	0.99673	0.999312	TCTN1	ENSMPUG00000002184	11.3048	11.3579	11.3908	11.1864	11.2687	11.354	11.0438	11.2435	11.6788	11.1519	11.4924	11.1575
1734	ENSMPUG00000002185	2502.25	0.27091	0.0649877	4.16864	3.06428e-05	0.000976888	HVCN1	ENSMPUG00000002185	11.3936	11.3699	11.3959	11.3286	11.4016	11.2552	11.5817	11.5574	11.627	11.6509	11.5995	11.5552
1735	ENSMPUG00000002186	5534	0.338427	0.0804888	4.20465	2.61487e-05	0.00085516	GOLM1	ENSMPUG00000002186	12.3679	12.1368	12.3731	12.4635	12.3449	12.4048	12.6054	12.699	12.7776	12.6273	12.6064	12.6937
1736	ENSMPUG00000002187	764.166	-0.185905	0.1807	-1.02881	0.303571	0.653241	HERC6	ENSMPUG00000002187	10.3132	10.1157	10.3474	10.1344	9.99018	10.0607	10.3845	9.90587	9.6761	10.0611	10.1987	9.87168
1737	ENSMPUG00000002188	5467.36	-0.0248894	0.0884934	-0.281257	0.778513	0.930058	PPP1CC	ENSMPUG00000002188	12.553	12.5687	12.6102	12.4486	12.5044	12.4195	12.2775	12.6428	12.5326	12.3899	12.5136	12.5857
1738	ENSMPUG00000002189	1804.69	0.0686347	0.095834	0.716183	0.473878	0.786217	ISCA1	ENSMPUG00000002189	11.1458	11.0382	11.0127	10.9897	11.084	10.9956	10.9591	11.1653	11.1267	11.08	10.9541	11.2984
1739	ENSMPUG00000002191	2392.67	0.194893	0.12333	1.58025	0.114049	0.408234	TUT7	ENSMPUG00000002191	11.3045	11.2613	11.2551	11.2286	11.5162	11.4434	11.8601	11.4822	11.3581	11.4224	11.326	11.5315
1740	ENSMPUG00000002192	2970.89	0.0186418	0.13974	0.133404	0.893874	0.968604	PPM1K	ENSMPUG00000002192	11.6632	11.3666	12.0237	11.7116	11.6657	11.6511	11.6953	12.0543	11.6448	11.4922	11.6094	11.6938
1741	ENSMPUG00000002193	1340.28	0.233089	0.109871	2.12148	0.0338817	0.206119		ENSMPUG00000002193	10.5086	10.6243	10.8532	10.6008	10.6063	10.5576	10.8086	11.0005	10.7629	10.8685	10.7642	10.6559
1742	ENSMPUG00000002195	799.047	0.327726	0.132514	2.47314	0.0133932	0.113918		ENSMPUG00000002195	9.99792	9.85888	10.0872	9.9647	10.0555	10.2056	10.5	10.3434	10.1936	10.1839	10.0721	10.2541
1743	ENSMPUG00000002196	6410.57	0.000507542	0.102054	0.00497327	0.996032	0.999312	DAPK1	ENSMPUG00000002196	12.7826	12.706	12.5269	12.7973	12.7515	12.7634	12.8158	12.4284	12.7816	12.6643	12.9216	12.6841
1744	ENSMPUG00000002197	11696.9	-0.20203	0.132617	-1.52341	0.127656	0.432708	INF2	ENSMPUG00000002197	13.7573	13.9028	13.6283	13.3881	13.3781	13.6115	13.3883	13.1306	13.5122	13.7374	13.4645	13.2596
1745	ENSMPUG00000002199	254.475	0.195714	0.207433	0.943503	0.345424	0.687836	MNS1	ENSMPUG00000002199	9.02004	9.25584	8.88183	9.18566	9.09634	9.10538	8.98949	9.20566	9.16973	9.43691	8.96209	9.34386
1746	ENSMPUG00000002200	109.228	-0.0648335	0.242466	-0.267392	0.789168	0.933205	TEX9	ENSMPUG00000002200	8.42448	8.68506	8.52973	8.74411	8.68754	8.70896	8.45312	8.75321	8.66283	8.65729	8.49134	8.64796
1747	ENSMPUG00000002201	11.3066	0.310505	0.802098	0.387116	0.69867	0.898994		ENSMPUG00000002201	7.9104	7.81789	7.94529	7.63691	7.87438	7.99137	8.13022	7.78705	7.97293	7.88576	7.80644	7.75216
1748	ENSMPUG00000002203	45.8567	-0.583419	0.448092	-1.30201	0.192914	0.532729	DRP2	ENSMPUG00000002203	8.35958	8.29569	8.13823	8.47766	8.20117	8.28507	8.03104	7.93584	8.28724	8.38177	8.22361	8.15719
1749	ENSMPUG00000002204	1361.71	-0.173915	0.0986299	-1.7633	0.0778491	0.331251	RFX7	ENSMPUG00000002204	10.965	10.7592	10.7513	10.8134	10.7116	10.8024	10.6672	10.6396	10.5398	10.6312	10.6343	10.8533
4924	ENSMPUG00000006038	5220.65	1.19788	0.124282	9.63836	5.50593e-22	2.58779e-19		ENSMPUG00000006038	11.4787	12.0279	11.6744	11.9114	11.681	11.8152	12.6063	12.9479	12.954	13.0027	13.0008	12.7523
1751	ENSMPUG00000002206	2885.03	-0.168441	0.144088	-1.16901	0.242399	0.590385	NEDD4	ENSMPUG00000002206	11.7579	11.9222	11.6924	11.4163	11.7716	11.5804	11.7132	11.6797	11.1843	11.3045	11.5794	11.7453
5162	ENSMPUG00000006302	1608.39	1.5088	0.157102	9.60398	7.69171e-22	3.25081e-19	SLC37A2	ENSMPUG00000006302	9.8651	10.2449	10.4016	10.4021	10.0879	10.1521	11.3915	11.5721	11.2964	11.5434	11.5514	11.0356
1753	ENSMPUG00000002208	24.124	0.854547	0.452914	1.88678	0.0591901	0.283623	CENPI	ENSMPUG00000002208	7.81408	7.96156	7.98179	8.03998	8.11205	7.94412	8.27392	8.2059	8.01529	8.16826	8.06632	8.03819
1754	ENSMPUG00000002209	100.613	0.350784	0.433105	0.809927	0.417982	0.746477		ENSMPUG00000002209	8.14949	8.68354	8.35236	8.57652	8.76202	8.47386	9.02932	8.69531	8.17911	8.69133	8.54128	8.49244
1755	ENSMPUG00000002210	1836.96	0.145669	0.150335	0.968966	0.332562	0.678572		ENSMPUG00000002210	10.8876	11.0321	10.8455	11.0353	11.31	11.0357	11.5597	10.9119	11.0577	11.238	11.1012	10.9541
1756	ENSMPUG00000002211	5.72953	-0.448034	1.04804	-0.427495	0.669019	NA	PRTG	ENSMPUG00000002211	7.59823	7.7655	7.65896	7.92599	7.88394	7.83264	7.90256	7.71294	7.66096	7.70895	7.82948	7.65222
1757	ENSMPUG00000002212	2645.67	0.00325924	0.104261	0.0312603	0.975062	0.992683	ATXN2	ENSMPUG00000002212	11.4927	11.4087	11.5256	11.5521	11.7102	11.6073	11.8427	11.5001	11.4999	11.5124	11.4735	11.4673
1758	ENSMPUG00000002214	233.38	-0.268214	0.206226	-1.30058	0.193402	0.53343	PYGO1	ENSMPUG00000002214	9.21013	9.18067	9.09915	8.8807	9.21062	9.21292	9.25604	8.97387	8.88655	8.81986	8.96056	9.08485
1759	ENSMPUG00000002216	35.6432	-0.0991524	0.515879	-0.192201	0.847585	0.95166	DNAAF4	ENSMPUG00000002216	8.18913	8.38834	7.91836	7.96911	8.12666	8.29545	8.03845	8.13344	8.17097	8.25832	7.88643	8.40421
1760	ENSMPUG00000002218	2845.26	-0.205261	0.102109	-2.01022	0.0444083	0.242294	SFSWAP	ENSMPUG00000002218	11.7656	11.8825	11.6949	11.6527	11.5965	11.7079	11.299	11.4588	11.69	11.5587	11.6611	11.5294
1761	ENSMPUG00000002220	5106.29	0.260992	0.125174	2.08504	0.0370653	0.217992	CCPG1	ENSMPUG00000002220	12.3424	12.142	12.2034	12.2221	12.5504	12.1975	12.8356	12.5276	12.3006	12.3219	12.4305	12.6666
1762	ENSMPUG00000002221	3109.73	-0.147703	0.0861611	-1.71426	0.0864809	0.352219	PPP6R2	ENSMPUG00000002221	11.8766	11.9492	11.7727	11.7162	11.7307	11.8277	11.5254	11.6119	11.7976	11.6871	11.7428	11.7158
1763	ENSMPUG00000002222	650.139	-0.191189	0.117166	-1.63177	0.102727	0.385023	FRZB	ENSMPUG00000002222	9.85238	9.92975	9.83072	9.78761	10.0558	9.96189	9.88116	9.66478	9.90469	9.81691	9.66866	9.68644
1764	ENSMPUG00000002223	528.289	0.131853	0.117466	1.12248	0.261657	0.609397	PIGB	ENSMPUG00000002223	9.55712	9.70249	9.71696	9.78703	9.7304	9.7464	9.84428	9.93435	9.66526	9.83155	9.69071	9.7745
1765	ENSMPUG00000002224	65.3032	-0.620199	0.334611	-1.85349	0.0638117	0.296108	MMP17	ENSMPUG00000002224	8.25006	8.52141	8.33052	8.47089	8.28577	8.74813	8.32019	8.38312	8.18531	8.17629	8.28763	8.30267
1766	ENSMPUG00000002225	6397.83	0.0383386	0.0604678	0.634033	0.526059	0.815448	DNAJC10	ENSMPUG00000002225	12.6892	12.7205	12.7162	12.721	12.7212	12.6595	12.8162	12.765	12.6206	12.7121	12.7855	12.7381
1767	ENSMPUG00000002226	8868.23	0.0341721	0.113567	0.300899	0.763491	0.925393	RAB27A	ENSMPUG00000002226	13.1576	12.8935	13.1662	13.0444	13.3258	13.1658	13.4811	13.1654	13.103	12.9257	13.1048	13.1568
1768	ENSMPUG00000002227	2808.72	-0.577994	0.226112	-2.55623	0.0105813	0.0973502	DENND6B	ENSMPUG00000002227	11.9308	12.2467	11.4576	11.5624	11.3198	11.7152	10.6211	10.9271	11.4899	11.2764	11.6087	11.4003
1769	ENSMPUG00000002228	1671.87	0.114121	0.0686976	1.6612	0.0966731	0.372517	RSL24D1	ENSMPUG00000002228	10.9322	10.9421	10.931	10.9165	11.0035	10.86	11.0461	11.005	11.0277	10.9662	11.1026	11.0062
1770	ENSMPUG00000002230	186.121	-0.0443295	0.339737	-0.130482	0.896185	0.969446	NCR1	ENSMPUG00000002230	9.22689	9.05205	8.69601	8.8694	8.70832	8.91885	8.78179	8.88481	8.56369	8.64105	8.99872	9.41569
1771	ENSMPUG00000002231	2.8072	-1.48401	1.34586	-1.10264	0.270181	NA	PDE1A	ENSMPUG00000002231	7.80889	7.80577	7.72776	7.59683	7.77675	7.77535	7.78406	7.56346	7.59683	7.50873	7.72266	7.64458
1772	ENSMPUG00000002232	1030.71	0.0163348	0.267935	0.0609656	0.951387	0.987209	PKD2	ENSMPUG00000002232	10.5499	10.3183	10.2286	10.213	10.5846	10.352	11.1138	10.2067	9.66484	10.1435	10.2299	10.528
8554	ENSMPUG00000010387	5293.32	1.1858	0.123472	9.60377	7.70709e-22	3.25081e-19		ENSMPUG00000010387	11.667	12.1234	11.7478	11.7595	11.7066	11.7926	12.811	12.7635	12.9665	12.9714	13.1899	12.6827
1774	ENSMPUG00000002235	6.6027	-1.23905	1.09993	-1.12648	0.259961	0.608632		ENSMPUG00000002235	7.85947	7.79694	7.65132	7.89287	7.83603	7.81238	7.6924	7.6399	7.6924	7.906	7.5202	7.84804
1775	ENSMPUG00000002236	10.16	-0.507924	0.864202	-0.587738	0.556708	0.833214		ENSMPUG00000002236	7.86406	7.91145	7.92006	7.93361	7.90109	7.88212	7.8627	7.76173	7.75929	8.09968	7.58415	7.70573
1776	ENSMPUG00000002237	3384.33	-0.270749	0.0973054	-2.78247	0.00539471	0.060912	INPP5A	ENSMPUG00000002237	12.1522	11.8675	12.0385	11.9681	11.9427	11.9201	11.837	11.5134	11.811	11.805	11.8159	11.6271
1777	ENSMPUG00000002238	2.8826	-0.0419615	1.9178	-0.02188	0.982544	NA	IBSP	ENSMPUG00000002238	7.71854	7.56679	7.71599	7.56679	7.77857	7.70219	7.56679	7.71343	7.85795	7.53878	7.53878	7.71599
1778	ENSMPUG00000002240	185.97	0.644326	0.189118	3.407	0.000656816	0.012278		ENSMPUG00000002240	8.69743	8.78635	8.79614	8.95762	8.69789	8.74553	8.88939	9.06662	9.12733	9.25085	9.06642	8.9679
1779	ENSMPUG00000002241	6.375	-0.202402	1.15203	-0.175692	0.860536	NA	DMP1	ENSMPUG00000002241	7.94269	7.70573	7.77517	7.69726	7.97774	7.60877	7.71294	7.61373	7.97093	7.60877	7.89158	7.78125
1780	ENSMPUG00000002242	538.043	-0.210748	0.157731	-1.33613	0.181508	0.518369	LRRC27	ENSMPUG00000002242	9.86559	9.94186	9.77161	9.8041	9.58968	9.80125	9.38678	9.60788	9.78525	9.67254	9.85453	9.70186
1781	ENSMPUG00000002244	872.118	0.0143298	0.157816	0.0908008	0.927651	0.978639	STK32C	ENSMPUG00000002244	10.138	10.1318	10.342	10.062	10.1948	10.5435	10.2388	10.3475	10.5265	10.2493	9.97154	10.1435
1782	ENSMPUG00000002246	48.4178	-0.282129	0.464059	-0.60796	0.543214	0.825104	THSD7B	ENSMPUG00000002246	8.42124	8.51483	8.03491	8.14384	8.25696	8.33179	8.30865	8.1009	8.02126	8.19611	8.20371	8.48724
1783	ENSMPUG00000002247	3319.42	0.0426159	0.0776434	0.548867	0.583097	0.844854	TAPT1	ENSMPUG00000002247	11.9254	11.8256	11.8175	11.8709	11.7251	11.7903	11.7017	11.8555	11.8865	11.852	11.9173	11.9634
1784	ENSMPUG00000002248	2.25595	-2.96285	2.0516	-1.44417	0.148691	NA	TRPM8	ENSMPUG00000002248	7.55278	7.80287	7.55278	7.86972	7.70589	7.81897	7.56933	7.55278	7.56933	7.53624	7.75016	7.55278
1785	ENSMPUG00000002249	41.5748	-0.532418	0.339569	-1.56793	0.116898	0.412963	DPYSL4	ENSMPUG00000002249	8.26235	8.38299	8.2265	8.29661	8.25629	8.15455	8.14919	8.06736	8.08815	8.19416	8.31195	8.10321
1786	ENSMPUG00000002250	11106.2	-0.0506721	0.16196	-0.312868	0.754381	0.922116	SPARCL1	ENSMPUG00000002250	13.8315	13.5625	13.3444	13.2008	13.4713	13.2732	13.8041	13.0553	13.0391	13.2726	13.5893	13.5423
1787	ENSMPUG00000002251	9.99576	-0.598551	0.896928	-0.667334	0.504559	0.804574	TMEM35A	ENSMPUG00000002251	7.90938	7.76087	7.72739	8.06853	7.8721	7.98835	8.03001	7.64451	7.65633	7.80674	7.84854	7.82651
1788	ENSMPUG00000002252	6.52885	-1.61379	1.15408	-1.39834	0.162012	NA		ENSMPUG00000002252	7.73397	7.7693	7.75719	7.98135	7.73432	7.87177	7.66477	7.73397	7.66477	7.59356	7.88052	7.71075
1789	ENSMPUG00000002253	6342.34	-0.0931946	0.117525	-0.792978	0.42779	0.752763	LDB2	ENSMPUG00000002253	12.7527	12.628	12.8656	12.7021	12.8408	12.7276	12.3949	12.8636	12.8749	12.3635	12.668	12.7507
1790	ENSMPUG00000002254	5.19388	-1.59439	1.02294	-1.55864	0.119082	NA	JAKMIP3	ENSMPUG00000002254	7.80696	7.9932	7.62542	7.80363	7.77042	7.89044	7.75607	7.58738	7.60317	7.8075	7.68771	7.76892
1791	ENSMPUG00000002255	731.971	-0.1694	0.154795	-1.09435	0.273801	0.622792	TRMT2B	ENSMPUG00000002255	10.1076	10.2393	9.9396	10.2133	9.93131	10.1685	9.7127	9.82809	10.1543	10.1813	10.0386	9.9961
1792	ENSMPUG00000002256	5625.96	0.839308	0.171739	4.88713	1.02319e-06	4.9359e-05	CXCR4	ENSMPUG00000002256	12.236	11.7348	12.5987	12.0927	11.8484	11.8721	12.5636	13.2198	12.9329	12.6328	12.9708	12.8571
1793	ENSMPUG00000002257	2083.05	-0.592964	0.165455	-3.58384	0.000338584	0.007196	KIF26A	ENSMPUG00000002257	11.7497	11.2885	11.3468	11.0542	11.4773	11.4654	11.1004	10.5136	11.1669	10.8032	10.8642	10.9164
1794	ENSMPUG00000002258	4757.59	0.333615	0.0983065	3.39362	0.000689749	0.0127567	NUDT9	ENSMPUG00000002258	12.0455	11.9374	12.317	12.2945	12.1221	12.1564	12.5211	12.6374	12.3761	12.4291	12.4214	12.3659
1795	ENSMPUG00000002259	6091.92	-0.0778407	0.0713291	-1.09129	0.275146	0.623973	DARS1	ENSMPUG00000002259	12.7748	12.634	12.7434	12.5768	12.7236	12.6959	12.7432	12.566	12.6336	12.5325	12.6357	12.5974
1796	ENSMPUG00000002260	3766.51	-0.126708	0.102556	-1.2355	0.216644	0.560786	QDPR	ENSMPUG00000002260	12.0533	11.9073	12.2799	12.0578	11.9485	12.0288	11.7825	12.0193	12.1104	11.9832	11.8976	11.7927
1797	ENSMPUG00000002261	25143.7	0.361535	0.117185	3.08517	0.00203433	0.0293181	HSD17B11	ENSMPUG00000002261	14.4258	14.1786	14.4267	14.482	14.6156	14.2471	14.9107	14.9258	14.5092	14.6888	14.529	14.9249
1798	ENSMPUG00000002263	16953.7	-0.199163	0.0674991	-2.9506	0.00317158	0.0408555	PLXNB2	ENSMPUG00000002263	14.0909	14.3047	14.1275	14.0729	14.2045	14.2303	13.9584	13.9667	14.0581	13.962	13.9972	13.9302
1799	ENSMPUG00000002264	1146.42	-0.0325961	0.158338	-0.205864	0.836897	0.948529	CLRN2	ENSMPUG00000002264	10.608	10.2574	10.5847	10.3624	10.6739	10.4852	10.2766	10.5355	10.874	10.3155	10.2958	10.5588
1800	ENSMPUG00000002265	1433.38	0.0895997	0.0900713	0.994765	0.319851	0.668472	MCM6	ENSMPUG00000002265	10.648	10.7686	10.7873	10.864	10.8088	10.6688	10.8913	10.9155	10.6787	10.8546	10.8705	10.7763
1801	ENSMPUG00000002266	998.94	-0.177822	0.112731	-1.5774	0.114703	0.409386	KLHL8	ENSMPUG00000002266	10.5273	10.462	10.4777	10.3618	10.5781	10.3468	10.4517	10.3624	10.1753	10.1367	10.3893	10.4119
1802	ENSMPUG00000002267	9.52216	-1.94958	0.805254	-2.42107	0.0154747	0.125708	XKRX	ENSMPUG00000002267	7.99461	7.90655	7.76439	7.96735	8.03281	7.91528	7.65077	7.67766	7.76981	7.74025	7.60613	7.90789
1803	ENSMPUG00000002268	4970.16	0.119594	0.126136	0.94813	0.343063	0.68621	LAP3	ENSMPUG00000002268	12.0191	12.2166	12.3661	12.6324	12.2627	12.3331	12.5032	12.5453	12.2593	12.6218	12.3939	12.1984
1804	ENSMPUG00000002269	5.8338	-1.28415	1.15301	-1.11374	0.265392	NA	NOX1	ENSMPUG00000002269	8.04789	7.67597	7.8852	7.67597	7.78878	7.66057	7.78412	7.67349	7.67597	7.69394	7.66872	7.83619
1805	ENSMPUG00000002270	2312.87	-0.0371658	0.141553	-0.262557	0.792892	0.935495	AFF1	ENSMPUG00000002270	11.4617	11.2889	11.2784	11.4252	11.4703	11.382	11.7683	11.1972	11.0128	11.4312	11.2117	11.3805
1806	ENSMPUG00000002271	2181.02	0.0253858	0.0802523	0.316325	0.751756	0.920666	MED28	ENSMPUG00000002271	11.3977	11.2295	11.3233	11.362	11.2492	11.1827	11.1834	11.3244	11.3111	11.3353	11.3187	11.3988
1807	ENSMPUG00000002272	428.998	-0.107568	0.179239	-0.600136	0.548415	0.828414	MAPK11	ENSMPUG00000002272	9.65912	9.19192	9.65815	9.68125	9.65474	9.64401	9.55281	9.45144	9.76564	9.42555	9.46732	9.45241
1808	ENSMPUG00000002273	5615.52	-0.22848	0.124742	-1.83162	0.0670085	0.304248	RXRB	ENSMPUG00000002273	12.7093	12.7706	12.5617	12.5752	12.5203	12.6449	12.0264	12.2817	12.7368	12.4064	12.5373	12.4292
1809	ENSMPUG00000002274	2470.69	0.0877603	0.0778108	1.12787	0.259376	0.607996	BRAP	ENSMPUG00000002274	11.4015	11.4735	11.4752	11.3635	11.4567	11.398	11.4015	11.4931	11.6606	11.4896	11.5547	11.4194
1810	ENSMPUG00000002275	100.621	0.14017	0.228303	0.613966	0.539238	0.823318		ENSMPUG00000002275	8.61834	8.51465	8.43363	8.54981	8.67948	8.54222	8.58916	8.56026	8.63066	8.62076	8.44182	8.74497
1811	ENSMPUG00000002276	6660.17	0.00293724	0.123787	0.0237281	0.98107	0.994736	SLC39A7	ENSMPUG00000002276	12.6657	12.5709	13.0222	12.9396	12.6204	12.7673	12.5172	12.9213	12.9763	12.7941	12.8222	12.5647
1812	ENSMPUG00000002277	277.578	-0.0518244	0.157101	-0.329879	0.741491	0.915464		ENSMPUG00000002277	9.24811	9.16674	9.4126	9.18859	9.14499	9.17296	9.05176	9.34725	9.25097	9.25378	9.08633	9.18275
1813	ENSMPUG00000002278	289.625	-0.180256	0.154303	-1.16819	0.242729	0.590594	SLC10A6	ENSMPUG00000002278	9.2166	9.31171	9.2168	9.43093	9.2665	9.2744	9.08899	9.33014	9.05108	9.19821	9.14361	9.32994
1814	ENSMPUG00000002279	4297.69	-0.116572	0.084074	-1.38654	0.165583	0.492916	RING1	ENSMPUG00000002279	12.3068	12.2725	12.2706	12.1681	12.1484	12.2643	11.9385	12.1058	12.3077	12.1052	12.1689	12.142
1815	ENSMPUG00000002280	201.721	0.175762	0.185365	0.948193	0.343031	0.68621	FAM184B	ENSMPUG00000002280	9.04843	8.82265	9.03601	8.85151	8.91623	8.97739	9.19623	9.08116	8.87754	9.00558	8.84874	9.09357
1816	ENSMPUG00000002281	2869.63	-0.190811	0.146042	-1.30655	0.191366	0.530766	PTPN13	ENSMPUG00000002281	11.6359	11.609	11.5358	11.7899	11.944	11.8003	12.0073	11.4277	11.2975	11.3772	11.5821	11.5279
1817	ENSMPUG00000002282	13076.9	0.330363	0.0623204	5.30104	1.15146e-07	6.74064e-06		ENSMPUG00000002282	13.4835	13.6182	13.4359	13.4559	13.5568	13.5759	13.8968	13.8031	13.8348	13.7944	13.8787	13.8507
1818	ENSMPUG00000002284	2025.42	0.0658445	0.105823	0.622214	0.533801	0.819661	MAPKAPK5	ENSMPUG00000002284	11.0049	11.2409	10.9939	11.2762	11.3408	11.2545	11.176	11.1957	11.3991	11.1675	11.3294	11.2067
1819	ENSMPUG00000002286	2.63941	-0.242039	1.47583	-0.164002	0.86973	NA	TDRD9	ENSMPUG00000002286	7.72049	7.63439	7.78513	7.63439	7.59118	7.68206	7.63439	7.72049	7.63439	7.57922	7.6851	7.65585
1820	ENSMPUG00000002287	375.189	-0.0200035	0.122256	-0.163619	0.870031	0.960572		ENSMPUG00000002287	9.39921	9.43238	9.46531	9.46536	9.56128	9.40992	9.57835	9.37942	9.44169	9.44674	9.49985	9.31332
1821	ENSMPUG00000002288	299.06	-0.378343	0.204255	-1.85231	0.0639819	0.296632	ZNF473	ENSMPUG00000002288	9.39065	9.4447	9.20607	9.42362	9.31995	9.30864	9.07819	8.83855	9.31156	9.35704	9.27244	9.02313
1822	ENSMPUG00000002289	2033.6	0.144234	0.0746147	1.93305	0.0532303	0.266719	VRK3	ENSMPUG00000002289	11.2177	11.1672	11.0806	11.1089	11.216	11.1686	11.3159	11.2367	11.2804	11.1677	11.3201	11.3739
1823	ENSMPUG00000002290	61.4591	-0.4881	0.330802	-1.4755	0.140077	0.453953	MAPK10	ENSMPUG00000002290	8.26822	8.57309	8.27251	8.37593	8.38176	8.4744	8.16026	8.36821	8.24579	8.32915	8.16976	8.36393
1824	ENSMPUG00000002291	2.76294	0.12705	1.85985	0.0683117	0.945538	NA	PPP1R1C	ENSMPUG00000002291	7.51274	7.57882	7.70007	7.82424	7.76654	7.52674	7.57882	7.92504	7.57882	7.52674	7.74067	7.73771
1825	ENSMPUG00000002292	330.255	0.933344	0.240548	3.88008	0.000104422	0.00275279	NCAPG	ENSMPUG00000002292	8.88437	9.07917	8.94236	9.51392	8.91173	8.98426	9.27822	9.63815	9.43168	9.84147	9.56554	9.58015
1826	ENSMPUG00000002294	220.109	-0.423327	0.624615	-0.677741	0.497936	0.801433		ENSMPUG00000002294	8.82448	10.066	8.48231	9.12858	8.90814	8.77351	8.7168	8.4911	8.30034	9.23963	9.29044	8.83328
1827	ENSMPUG00000002295	459.424	-0.0422001	0.216435	-0.194978	0.84541	0.950516	ARHGAP24	ENSMPUG00000002295	9.89444	9.6441	9.50653	9.52376	9.69785	9.52769	9.89107	9.52411	9.17184	9.55056	9.45466	9.91201
1828	ENSMPUG00000002296	9770	0.0725895	0.094332	0.769511	0.44159	0.762467	ITPRID2	ENSMPUG00000002296	13.2812	13.1074	13.3196	13.2691	13.3478	13.2349	13.4886	13.4714	13.1384	13.1964	13.2242	13.433
1829	ENSMPUG00000002297	2900.07	0.0567848	0.14934	0.380238	0.703769	0.900864	ATP5MPL	ENSMPUG00000002297	11.4795	11.4613	11.8796	11.7626	11.4324	11.6868	11.2941	11.9329	11.9005	11.5053	11.794	11.5328
1830	ENSMPUG00000002298	1360.35	0.178956	0.158097	1.13193	0.257662	0.606702	ATF5	ENSMPUG00000002298	10.713	10.4466	10.8402	10.6834	10.5634	10.6984	10.4515	10.8015	11.2369	10.6639	10.8927	10.6744
376	ENSMPUG00000000481	4114.41	1.25313	0.130987	9.56683	1.10237e-21	4.42291e-19	CPO	ENSMPUG00000000481	11.3033	11.5883	11.6008	11.4283	11.1825	11.3764	12.3164	12.6607	12.57	12.486	12.8581	12.3632
1832	ENSMPUG00000002300	3917.36	-0.375249	0.110503	-3.39581	0.000684251	0.012733	VPS52	ENSMPUG00000002300	12.093	12.4331	12.1161	12.0905	12.1159	12.361	11.6323	11.8729	12.0648	11.8537	11.89	11.8498
1833	ENSMPUG00000002301	90.6772	-0.198574	0.255675	-0.776665	0.437357	0.759316	LCORL	ENSMPUG00000002301	8.54224	8.54944	8.57635	8.46379	8.55258	8.70597	8.7212	8.52573	8.36361	8.35167	8.48782	8.49163
1834	ENSMPUG00000002302	6.42798	0.133628	0.818211	0.163318	0.870268	NA		ENSMPUG00000002302	7.7427	7.87637	7.77556	7.79423	7.70931	7.89506	7.94443	7.79501	7.62059	7.8085	7.82276	7.76214
1835	ENSMPUG00000002303	4957.26	-0.118151	0.110945	-1.06495	0.286898	0.636191	PPP1R13B	ENSMPUG00000002303	12.5695	12.3699	12.4471	12.1838	12.4577	12.5177	12.4024	12.0996	12.5835	12.3215	12.2428	12.222
1836	ENSMPUG00000002304	6259.31	-0.0341093	0.111367	-0.30628	0.759392	0.923418	TBC1D17	ENSMPUG00000002304	12.8071	12.8198	12.7017	12.566	12.6141	12.7373	12.3584	12.6797	12.8938	12.5092	12.7774	12.785
1837	ENSMPUG00000002305	34.0418	0.0355962	0.416666	0.0854311	0.931919	0.980308	CERKL	ENSMPUG00000002305	8.15141	8.25299	7.91884	8.15394	8.14869	8.22364	8.08625	8.05502	8.19551	8.31562	8.00074	8.28759
1838	ENSMPUG00000002306	35645.1	0.0601041	0.120099	0.500454	0.616755	0.860528	RPS18	ENSMPUG00000002306	15.0587	14.9432	15.2843	15.1959	14.8801	15.0688	14.771	15.386	15.2335	14.9676	15.2271	15.1605
1839	ENSMPUG00000002307	966.387	0.0370162	0.0811541	0.456123	0.648302	0.876123	AKT1S1	ENSMPUG00000002307	10.3742	10.3556	10.3569	10.3875	10.2944	10.3108	10.2804	10.35	10.4102	10.3445	10.4839	10.3674
1840	ENSMPUG00000002308	2198.21	0.68224	0.170738	3.99582	6.447e-05	0.00182536	ITGA4	ENSMPUG00000002308	10.7326	11.0861	10.9049	10.9476	11.2129	11.0312	11.9921	11.7701	11.0789	11.5707	11.2899	11.5977
1841	ENSMPUG00000002309	1677.73	0.00447696	0.096386	0.0464482	0.962953	0.990036	ZFYVE21	ENSMPUG00000002309	11.0842	11.0864	10.9213	10.8976	10.9858	10.9097	10.8565	10.938	11.0242	10.8598	11.1094	11.1009
1842	ENSMPUG00000002311	5.11168	-1.09103	1.65885	-0.657704	0.510728	NA		ENSMPUG00000002311	7.62513	7.67338	7.48043	8.02004	7.73764	7.64307	7.67338	7.62513	7.67338	7.92502	7.73445	7.76984
1843	ENSMPUG00000002312	4309.08	-0.231551	0.14548	-1.59163	0.111467	0.403263	ULK1	ENSMPUG00000002312	12.3447	12.4105	11.9507	12.3112	12.3116	12.3412	11.672	11.8985	12.359	11.8909	12.2091	12.2926
1844	ENSMPUG00000002313	1527.55	0.072027	0.132337	0.544271	0.586255	0.846633	PNKP	ENSMPUG00000002313	10.8367	11.0458	10.9435	10.5905	10.6355	10.9465	10.6669	10.9369	11.108	10.8621	10.9671	10.8301
1845	ENSMPUG00000002314	2286.73	-0.277788	0.148427	-1.87155	0.0612695	0.289123	PUS1	ENSMPUG00000002314	11.4743	11.6947	11.4311	11.4507	11.1795	11.4962	10.8403	11.0979	11.4298	11.2242	11.5157	11.1411
1846	ENSMPUG00000002315	1869.34	-0.00135124	0.143712	-0.00940238	0.992498	0.998385	EP400	ENSMPUG00000002315	11.1456	11.0376	10.897	11.0434	11.2024	11.1807	11.4849	10.8449	10.8984	11.1765	10.9047	11.0935
1847	ENSMPUG00000002316	139.535	0.317999	0.270825	1.17419	0.24032	0.588371	TMEM116	ENSMPUG00000002316	8.75328	8.61763	8.76071	8.63623	8.69296	8.68802	9.03382	8.98536	8.43369	8.66089	8.67952	8.97793
1848	ENSMPUG00000002317	1345.5	-0.0174858	0.112618	-0.155267	0.876611	0.962754		ENSMPUG00000002317	10.6875	10.6209	10.7989	10.8705	10.568	10.8168	10.6982	10.6317	10.8092	10.8765	10.7375	10.5202
1849	ENSMPUG00000002318	1609.24	-0.190325	0.107895	-1.76398	0.0777347	0.330912		ENSMPUG00000002318	11.1182	10.862	11.0846	10.8995	10.9677	11.1212	11.0009	10.9276	10.7728	10.6832	10.7632	10.9612
1850	ENSMPUG00000002321	5818.11	-0.00751229	0.0952667	-0.0788554	0.937148	0.982214	BNIP3	ENSMPUG00000002321	12.6899	12.6238	12.6762	12.5068	12.4529	12.5282	12.3877	12.4799	12.7574	12.5872	12.7074	12.4936
1851	ENSMPUG00000002322	1885.89	-0.206465	0.133324	-1.5486	0.121478	0.420963	TTC14	ENSMPUG00000002322	11.3151	11.315	10.9548	11.1661	11.0776	11.1788	10.6993	10.9346	11.0623	10.9537	11.0327	11.2949
1852	ENSMPUG00000002323	440.253	-0.0448097	0.186609	-0.240126	0.810232	0.939535	MAPK12	ENSMPUG00000002323	9.3729	9.7405	9.73116	9.32663	9.59174	9.77627	9.51983	9.73979	9.76455	9.41463	9.56886	9.38153
1853	ENSMPUG00000002324	118.498	-0.228884	0.315154	-0.726261	0.467679	0.782159	CCDC39	ENSMPUG00000002324	8.76491	8.91951	8.40997	8.60572	8.68478	8.77614	8.47052	8.50007	8.64144	8.80947	8.3668	8.85502
1854	ENSMPUG00000002325	3.93477	-0.731137	1.19626	-0.611184	0.541078	NA	SPP2	ENSMPUG00000002325	7.73991	7.64075	7.90936	7.64075	7.68916	7.71426	7.74889	7.73991	7.64075	7.61758	7.65013	7.57047
1855	ENSMPUG00000002326	4977.65	0.069503	0.102229	0.679877	0.496582	0.800654	ERP29	ENSMPUG00000002326	12.4026	12.0356	12.4344	12.545	12.1986	12.3603	12.3271	12.4031	12.482	12.3669	12.4639	12.3712
1856	ENSMPUG00000002327	3834.31	-0.240139	0.166568	-1.44169	0.14939	0.4697	SELENOO	ENSMPUG00000002327	12.0407	12.4351	12.0205	11.903	11.8788	12.1498	11.3742	11.7352	12.2461	11.8383	12.0914	11.7554
1857	ENSMPUG00000002328	362.301	-0.00371196	0.203026	-0.0182832	0.985413	0.995948	NAA25	ENSMPUG00000002328	9.40643	9.3727	9.33853	9.45877	9.44155	9.51496	9.84625	9.2971	9.08305	9.44704	9.35722	9.365
1858	ENSMPUG00000002329	199.553	-0.393165	0.196134	-2.00457	0.0450089	0.243567	XRCC3	ENSMPUG00000002329	9.05699	9.2186	9.0235	9.02428	8.86017	9.07774	8.78249	8.75537	8.9171	8.95452	9.05005	8.78886
1859	ENSMPUG00000002330	2105.97	0.178397	0.144193	1.2372	0.216012	0.559848	ASPH	ENSMPUG00000002330	11.1581	10.9039	11.1741	11.2976	11.3998	11.0974	11.7424	11.2916	11.0806	11.3209	11.2064	11.2756
1860	ENSMPUG00000002331	2580.16	-0.162974	0.125823	-1.29526	0.19523	0.535344	HDAC10	ENSMPUG00000002331	11.5275	11.7774	11.5036	11.5391	11.3833	11.6298	11.122	11.3133	11.6398	11.4688	11.5964	11.3372
1861	ENSMPUG00000002332	3083.93	-0.0494827	0.107274	-0.461274	0.644602	0.875817	SH3BP4	ENSMPUG00000002332	11.8169	11.7181	11.9829	11.4941	11.7627	11.7735	11.9122	11.7677	11.7195	11.6867	11.6211	11.6017
1862	ENSMPUG00000002333	5018	0.161218	0.0962045	1.67578	0.0937814	0.367136	FXR1	ENSMPUG00000002333	12.4619	12.0977	12.2935	12.4016	12.3407	12.2698	12.4209	12.5019	12.4327	12.3173	12.4252	12.6703
1863	ENSMPUG00000002334	780.764	0.458614	0.170393	2.69152	0.00711282	0.0744312	AGAP1	ENSMPUG00000002334	9.94312	9.84074	9.95885	9.86708	10.1752	9.96755	10.673	10.301	10.0545	10.3509	9.94163	10.2853
1864	ENSMPUG00000002336	1319.5	-0.0168936	0.098564	-0.171398	0.863911	0.958514	DNAJC19	ENSMPUG00000002336	10.6896	10.6574	10.8313	10.7487	10.7067	10.5859	10.5811	10.7906	10.708	10.5686	10.8341	10.6489
1865	ENSMPUG00000002337	1.98145	1.28098	1.66737	0.768262	0.442332	NA		ENSMPUG00000002337	7.59913	7.5751	7.66177	7.5751	7.78477	7.53047	7.79124	7.72441	7.69413	7.63851	7.68181	7.66177
1866	ENSMPUG00000002338	1509.17	-0.113456	0.105442	-1.07601	0.281925	0.630717	CHD7	ENSMPUG00000002338	10.8391	10.8185	10.9253	11.048	10.9115	10.8815	10.5737	10.8572	10.9994	10.8033	10.8434	10.771
1867	ENSMPUG00000002339	1377.71	-0.0462896	0.111727	-0.414308	0.678648	0.891308	CSTF2	ENSMPUG00000002339	10.9172	10.8661	10.7936	10.7421	10.6898	10.6377	10.7976	10.6629	10.5396	10.9423	10.6758	10.7865
1868	ENSMPUG00000002340	453.76	-0.3074	0.340628	-0.902452	0.366817	0.705193	CCDC85A	ENSMPUG00000002340	10.0895	9.56509	9.00964	9.88664	9.90089	9.54053	9.50127	8.67184	9.61747	9.24947	9.87958	9.75174
1869	ENSMPUG00000002341	5482.76	-0.0502517	0.124999	-0.402018	0.687671	0.89526	PTOV1	ENSMPUG00000002341	12.6272	12.4726	12.5694	12.5021	12.4897	12.5521	12.1022	12.4652	12.8508	12.3048	12.5812	12.5229
1870	ENSMPUG00000002342	42.5091	-0.264402	0.350658	-0.754017	0.450839	0.768449		ENSMPUG00000002342	8.2882	8.37645	8.34987	8.18277	8.26471	8.05748	8.23456	8.24339	8.0112	8.2574	8.2254	8.18172
1871	ENSMPUG00000002343	10800.2	0.0372518	0.0784128	0.475073	0.634735	0.871028	KLC1	ENSMPUG00000002343	13.5623	13.2764	13.5681	13.3782	13.3795	13.3715	13.4248	13.4781	13.5334	13.3727	13.4893	13.4724
1872	ENSMPUG00000002344	112.617	0.289171	0.248694	1.16276	0.244928	0.592509		ENSMPUG00000002344	8.64531	8.59492	8.69693	8.57679	8.55732	8.4547	8.79218	8.80561	8.39315	8.76934	8.57567	8.75399
1873	ENSMPUG00000002345	3190.75	0.127261	0.0880933	1.44461	0.148567	0.468084	RAB2A	ENSMPUG00000002345	11.8388	11.5692	11.7354	11.6936	11.7925	11.6858	12.009	11.8029	11.743	11.7968	11.7398	11.9063
1874	ENSMPUG00000002346	6820.55	-0.116789	0.0995734	-1.17289	0.240839	0.589292	TMEM47	ENSMPUG00000002346	13.094	12.7754	12.8957	12.762	12.8749	12.7325	12.9258	12.6685	12.5763	12.7259	12.7062	12.8667
1875	ENSMPUG00000002347	652.053	0.0728797	0.152652	0.477424	0.63306	0.870433	SYTL4	ENSMPUG00000002347	9.8163	9.96723	9.91622	9.82542	10.067	9.90669	10.2293	10.0732	9.69604	9.77356	9.9708	9.9733
1876	ENSMPUG00000002348	22103.2	-0.138754	0.117597	-1.17991	0.238038	0.585555	EFEMP1	ENSMPUG00000002348	14.6428	14.1569	14.7706	14.5559	14.4663	14.458	14.5414	14.4553	14.3061	14.1373	14.4987	14.3276
1877	ENSMPUG00000002350	1924.93	0.0924733	0.0870396	1.06243	0.288042	0.637209		ENSMPUG00000002350	11.1084	10.9761	11.1882	11.1036	11.0643	11.1204	11.0409	11.2171	11.3481	11.1486	11.1355	11.1373
1878	ENSMPUG00000002352	4493.28	0.0303495	0.0778259	0.389967	0.696561	0.898348	PPP2R2D	ENSMPUG00000002352	12.3164	12.2893	12.1767	12.2146	12.1569	12.2314	12.1503	12.1499	12.3432	12.2194	12.3897	12.2897
1879	ENSMPUG00000002353	847.557	-0.154974	0.102053	-1.51856	0.128873	0.434289	PNPT1	ENSMPUG00000002353	10.3394	10.2666	10.3417	10.2276	10.1228	10.3447	10.2892	10.0825	10.0968	10.2156	10.1971	10.0801
1880	ENSMPUG00000002354	428.381	0.036049	0.197686	0.182354	0.855305	0.95502	DMD	ENSMPUG00000002354	9.70926	9.47285	9.58266	9.48605	9.56393	9.4867	9.98206	9.44271	9.20976	9.57529	9.52481	9.56931
1881	ENSMPUG00000002355	81.6622	-0.114159	0.265459	-0.430044	0.667163	0.885781	SRPX2	ENSMPUG00000002355	8.54584	8.48844	8.30398	8.53627	8.47268	8.53176	8.52069	8.22391	8.46671	8.4227	8.58497	8.46577
1882	ENSMPUG00000002357	2283.2	-0.0823725	0.125263	-0.657599	0.510796	0.807709	TSPAN6	ENSMPUG00000002357	11.3312	11.3725	11.4569	11.5257	11.2677	11.3656	10.9671	11.5082	11.3641	11.1096	11.4864	11.3824
1883	ENSMPUG00000002358	2269.01	-0.0875025	0.127517	-0.686201	0.492586	0.79844	TRMT61A	ENSMPUG00000002358	11.279	11.4604	11.5177	11.4592	11.1808	11.4516	10.9839	11.3834	11.5303	11.3565	11.4449	11.1447
1884	ENSMPUG00000002360	4461.15	-0.136616	0.169662	-0.805223	0.420691	0.74776	CKB	ENSMPUG00000002360	12.1604	12.4555	12.075	12.615	12.0397	12.2574	11.7238	11.8667	12.3484	12.3067	12.5389	11.9521
1885	ENSMPUG00000002361	1728.42	0.210787	0.185694	1.13513	0.256319	0.60529	ATP11B	ENSMPUG00000002361	10.9408	10.8319	10.9106	10.8121	11.1979	10.8647	11.726	11.0162	10.667	11.091	10.8833	11.0464
1886	ENSMPUG00000002362	7378.22	0.0516793	0.0973525	0.530847	0.595525	0.851213	UBXN4	ENSMPUG00000002362	12.8826	12.7391	13.0966	12.9163	12.7737	12.892	12.7812	13.0883	13.04	12.8009	13.01	12.8743
1887	ENSMPUG00000002363	15.4194	-1.07251	0.808748	-1.32613	0.184796	0.522678	PCDH19	ENSMPUG00000002363	8.0284	7.9874	8.01964	7.86273	8.06445	8.04809	8.25202	7.72775	7.65674	7.92221	7.72415	7.73652
1888	ENSMPUG00000002364	2067.6	0.00349629	0.131219	0.0266447	0.978743	0.993853	PFDN6	ENSMPUG00000002364	11.1297	11.1678	11.4055	11.3768	11.08	11.2016	10.8676	11.4385	11.3653	11.1404	11.3555	11.1627
1889	ENSMPUG00000002365	4341.48	-0.00186925	0.0745838	-0.0250624	0.980005	0.994652	MARK3	ENSMPUG00000002365	12.2484	12.0839	12.1899	12.1732	12.2749	12.2332	12.2496	12.1663	12.2754	12.041	12.2329	12.2247
1890	ENSMPUG00000002366	5648.11	0.000489922	0.100504	0.00487464	0.996111	0.999312	MED25	ENSMPUG00000002366	12.6711	12.6514	12.4128	12.4687	12.5478	12.5481	12.3558	12.3804	12.7614	12.5142	12.6272	12.6388
1891	ENSMPUG00000002368	4549.9	0.064122	0.127614	0.502468	0.615338	0.859471	EIF5	ENSMPUG00000002368	12.3937	12.0559	12.1404	12.166	12.3422	12.2269	12.6875	12.055	12.1126	12.1647	12.2882	12.3084
1892	ENSMPUG00000002369	604.678	0.176797	0.187648	0.942175	0.346103	0.688186	DCUN1D1	ENSMPUG00000002369	9.89304	9.60663	9.69791	9.90249	9.93145	9.84705	10.3301	9.86394	9.57801	9.87945	9.75932	10.0591
1893	ENSMPUG00000002370	707.364	-0.0313912	0.115425	-0.271961	0.785652	0.932033	FUZ	ENSMPUG00000002370	9.95314	10.0826	10.1094	10.0479	9.94603	10.1174	9.81319	10.1724	10.1111	10.0151	9.97625	10.0161
1894	ENSMPUG00000002371	9216.51	0.181719	0.112341	1.61756	0.105757	0.391649	MCCC1	ENSMPUG00000002371	13.0176	12.8669	13.2811	13.2105	13.2463	13.1314	13.588	13.3782	13.2145	13.3027	13.1995	13.1147
1895	ENSMPUG00000002372	1080.89	-0.247177	0.203986	-1.21173	0.225614	0.571329		ENSMPUG00000002372	10.3378	10.1834	10.5593	9.96596	10.2443	10.6026	10.0822	10.3174	10.3465	9.93701	9.79408	10.0959
1896	ENSMPUG00000002373	4625.99	0.234043	0.0741688	3.15555	0.00160194	0.024544	AP2A1	ENSMPUG00000002373	12.1477	12.1732	12.2708	12.1821	12.1781	12.0591	12.2598	12.4913	12.4055	12.4537	12.3297	12.3682
1897	ENSMPUG00000002374	3218.03	0.403273	0.121953	3.30679	0.000943707	0.0162896	TNFAIP2	ENSMPUG00000002374	11.387	11.8573	11.4406	11.7352	11.5436	11.6366	11.7272	11.9208	12.0687	12.0719	12.1363	11.8672
1898	ENSMPUG00000002375	5690.79	0.158892	0.157567	1.00841	0.313258	0.662375	CA8	ENSMPUG00000002375	12.5014	12.0642	12.5418	12.3995	12.6324	12.5049	13.1045	12.6055	12.3806	12.6046	12.2069	12.5651
1899	ENSMPUG00000002376	5796.49	-0.164852	0.0768953	-2.14385	0.0320449	0.199598	RGL2	ENSMPUG00000002376	12.6826	12.7828	12.6067	12.5538	12.6607	12.6929	12.4037	12.4433	12.6467	12.4649	12.5685	12.5192
1900	ENSMPUG00000002377	19963.3	0.102598	0.156141	0.657081	0.511129	0.807881	LAMP3	ENSMPUG00000002377	14.2584	13.719	14.2369	14.3215	14.4375	14.1527	14.8441	14.1619	14.109	14.278	14.1254	14.1834
1901	ENSMPUG00000002378	187.507	-0.496481	0.248644	-1.99675	0.0458522	0.245797	MCF2L2	ENSMPUG00000002378	8.764	9.18237	8.85201	8.95301	9.24552	9.09195	9.04776	8.79607	8.68163	8.90999	8.61731	8.70806
1902	ENSMPUG00000002379	804.356	-0.696296	0.20066	-3.47003	0.000520394	0.0101548	EXOC3L4	ENSMPUG00000002379	10.2752	10.6069	10.161	10.1014	10.1662	10.0656	9.76555	9.60267	9.7288	10.2267	9.74411	9.71685
1903	ENSMPUG00000002380	863.778	-0.0153795	0.121785	-0.126284	0.899507	0.970436	TUBGCP6	ENSMPUG00000002380	10.0701	10.2924	10.2325	10.0847	10.3019	10.3422	10.3924	10.2202	10.212	10.2578	10.0796	10.0578
1904	ENSMPUG00000002382	341.593	0.12431	0.1753	0.709126	0.478246	0.789795	TSKS	ENSMPUG00000002382	9.19765	9.17429	9.57907	9.45532	9.25222	9.29482	9.37294	9.584	9.40212	9.43455	9.42306	9.20258
1905	ENSMPUG00000002383	5864.79	0.136675	0.108042	1.26502	0.205864	0.547352	TAPBP	ENSMPUG00000002383	12.5064	12.4834	12.5977	12.5327	12.5708	12.5414	13.0042	12.6303	12.4263	12.7676	12.5668	12.5389
1906	ENSMPUG00000002384	1472.97	-0.0843593	0.107781	-0.782694	0.433807	0.756666	DDX51	ENSMPUG00000002384	10.8311	11.0173	10.8237	10.7495	10.8124	10.9499	10.6118	10.7443	11.0181	10.8073	10.8272	10.7517
1907	ENSMPUG00000002385	5773.14	0.061774	0.104141	0.593175	0.553064	0.831563	CDC42BPB	ENSMPUG00000002385	12.5835	12.5934	12.4528	12.4855	12.5639	12.5229	12.854	12.4936	12.3378	12.7249	12.459	12.6242
1908	ENSMPUG00000002388	3191.44	-0.933439	0.452824	-2.06137	0.0392675	0.224678		ENSMPUG00000002388	11.9555	12.6194	11.4565	12.4192	11.4555	11.9331	9.97155	10.6622	11.6501	11.4805	11.7912	11.1612
1909	ENSMPUG00000002389	162.519	-0.110002	0.26998	-0.407446	0.683681	0.893862	KLHL6	ENSMPUG00000002389	8.74875	9.04273	8.81648	8.84786	8.97792	8.75219	8.58898	9.11986	8.66196	8.71533	8.6961	9.05213
1910	ENSMPUG00000002390	1193.19	-0.0409234	0.163521	-0.250263	0.802384	0.93811	KLHL24	ENSMPUG00000002390	10.599	10.5783	10.3486	10.6223	10.7409	10.7153	10.8302	10.6141	10.2158	10.4178	10.3725	10.8645
1911	ENSMPUG00000002394	1521.57	-0.0837383	0.174401	-0.480149	0.631121	0.869395	YEATS2	ENSMPUG00000002394	11.0114	10.7378	10.8242	10.9485	10.9209	10.9749	11.3742	10.534	10.5206	10.957	10.7284	10.7212
1912	ENSMPUG00000002395	4356.42	-0.160294	0.106209	-1.50922	0.131242	0.438896	TRABD	ENSMPUG00000002395	12.2534	12.4277	12.1711	12.1699	12.116	12.4398	11.941	12.0095	12.3339	12.1153	12.2014	12.0918
1913	ENSMPUG00000002396	32.3052	-1.46859	0.682738	-2.15103	0.0314739	0.197689	MAP6D1	ENSMPUG00000002396	8.16071	8.32173	7.98011	8.33281	8.16152	8.15848	7.74346	7.81404	8.05786	8.25211	7.88375	7.99464
1914	ENSMPUG00000002397	295.553	-0.060796	0.218747	-0.277928	0.781067	0.930945		ENSMPUG00000002397	9.21586	9.277	9.21877	9.24674	9.45884	9.20058	9.53166	9.29901	8.89224	9.31896	8.96927	9.2961
1915	ENSMPUG00000002398	3449.59	0.0108124	0.114931	0.0940773	0.925048	0.97821		ENSMPUG00000002398	11.8698	11.8737	12.1726	11.7826	11.749	11.8233	11.6855	12.1239	11.9656	11.8006	11.9346	11.8211
1916	ENSMPUG00000002399	303.012	0.16423	0.136195	1.20584	0.227878	0.5736	CPT1C	ENSMPUG00000002399	9.16718	9.22355	9.32412	9.2142	9.20697	9.21648	9.29603	9.28737	9.40852	9.28809	9.43076	9.13043
1917	ENSMPUG00000002400	5269.96	-0.0805374	0.141152	-0.570574	0.568289	0.8384	ABCC5	ENSMPUG00000002400	12.3127	12.7854	12.2423	12.5087	12.1157	12.4562	11.9844	12.3433	12.2939	12.48	12.5204	12.4137
1918	ENSMPUG00000002401	3798.16	0.015726	0.0813163	0.193392	0.846652	0.951002	PRMT1	ENSMPUG00000002401	12.0428	11.8873	12.1882	12.0165	11.9095	12.007	11.9987	12.0614	12.0945	12.0322	12.0483	11.916
1919	ENSMPUG00000002402	2358.42	-0.141468	0.0907282	-1.55925	0.118937	0.416724	TRAFD1	ENSMPUG00000002402	11.578	11.4636	11.3867	11.4927	11.4686	11.404	11.4823	11.2308	11.1674	11.4091	11.3243	11.4221
1920	ENSMPUG00000002404	35.5977	0.922518	0.691295	1.33448	0.182047	0.519187		ENSMPUG00000002404	7.85957	8.45741	7.876	8.12525	7.87617	8.12844	7.98377	8.17609	8.08365	8.03432	8.61117	8.15967
1921	ENSMPUG00000002405	1709.83	-0.0542111	0.115724	-0.468451	0.639462	0.873171	DAXX	ENSMPUG00000002405	11.1336	11.0526	10.9709	11.002	11.0157	11.0293	10.7111	10.8738	11.2689	10.9422	11.0474	11.0365
1922	ENSMPUG00000002406	3173.99	-0.208989	0.105452	-1.98184	0.0474967	0.250504	HECTD4	ENSMPUG00000002406	11.8763	11.8128	11.6958	11.8101	11.9607	11.8251	11.891	11.4021	11.6136	11.7179	11.6239	11.5826
1923	ENSMPUG00000002407	5.9487	0.000541151	0.946831	0.000571539	0.999544	NA		ENSMPUG00000002407	7.88899	7.82973	7.63404	7.81855	7.699	7.89161	7.66167	7.57876	7.92899	7.85715	7.79117	7.8337
1924	ENSMPUG00000002409	460.789	0.495364	0.134051	3.69535	0.000219584	0.00511811	KIFC1	ENSMPUG00000002409	9.50614	9.29355	9.50284	9.64128	9.46912	9.36639	9.64008	9.80978	9.80686	9.86307	9.6832	9.81309
1925	ENSMPUG00000002410	40.7207	1.42546	0.594026	2.39965	0.0164106	0.131173	HTR3E	ENSMPUG00000002410	7.91965	8.37187	7.9439	8.03476	7.97756	8.03574	8.11659	8.12185	8.37819	8.18159	8.70652	8.0976
9359	ENSMPUG00000011366	1443.6	1.23371	0.129342	9.53837	1.45088e-21	5.68261e-19		ENSMPUG00000011366	10.0128	10.0894	10.3885	10.3635	10.1766	10.2299	10.9642	11.3909	11.3703	11.1174	11.2635	11.0152
1927	ENSMPUG00000002412	889.955	0.263262	0.133317	1.97471	0.0483014	0.252558	R3HDM1	ENSMPUG00000002412	10.1647	10.0157	10.1577	10.1744	10.3476	10.1479	10.6538	10.359	10.2058	10.3877	10.1666	10.3661
1928	ENSMPUG00000002413	2048.51	0.71848	0.109298	6.57361	4.91092e-11	5.14552e-09	ATP10A	ENSMPUG00000002413	10.766	11.1563	10.7978	10.8513	10.7928	10.9482	11.4872	11.4051	11.4908	11.5983	11.6464	11.3733
1929	ENSMPUG00000002414	5040.44	-0.142279	0.132322	-1.07525	0.282264	0.631219	PHF1	ENSMPUG00000002414	12.5655	12.6148	12.4652	12.2889	12.3838	12.4061	11.9006	12.3289	12.5863	12.117	12.4838	12.4293
1930	ENSMPUG00000002415	379.908	-0.181499	0.138642	-1.30912	0.190494	0.530105	NOC4L	ENSMPUG00000002415	9.48582	9.58336	9.5304	9.4416	9.51241	9.52135	9.62844	9.32275	9.27917	9.46425	9.43456	9.27817
1931	ENSMPUG00000002416	369.314	0.0328696	0.196473	0.167298	0.867136	0.959664	PANX2	ENSMPUG00000002416	9.42756	9.21961	9.4163	9.51056	9.53443	9.43129	9.20529	9.44098	9.75729	9.14723	9.57979	9.45224
1932	ENSMPUG00000002419	2542.05	-0.160407	0.0719185	-2.2304	0.0257212	0.174624	UBE3A	ENSMPUG00000002419	11.57	11.6163	11.6339	11.5425	11.5352	11.5339	11.2959	11.4556	11.5256	11.46	11.4513	11.3917
1933	ENSMPUG00000002420	2607.46	0.173303	0.132208	1.31084	0.189913	0.529414	CUTA	ENSMPUG00000002420	11.4384	11.2053	11.6681	11.5741	11.1809	11.449	11.3168	11.6573	11.7861	11.607	11.6454	11.4276
1934	ENSMPUG00000002421	349.577	0.174621	0.365742	0.477443	0.633046	0.870433	IQCA1	ENSMPUG00000002421	9.36736	9.42804	8.94796	9.46277	9.26285	9.48685	8.73411	9.45853	9.58518	9.80805	8.65235	9.87793
1935	ENSMPUG00000002423	2701.54	-0.103534	0.156109	-0.663216	0.507192	0.805796	ACKR3	ENSMPUG00000002423	11.3822	11.4398	11.7888	11.5479	11.7557	11.7252	11.2964	11.9138	11.7582	11.2225	11.3389	11.5071
1936	ENSMPUG00000002426	9.95255	-0.189722	0.774664	-0.244908	0.806527	0.938627	TTLL8	ENSMPUG00000002426	7.65015	7.92111	7.84101	7.94861	7.84595	7.8911	7.77348	7.95317	7.83363	8.03766	7.70212	7.76231
1937	ENSMPUG00000002428	2098.81	-0.0530474	0.0882082	-0.601388	0.547582	0.827435	UBE2E3	ENSMPUG00000002428	11.4043	11.2148	11.3977	11.2307	11.2081	11.2325	11.1646	11.1582	11.3789	11.2887	11.2598	11.1648
1938	ENSMPUG00000002430	1244.55	0.366418	0.141735	2.58523	0.00973151	0.0924269		ENSMPUG00000002430	10.4451	10.5739	10.4678	10.4144	10.6768	10.3086	11.0988	10.6946	10.501	10.9131	10.6897	10.6718
1939	ENSMPUG00000002431	98.2036	0.352551	0.344877	1.02225	0.306663	0.655111	SYNGAP1	ENSMPUG00000002431	8.45395	8.59429	8.32137	8.22662	8.65954	8.58256	8.79288	8.50963	8.55001	8.58813	8.33357	8.6422
1940	ENSMPUG00000002432	2632.64	0.00979981	0.0807687	0.121332	0.903428	0.971239	CWC22	ENSMPUG00000002432	11.5737	11.547	11.6393	11.3762	11.6017	11.51	11.6762	11.5633	11.5411	11.4785	11.5502	11.4977
1941	ENSMPUG00000002433	2778.62	0.04686	0.0595725	0.786604	0.431514	0.754836	EIF2B5	ENSMPUG00000002433	11.6212	11.5466	11.5731	11.6395	11.5872	11.6002	11.6058	11.6584	11.6201	11.6379	11.5867	11.7064
1942	ENSMPUG00000002435	3770.32	-0.00413797	0.0720351	-0.0574438	0.954192	0.987377	PPP4R3B	ENSMPUG00000002435	11.9931	11.9509	12.0604	12.0502	12.0049	12.014	12.1379	12.0609	11.8634	11.9833	12.0002	11.9936
1943	ENSMPUG00000002436	1060.22	0.240792	0.20321	1.18494	0.236042	0.583023	HLTF	ENSMPUG00000002436	10.2597	10.4317	10.2666	10.2363	10.5238	10.4424	11.1278	10.5543	9.99108	10.4115	10.4091	10.5474
1944	ENSMPUG00000002438	922.694	0.229328	0.105886	2.1658	0.0303262	0.193134	BAK1	ENSMPUG00000002438	10.1504	10.32	10.1731	10.3422	10.2039	10.1362	10.3893	10.3513	10.2778	10.5837	10.4055	10.3287
1945	ENSMPUG00000002439	212.98	-0.499859	0.362041	-1.38067	0.167381	0.495941		ENSMPUG00000002439	9.00124	9.36679	9.08646	9.11174	8.79704	9.08195	8.75893	8.64335	8.82858	8.63008	9.55695	8.55813
1946	ENSMPUG00000002440	606.856	-0.0775078	0.1457	-0.531967	0.594749	0.850749	ZNF385B	ENSMPUG00000002440	9.83947	9.76607	10.0255	9.77705	10.0644	9.90477	9.95332	10.0135	9.87995	9.57906	9.82813	9.8275
1947	ENSMPUG00000002441	4381.09	0.0374301	0.101428	0.369031	0.712105	0.902242	GLRX3	ENSMPUG00000002441	12.2673	12.0894	12.3214	12.1831	12.0602	12.1484	11.9706	12.2221	12.4284	12.1467	12.3162	12.168
1948	ENSMPUG00000002442	4434.42	-0.25057	0.0961941	-2.60483	0.00919189	0.0885285	DVL3	ENSMPUG00000002442	12.4339	12.3581	12.2538	12.3258	12.21	12.2995	11.9906	11.8762	12.1936	12.0656	12.2929	12.0562
1949	ENSMPUG00000002443	1484.04	-0.00904104	0.0896622	-0.100835	0.919682	0.97649	CFAP36	ENSMPUG00000002443	10.8518	10.9295	10.8815	10.67	10.824	10.8505	10.7787	10.9474	10.8095	10.7653	10.748	10.9177
1950	ENSMPUG00000002444	1738.06	0.155559	0.0986628	1.57667	0.114871	0.409665	HPS3	ENSMPUG00000002444	10.8357	11.1292	10.906	10.9295	10.9694	10.9426	11.1613	11.1719	10.8721	11.039	11.1412	11.1016
1951	ENSMPUG00000002445	3619.2	0.0468356	0.172577	0.271389	0.786092	0.932148	CRELD2	ENSMPUG00000002445	11.714	11.7315	12.0053	12.3875	11.576	12.0154	11.4987	12.0556	12.1765	12.0492	12.1536	11.7643
1952	ENSMPUG00000002446	183.895	0.105265	0.224162	0.469595	0.638644	0.872911		ENSMPUG00000002446	8.74908	8.99555	8.85592	8.95119	8.76261	9.04269	8.72441	8.8767	9.17109	9.02996	9.00698	8.76986
1953	ENSMPUG00000002447	17282	0.177221	0.0661895	2.67748	0.00741784	0.077035	AP2M1	ENSMPUG00000002447	14.0002	14.0419	14.0717	14.0271	13.9252	13.9181	14.157	14.1975	14.0788	14.1685	14.293	14.1259
1954	ENSMPUG00000002448	1415.42	0.184449	0.104846	1.75923	0.0785381	0.333154		ENSMPUG00000002448	10.7906	10.63	10.8915	10.5562	10.6398	10.5334	10.7548	10.948	10.8188	10.7622	10.8245	10.8471
1955	ENSMPUG00000002449	22.5202	0.187708	0.530143	0.354071	0.723286	0.907348	EBF3	ENSMPUG00000002449	8.22578	8.04134	7.96862	7.88949	8.08128	7.83937	7.98925	7.89318	8.12462	8.09196	8.03209	8.15034
1956	ENSMPUG00000002450	3770.99	0.496847	0.187148	2.65483	0.0079348	0.0807559	CP	ENSMPUG00000002450	11.8332	11.6864	11.8002	11.5238	12.0247	11.6918	12.8215	12.2953	11.6473	12.0726	11.8899	12.3282
1957	ENSMPUG00000002451	6309.53	0.233987	0.126796	1.84537	0.0649835	0.299266	LPL	ENSMPUG00000002451	12.5221	12.1891	12.8719	12.6159	12.6678	12.4781	12.8999	12.9669	12.8431	12.6098	12.7922	12.6171
1958	ENSMPUG00000002452	307.527	-0.234264	0.132874	-1.76305	0.0778918	0.331347	GPR143	ENSMPUG00000002452	9.24849	9.26376	9.42865	9.45456	9.35669	9.31371	9.15404	9.27055	9.30032	9.25315	9.24913	9.0904
1959	ENSMPUG00000002454	887.485	0.0243231	0.111584	0.217981	0.827444	0.944816	SESTD1	ENSMPUG00000002454	10.4176	10.0686	10.2383	10.2338	10.3183	10.2593	10.364	10.2356	10.2712	10.1761	10.1838	10.4149
1960	ENSMPUG00000002455	62.167	0.405383	0.256325	1.58152	0.113759	0.40776		ENSMPUG00000002455	8.23233	8.36728	8.14596	8.37785	8.33094	8.27889	8.32949	8.42257	8.3609	8.41739	8.40829	8.50893
1961	ENSMPUG00000002458	425.139	0.16968	0.239812	0.707552	0.479223	0.790219		ENSMPUG00000002458	9.6337	9.682	9.15661	9.6234	9.27578	9.33153	9.27636	9.2697	9.58173	9.57651	9.97969	9.74679
1962	ENSMPUG00000002459	2167.51	-0.0100962	0.126633	-0.079728	0.936454	0.981888		ENSMPUG00000002459	11.1768	11.3389	11.2167	11.262	11.3228	11.5062	11.6169	11.3564	11.0227	11.2713	11.1401	11.3165
1963	ENSMPUG00000002460	66.4046	-1.33357	0.541562	-2.46246	0.0137989	0.116376	TM4SF18	ENSMPUG00000002460	8.47113	8.75074	8.59558	8.64232	8.34033	8.28926	7.9979	8.39568	7.8312	8.25835	8.33423	8.27122
1964	ENSMPUG00000002461	1034.02	-0.0721943	0.109854	-0.657182	0.511064	0.807881	BCL2L12	ENSMPUG00000002461	10.4367	10.511	10.5354	10.5228	10.287	10.4307	10.1719	10.4487	10.4585	10.4153	10.5312	10.35
1965	ENSMPUG00000002462	2189.41	-0.276316	0.0866775	-3.18786	0.00143331	0.0227586	ITPR3	ENSMPUG00000002462	11.4681	11.4116	11.3641	11.2893	11.3495	11.5048	11.333	11.056	11.114	11.1783	11.1152	11.1601
1966	ENSMPUG00000002463	32797.2	0.0439457	0.0923869	0.47567	0.63431	0.870839	RPSA	ENSMPUG00000002463	14.898	14.9501	15.0193	15.1255	14.8638	14.9321	14.7956	15.1751	14.963	14.886	15.1523	15.0538
1967	ENSMPUG00000002464	314.825	0.0656015	0.149773	0.438005	0.661383	0.882308		ENSMPUG00000002464	9.15558	9.37361	9.28815	9.44248	9.29559	9.1626	9.20366	9.39297	9.25156	9.3634	9.44972	9.2604
1968	ENSMPUG00000002465	125.213	0.110261	0.263369	0.418654	0.675469	0.890061		ENSMPUG00000002465	8.63579	8.66516	8.94783	8.63854	8.58977	8.51758	8.56773	8.96287	8.62843	8.6548	8.7377	8.65083
1969	ENSMPUG00000002466	9.69852	-1.2801	0.894245	-1.43148	0.152292	0.473843	GALNT9	ENSMPUG00000002466	8.04532	7.94698	7.92453	7.85223	8.00059	7.68478	7.65177	7.58109	7.91763	7.94664	7.73661	7.70188
1970	ENSMPUG00000002467	960.861	-0.123787	0.143099	-0.865045	0.387014	0.722139		ENSMPUG00000002467	10.5413	10.3595	10.5491	10.4299	10.1193	10.3233	10.1741	10.4779	10.0647	10.344	10.2416	10.4701
1971	ENSMPUG00000002469	1981.89	0.196049	0.104907	1.86878	0.0616532	0.289936		ENSMPUG00000002469	11.1888	10.807	11.254	11.0954	11.0645	11.0844	11.2461	11.3581	11.3171	11.1307	11.1858	11.2929
1972	ENSMPUG00000002470	95.9372	-0.185767	0.325596	-0.570542	0.56831	0.8384		ENSMPUG00000002470	8.87967	8.64001	8.46091	8.40098	8.51943	8.43633	8.51233	8.32821	8.44636	8.56731	8.4766	8.74697
1973	ENSMPUG00000002471	14.903	-0.182489	0.663429	-0.27507	0.783263	0.931637		ENSMPUG00000002471	7.75037	8.0764	7.91827	8.08155	7.98482	7.9054	7.83186	8.1115	7.76433	8.02293	7.84099	7.9436
1974	ENSMPUG00000002473	832.986	-0.185792	0.113945	-1.63054	0.102987	0.3856		ENSMPUG00000002473	10.4516	10.215	10.2583	10.1313	10.214	10.1926	10.2336	9.97494	10.06	10.0716	10.1617	10.1682
1975	ENSMPUG00000002474	3364.32	0.0830192	0.109943	0.755112	0.450182	0.76834	SLC25A38	ENSMPUG00000002474	11.8645	11.7254	11.8802	11.887	11.7356	11.8565	11.598	11.8897	12.1831	11.8286	11.9728	11.874
9509	ENSMPUG00000011542	1392.44	2.06874	0.217587	9.50766	1.95006e-21	7.46012e-19	MSR1	ENSMPUG00000011542	9.66197	10.0114	9.66375	9.85277	9.9297	9.33351	11.5152	11.1668	10.8592	11.6192	11.3562	11.165
1977	ENSMPUG00000002477	3403.19	-0.124307	0.135323	-0.918593	0.358308	0.699439	IRF3	ENSMPUG00000002477	11.9716	11.9745	11.9066	11.8299	11.8259	11.9966	11.4433	11.7415	12.1526	11.5703	12.0075	11.8064
1978	ENSMPUG00000002478	1102.5	0.0630491	0.159632	0.394966	0.692868	0.896957	SHROOM2	ENSMPUG00000002478	10.4356	10.1831	10.4143	10.4602	10.6844	10.6518	10.8384	10.5121	10.5277	10.5208	10.1525	10.5334
1979	ENSMPUG00000002480	686.981	-0.0789771	0.172408	-0.458082	0.646894	0.87588	CSRNP1	ENSMPUG00000002480	9.84836	9.96827	10.3016	10.0816	10.0012	9.92572	10.0306	10.3236	9.6711	9.86803	9.95655	9.87039
1980	ENSMPUG00000002481	3836.9	-0.0944907	0.0987429	-0.956937	0.338599	0.683361	SCAF1	ENSMPUG00000002481	12.1611	12.0611	12.1138	12.0249	12.0094	12.0903	11.7986	11.8794	12.2558	11.9537	12.0871	11.9267
1981	ENSMPUG00000002482	1808.13	-0.0631311	0.107918	-0.584989	0.558555	0.834292	ALG12	ENSMPUG00000002482	11.1064	11.1155	11.1542	11.1661	10.9063	11.1709	10.9221	10.9368	11.2013	11.1279	11.2	10.8889
1982	ENSMPUG00000002484	20934.8	-0.286028	0.109142	-2.6207	0.00877498	0.0859217	TM4SF1	ENSMPUG00000002484	14.5401	14.4738	14.7487	14.4917	14.3177	14.4312	14.0138	14.4569	14.175	14.0427	14.3627	14.2483
1983	ENSMPUG00000002485	3327.81	-0.0556682	0.0878642	-0.633571	0.526361	0.815775	ABCF3	ENSMPUG00000002485	11.9343	11.9926	11.8269	11.7346	11.7248	12.0052	11.7424	11.7641	11.9096	11.8139	11.8354	11.8715
1984	ENSMPUG00000002486	4407.06	-0.264746	0.0921293	-2.87363	0.00405784	0.0489739	WWC3	ENSMPUG00000002486	12.5306	12.2749	12.417	12.111	12.3274	12.233	12.0871	12.0338	12.1378	12.054	11.9965	12.1475
1985	ENSMPUG00000002487	388.51	-0.544948	0.310394	-1.75567	0.0791456	0.334043	TTC21A	ENSMPUG00000002487	9.43889	9.95731	9.08996	9.48491	9.28207	9.62629	8.91846	9.22183	9.15706	9.69058	8.9188	9.57075
1986	ENSMPUG00000002489	22.4686	-0.362306	0.448784	-0.807307	0.41949	0.747385		ENSMPUG00000002489	8.04893	8.19151	8.06729	7.97862	7.96613	8.10186	7.9558	7.93149	8.07573	8.03167	8.10201	7.91312
1987	ENSMPUG00000002490	15.0831	0.0523196	0.531856	0.0983716	0.921637	0.977319	TM4SF4	ENSMPUG00000002490	7.93037	7.98182	7.90746	7.81734	8.00845	8.04142	8.15973	7.90756	7.90861	7.92658	7.89105	7.93047
1988	ENSMPUG00000002491	3305.76	-0.279069	0.0892788	-3.12582	0.00177312	0.0264922	BRD1	ENSMPUG00000002491	12.1196	11.9675	11.8491	11.9283	11.8771	11.9087	11.6815	11.501	11.7007	11.6958	11.7964	11.7714
1989	ENSMPUG00000002492	4261.09	0.445004	0.131933	3.37295	0.000743681	0.0135195	PTPRE	ENSMPUG00000002492	12.0533	12.2083	11.733	11.9489	11.8504	11.8636	12.0358	12.1154	12.5099	12.4083	12.5805	12.4356
1990	ENSMPUG00000002493	325.387	-0.353734	0.228181	-1.55024	0.121085	0.420024	VWA5B2	ENSMPUG00000002493	9.35802	9.41672	9.34268	9.19986	9.28441	9.55507	9.37461	8.97282	9.21522	8.87506	9.49186	8.98816
1991	ENSMPUG00000002495	437.357	-0.141444	0.140254	-1.00848	0.313223	0.662375	CLCN4	ENSMPUG00000002495	9.63097	9.59366	9.56137	9.49421	9.75792	9.66376	9.48116	9.45418	9.79616	9.44454	9.49897	9.52378
1992	ENSMPUG00000002496	1045.79	-0.0868252	0.110982	-0.782337	0.434016	0.75689	GORASP1	ENSMPUG00000002496	10.4759	10.463	10.5189	10.2491	10.481	10.6172	10.5673	10.369	10.4791	10.333	10.3274	10.326
1993	ENSMPUG00000002498	1067.01	-0.00446177	0.104545	-0.0426781	0.965958	0.990896	ALG3	ENSMPUG00000002498	10.3959	10.4749	10.6597	10.4117	10.4089	10.4273	10.4348	10.5624	10.4858	10.4082	10.5628	10.2987
1994	ENSMPUG00000002499	2455.3	0.200246	0.0892919	2.2426	0.0249228	0.171468	TBC1D22A	ENSMPUG00000002499	11.4126	11.326	11.3897	11.418	11.2257	11.3679	11.3566	11.4623	11.6785	11.6177	11.5677	11.4852
1995	ENSMPUG00000002500	9.76396	0.119134	0.597218	0.199482	0.841886	0.949553		ENSMPUG00000002500	7.87878	7.89442	7.96084	7.80991	7.82213	7.85354	8.00875	7.87717	7.77055	7.88202	7.92594	7.79511
1996	ENSMPUG00000002501	1743.15	0.235878	0.128952	1.82919	0.0673717	0.305055	WDR48	ENSMPUG00000002501	10.8653	10.8671	11.0403	10.8099	11.1395	10.8403	11.4228	11.2662	10.9096	11.0342	10.9953	11.0911
1997	ENSMPUG00000002505	462.1	-0.29698	0.14083	-2.10878	0.0349636	0.210219	MID1	ENSMPUG00000002505	9.55514	9.64357	9.86839	9.79163	9.66805	9.7463	9.41364	9.65466	9.65339	9.55944	9.52842	9.34142
1998	ENSMPUG00000002507	9.91017	0.624001	0.909873	0.685811	0.492832	0.798571		ENSMPUG00000002507	7.90745	7.84492	8.02159	7.63599	7.72388	7.65823	7.97727	8.03956	7.63599	7.87262	7.83943	7.92541
1999	ENSMPUG00000002508	1940.24	-0.13862	0.162905	-0.85092	0.394814	0.728696	CERK	ENSMPUG00000002508	11.2558	11.2172	10.9244	11.2694	10.9723	11.2074	11.3475	10.6992	10.6888	11.2716	11.0715	11.0305
[truncated: 16,217 more rows]

## Sheet: Sheet1
GENESYMBOL			air_209_F2	air_447_M2	air_853_M1	air_859_M2	air_871_F1	air_877_F1	smoke_422_M2	smoke_680_F2	smoke_691_M2	smoke_828_F1	smoke_833_F1	smoke_837_M1
DHRS9	ENSMPUG00000000739	ENSMPUG00000000739__DHRS9	8.20326	8.5519	8.48226	8.41529	8.11798	8.3	10.5509	10.8641	10.7011	10.8505	10.9507	10.5851
CD84	ENSMPUG00000014153	ENSMPUG00000014153__CD84	8.65158	8.68202	8.7471	8.82777	8.69082	8.73274	10.0236	9.89309	9.72707	9.99105	9.84581	9.79757
	ENSMPUG00000014197	ENSMPUG00000014197__	9.16933	9.57166	9.43181	9.59298	9.4872	9.36011	11.2495	11.7888	12.2275	11.8495	11.9448	11.5263
CYP1B1	ENSMPUG00000010267	ENSMPUG00000010267__CYP1B1	9.72364	9.76994	9.96272	10.1649	9.72089	9.80669	11.4944	11.5787	11.9297	11.876	11.9553	11.3396
ARL11	ENSMPUG00000018376	ENSMPUG00000018376__ARL11	8.86092	9.20456	9.23431	9.12213	8.83764	8.93102	10.3019	10.7939	10.803	10.8321	10.8308	10.4205
ADGRE3	ENSMPUG00000002932	ENSMPUG00000002932__ADGRE3	9.57887	9.66025	9.62161	9.45888	9.72264	9.39715	10.5933	10.9286	11.0123	10.7846	10.8204	10.8858
CNTN1	ENSMPUG00000000300	ENSMPUG00000000300__CNTN1	10.8205	10.9979	10.9661	10.9419	10.7816	10.8647	12.2175	12.0221	11.9265	12.2725	12.165	11.8765
LIPA	ENSMPUG00000006491	ENSMPUG00000006491__LIPA	14.2458	14.4148	14.401	14.5566	13.9779	14.1354	15.7278	15.8892	15.7134	16.1186	16.1806	15.734
	ENSMPUG00000017205	ENSMPUG00000017205__	8.19022	8.13193	8.43924	8.2407	8.30239	8.08621	9.31082	9.41489	9.10726	9.24935	9.15276	9.16588
FOLR3	ENSMPUG00000010223	ENSMPUG00000010223__FOLR3	10.9957	11.3799	11.0252	10.9128	11.1943	11.0611	12.3068	12.2495	12.4873	12.2961	12.5353	12.2199
RAB7B	ENSMPUG00000011992	ENSMPUG00000011992__RAB7B	9.87034	9.86598	10.0691	9.95642	9.84044	9.93191	10.7428	10.9619	11.1366	10.9481	10.9813	10.7631
BPI	ENSMPUG00000017746	ENSMPUG00000017746__BPI	14.2081	14.3737	14.341	14.4487	14.0279	14.1392	15.3303	15.5844	15.7839	15.9108	15.8586	15.4516
ATP6V0D2	ENSMPUG00000010801	ENSMPUG00000010801__ATP6V0D2	9.10454	9.52074	9.70646	10.0473	9.13223	9.23291	12.0184	12.8367	12.5299	12.8304	12.9207	12.2348
	ENSMPUG00000003240	ENSMPUG00000003240__	11.1792	11.2497	11.9668	11.3398	11.6045	11.7788	13.5159	13.9759	13.9066	13.077	13.5517	13.1883
PLIN2	ENSMPUG00000010530	ENSMPUG00000010530__PLIN2	12.6158	12.2006	12.4057	12.0415	12.2547	12.2611	13.6441	13.3678	13.9566	13.7168	13.6101	13.5778
PLD3	ENSMPUG00000017708	ENSMPUG00000017708__PLD3	13.2772	13.5599	13.4595	13.5987	13.3003	13.2782	14.4808	14.6139	14.7215	14.8342	14.9483	14.4315
	ENSMPUG00000007102	ENSMPUG00000007102__	9.34362	9.19703	9.03103	9.48544	8.81428	8.46123	10.3429	10.9707	11.0623	11.4903	11.3219	11.2833
DCSTAMP	ENSMPUG00000015092	ENSMPUG00000015092__DCSTAMP	7.91211	7.98125	7.77753	7.91857	7.6946	7.82259	8.72796	8.67452	8.9613	9.03805	9.03384	8.8091
	ENSMPUG00000005725	ENSMPUG00000005725__	12.7226	13.1713	12.7832	13.0995	12.513	12.4153	14.1667	14.6874	14.746	15.1433	15.1119	14.6267
CD180	ENSMPUG00000014726	ENSMPUG00000014726__CD180	9.09752	9.1818	9.35302	9.22879	9.11878	9.15013	10.2659	10.2939	10.0586	10.4281	10.0381	10.0384
TAC1	ENSMPUG00000001508	ENSMPUG00000001508__TAC1	8.54683	8.1265	8.68341	8.33879	8.11679	8.35199	9.58284	10.1249	10.4193	9.99257	10.0061	9.98829
CD36	ENSMPUG00000018290	ENSMPUG00000018290__CD36	13.2119	13.6401	13.4979	13.5572	13.2086	13.2238	14.8354	14.9645	14.3574	15.0334	14.9243	14.6785
IGSF6	ENSMPUG00000016802	ENSMPUG00000016802__IGSF6	10.4835	10.811	10.6863	10.6562	10.5203	10.6417	11.4291	11.6576	11.6184	11.5685	11.784	11.4549
TYROBP	ENSMPUG00000005887	ENSMPUG00000005887__TYROBP	12.0977	12.432	12.369	12.4999	12.0015	12.0637	13.3072	13.8208	13.748	13.8177	14.1042	13.5495
ST3GAL4	ENSMPUG00000006700	ENSMPUG00000006700__ST3GAL4	11.4415	11.425	11.5114	11.709	11.4056	11.3943	12.1661	12.4751	12.5306	12.5209	12.5099	12.4052
[truncated: 395 more rows]
