# Supplementary material for: Comparative transcriptomics in human COPD reveals dysregulated genes uniquely expressed in ferrets
Source: Respir Res. 2022 Oct 10;23:277. doi: 10.1186/s12931-022-02198-0 (PMC9552453; doi:10.1186/s12931-022-02198-0)
Supplement: Supplementary file 4 — Additional file 4: Table S3. Complete annotation GO TERMS in smoke exposed ferrets compared to controls. [file 12931_2022_2198_MOESM4_ESM.xlsx]

## Sheet: GO Biological Process
geneSet	description	link	size	overlap	expect	enrichmentRatio	pValue	FDR	overlapId	userId
GO:0001775	cell activation	http://amigo.geneontology.org/amigo/term/GO:0001775	1335	63	19.0646	3.30456	0	0	135;240;348;671;728;912;942;948;963;968;1118;1235;1476;1508;1520;1522;1536;1607;2207;2243;2244;2266;2352;2769;2841;2896;3479;3576;3606;3624;3627;3815;4064;5025;5265;6279;6556;6616;6708;6863;7305;8832;9308;10457;11240;23657;25797;26228;26253;50615;51237;64092;64109;64581;64805;79626;81501;84658;115350;115650;150372;151888;338339	ADGRE3;ADORA2A;ALOX5;APOE;BPI;BTLA;C5AR1;CCR6;CD180;CD1D;CD36;CD53;CD68;CD83;CD84;CD86;CHIT1;CLEC4D;CLEC4E;CLEC7A;CRLF2;CSTB;CTSB;CTSS;CTSZ;CXCL10;CXCL8;CYBB;DCSTAMP;DGKB;FCER1G;FCRL1;FGA;FGB;FGG;FOLR3;GNA15;GPNMB;GPR18;GRN;IGF1;IL18;IL21R;INHBA;KIT;MZB1;NFAM1;P2RX4;P2RY12;PADI2;QPCT;S100A8;SAMSN1;SERPINA1;SLC11A1;SLC7A11;SNAP25;SPTA1;STAP1;TAC1;TNFAIP8L2;TNFRSF13C;TYROBP
GO:0045321	leukocyte activation	http://amigo.geneontology.org/amigo/term/GO:0045321	1184	53	16.9082	3.13457	4.85167e-14	2.41395e-10	135;240;671;728;912;942;948;963;968;1118;1235;1476;1508;1520;1522;1536;2207;2352;2841;2896;3479;3576;3606;3624;3815;4064;5265;6279;6556;6616;6708;6863;7305;8832;9308;10457;11240;25797;26228;26253;50615;51237;64092;64109;64581;79626;81501;84658;115350;115650;150372;151888;338339	ADGRE3;ADORA2A;ALOX5;BPI;BTLA;C5AR1;CCR6;CD180;CD1D;CD36;CD53;CD68;CD83;CD84;CD86;CHIT1;CLEC4D;CLEC4E;CLEC7A;CRLF2;CSTB;CTSB;CTSS;CTSZ;CXCL8;CYBB;DCSTAMP;FCER1G;FCRL1;FOLR3;GPNMB;GPR18;GRN;IGF1;IL18;IL21R;INHBA;KIT;MZB1;NFAM1;PADI2;QPCT;S100A8;SAMSN1;SERPINA1;SLC11A1;SNAP25;SPTA1;STAP1;TAC1;TNFAIP8L2;TNFRSF13C;TYROBP
GO:0006955	immune response	http://amigo.geneontology.org/amigo/term/GO:0006955	1919	68	27.4044	2.48135	4.80394e-13	1.59347e-09	240;335;348;608;671;728;912;942;948;962;963;968;1118;1235;1440;1476;1508;1520;1522;1536;2207;2243;2244;2266;2352;2826;2833;2896;3001;3568;3576;3606;3627;3815;4064;4321;4688;4689;5079;5265;5450;6279;6556;6616;7305;7850;8685;8832;9308;10261;11240;23098;25797;26228;26253;54209;54210;64092;64284;64581;79626;84658;115650;150372;151888;338339;338382;653361	ADGRE3;ALOX5;APOA1;APOE;BPI;BTLA;C5AR1;CCR10;CCR6;CD180;CD1D;CD36;CD48;CD53;CD68;CD83;CD84;CD86;CHIT1;CLEC4D;CLEC4E;CLEC7A;CSF3;CSTB;CTSB;CTSS;CTSZ;CXCL10;CXCL8;CXCR3;CYBB;FCER1G;FGA;FGB;FGG;FOLR3;GRN;GZMA;IGSF6;IL18;IL1R2;IL5RA;KIT;MARCO;MMP12;NCF1;NCF2;NCF4;NFAM1;PADI2;PAX5;POU2AF1;QPCT;RAB17;RAB7B;S100A8;SAMSN1;SARM1;SERPINA1;SLC11A1;SNAP25;STAP1;TNFAIP8L2;TNFRSF13C;TNFRSF17;TREM1;TREM2;TYROBP
GO:0002682	regulation of immune system process	http://amigo.geneontology.org/amigo/term/GO:0002682	1400	56	19.9928	2.80101	8.53317e-13	2.12284e-09	135;335;348;671;728;912;942;948;962;1235;1440;1520;2207;2243;2244;2266;2833;2841;3479;3576;3606;3624;3627;3815;4321;5025;5079;6279;6556;6708;6863;7305;8685;8832;9308;9370;10457;11240;23098;23657;26228;26253;51237;54209;54210;64092;64109;64581;64805;79626;81501;115650;150372;151888;338339;338382	ADIPOQ;ADORA2A;APOA1;APOE;BPI;BTLA;C5AR1;CCR6;CD1D;CD36;CD48;CD83;CD84;CD86;CLEC4D;CLEC4E;CLEC7A;CRLF2;CSF3;CTSS;CXCL10;CXCL8;CXCR3;DCSTAMP;FCER1G;FGA;FGB;FGG;GPNMB;GPR18;IGF1;IL18;INHBA;KIT;MARCO;MMP12;MZB1;NFAM1;P2RX4;P2RY12;PADI2;PAX5;RAB7B;S100A8;SAMSN1;SARM1;SLC11A1;SLC7A11;SPTA1;STAP1;TAC1;TNFAIP8L2;TNFRSF13C;TREM1;TREM2;TYROBP
GO:0046903	secretion	http://amigo.geneontology.org/amigo/term/GO:0046903	1605	58	22.9203	2.53051	1.97216e-11	3.92498e-08	135;240;335;671;728;777;948;963;968;1118;1476;1508;1520;1522;1536;2207;2243;2244;2266;2352;2642;2691;2896;2912;3356;3479;3624;3815;4321;5025;5029;5244;5265;6279;6447;6531;6556;6616;6696;6863;7200;7305;7849;7850;8564;8832;9370;11240;25797;26253;27165;29887;64109;64805;84658;112755;150372;338339	ABCB4;ADGRE3;ADIPOQ;ADORA2A;ALOX5;APOA1;BPI;C5AR1;CACNA1E;CD36;CD53;CD68;CD84;CHIT1;CLEC4D;CLEC4E;CRLF2;CSTB;CTSB;CTSS;CTSZ;CYBB;FCER1G;FGA;FGB;FGG;FOLR3;GCGR;GHRH;GLS2;GRM2;GRN;HTR2A;IGF1;IL1R2;INHBA;KIT;KMO;MMP12;NFAM1;P2RX4;P2RY12;P2RY2;PADI2;PAX8;QPCT;S100A8;SCG5;SERPINA1;SLC11A1;SLC6A3;SNAP25;SNX10;SPP1;STX1B;TAC1;TRH;TYROBP
GO:0032940	secretion by cell	http://amigo.geneontology.org/amigo/term/GO:0032940	1472	53	21.021	2.52129	2.1059e-10	3.49264e-07	135;240;335;671;728;777;948;963;968;1118;1476;1508;1520;1522;1536;2207;2243;2244;2266;2352;2642;2691;2896;2912;3356;3479;3624;3815;4321;5265;6279;6447;6556;6616;6696;6863;7200;7305;7849;7850;8564;8832;9370;11240;25797;26253;27165;64109;64805;84658;112755;150372;338339	ADGRE3;ADIPOQ;ADORA2A;ALOX5;APOA1;BPI;C5AR1;CACNA1E;CD36;CD53;CD68;CD84;CHIT1;CLEC4D;CLEC4E;CRLF2;CSTB;CTSB;CTSS;CTSZ;CYBB;FCER1G;FGA;FGB;FGG;FOLR3;GCGR;GHRH;GLS2;GRM2;GRN;HTR2A;IGF1;IL1R2;INHBA;KIT;KMO;MMP12;NFAM1;P2RY12;PADI2;PAX8;QPCT;S100A8;SCG5;SERPINA1;SLC11A1;SNAP25;SPP1;STX1B;TAC1;TRH;TYROBP
GO:0009617	response to bacterium	http://amigo.geneontology.org/amigo/term/GO:0009617	595	31	8.49694	3.64837	4.60457e-10	6.46232e-07	249;671;728;912;942;948;1118;1440;1543;1607;2207;2243;2244;3001;3576;3606;3627;4064;5731;6279;6556;6863;8564;9370;9516;25819;26228;26253;54209;219972;338339	ADIPOQ;ALPL;BPI;C5AR1;CD180;CD1D;CD36;CD86;CHIT1;CLEC4D;CLEC4E;CSF3;CXCL10;CXCL8;CYP1A1;DGKB;FCER1G;FGA;FGB;GZMA;IL18;KMO;LITAF;MPEG1;NOCT;PTGER1;S100A8;SLC11A1;STAP1;TAC1;TREM2
GO:0002274	myeloid leukocyte activation	http://amigo.geneontology.org/amigo/term/GO:0002274	634	32	9.05388	3.5344	5.19532e-10	6.46232e-07	240;671;728;948;963;968;1118;1476;1508;1520;1522;1536;2207;2352;2896;3576;3606;3815;5265;6279;6556;6616;7305;8832;11240;25797;26228;64109;81501;84658;150372;338339	ADGRE3;ALOX5;BPI;C5AR1;CD36;CD53;CD68;CD84;CHIT1;CLEC4D;CRLF2;CSTB;CTSB;CTSS;CTSZ;CXCL8;CYBB;DCSTAMP;FCER1G;FOLR3;GRN;IL18;KIT;NFAM1;PADI2;QPCT;S100A8;SERPINA1;SLC11A1;SNAP25;STAP1;TYROBP
GO:0006952	defense response	http://amigo.geneontology.org/amigo/term/GO:0006952	1518	53	21.6779	2.44489	6.40425e-10	7.08096e-07	135;240;335;348;671;728;912;922;948;962;1235;1520;1536;2207;2243;2244;2266;2833;3568;3576;3606;3624;3627;3815;3988;4064;4321;4688;5265;5731;6279;6556;6696;6863;7305;7850;8685;8832;9308;9370;11343;23098;26228;26253;54209;54210;64581;79626;150372;219972;338339;338382;653361	ADIPOQ;ADORA2A;ALOX5;APOA1;APOE;BPI;C5AR1;CCR6;CD180;CD1D;CD36;CD48;CD5L;CD83;CD84;CLEC4D;CLEC4E;CLEC7A;CTSS;CXCL10;CXCL8;CXCR3;CYBB;FCER1G;FGA;FGB;FGG;IL18;IL1R2;IL5RA;INHBA;KIT;LIPA;MARCO;MGLL;MMP12;MPEG1;NCF1;NCF2;NFAM1;PTGER1;RAB7B;S100A8;SARM1;SERPINA1;SLC11A1;SPP1;STAP1;TAC1;TNFAIP8L2;TREM1;TREM2;TYROBP
GO:0002684	positive regulation of immune system process	http://amigo.geneontology.org/amigo/term/GO:0002684	979	40	13.9807	2.86109	1.54252e-09	1.53497e-06	728;912;942;948;1235;1440;1520;2207;2243;2244;2266;3479;3576;3606;3624;3627;4321;5025;5079;6279;6556;6708;6863;8685;8832;9308;23098;26228;26253;51237;54209;64109;64581;64805;81501;115650;150372;151888;338339;338382	BTLA;C5AR1;CCR6;CD1D;CD36;CD83;CD84;CD86;CLEC4D;CLEC4E;CLEC7A;CRLF2;CSF3;CTSS;CXCL10;CXCL8;DCSTAMP;FCER1G;FGA;FGB;FGG;IGF1;IL18;INHBA;MARCO;MMP12;MZB1;NFAM1;P2RX4;P2RY12;PAX5;RAB7B;S100A8;SARM1;SLC11A1;SPTA1;STAP1;TAC1;TNFRSF13C;TREM2
GO:0045055	regulated exocytosis	http://amigo.geneontology.org/amigo/term/GO:0045055	783	35	11.1817	3.13012	1.87658e-09	1.69762e-06	135;240;335;671;728;948;963;968;1118;1476;1508;1520;1522;1536;2207;2243;2244;2266;2352;2896;3356;3479;3815;5265;6279;6556;6616;7305;8832;11240;25797;84658;112755;150372;338339	ADGRE3;ADORA2A;ALOX5;APOA1;BPI;C5AR1;CD36;CD53;CD68;CD84;CHIT1;CLEC4D;CSTB;CTSB;CTSS;CTSZ;CYBB;FCER1G;FGA;FGB;FGG;FOLR3;GRN;HTR2A;IGF1;KIT;NFAM1;PADI2;QPCT;S100A8;SERPINA1;SLC11A1;SNAP25;STX1B;TYROBP
GO:0042119	neutrophil activation	http://amigo.geneontology.org/amigo/term/GO:0042119	494	27	7.0546	3.82729	2.41135e-09	1.99961e-06	240;671;728;948;963;968;1118;1476;1508;1520;1522;1536;2207;2352;2896;3576;3606;5265;6279;6556;6616;7305;11240;25797;84658;150372;338339	ADGRE3;ALOX5;BPI;C5AR1;CD36;CD53;CD68;CHIT1;CLEC4D;CSTB;CTSB;CTSS;CTSZ;CXCL8;CYBB;FCER1G;FOLR3;GRN;IL18;NFAM1;PADI2;QPCT;S100A8;SERPINA1;SLC11A1;SNAP25;TYROBP
GO:0036230	granulocyte activation	http://amigo.geneontology.org/amigo/term/GO:0036230	500	27	7.14029	3.78136	3.12621e-09	2.39299e-06	240;671;728;948;963;968;1118;1476;1508;1520;1522;1536;2207;2352;2896;3576;3606;5265;6279;6556;6616;7305;11240;25797;84658;150372;338339	ADGRE3;ALOX5;BPI;C5AR1;CD36;CD53;CD68;CHIT1;CLEC4D;CSTB;CTSB;CTSS;CTSZ;CXCL8;CYBB;FCER1G;FOLR3;GRN;IL18;NFAM1;PADI2;QPCT;S100A8;SERPINA1;SLC11A1;SNAP25;TYROBP
GO:0002366	leukocyte activation involved in immune response	http://amigo.geneontology.org/amigo/term/GO:0002366	693	32	9.89644	3.23349	4.61045e-09	3.27704e-06	240;671;728;942;948;963;968;1118;1235;1476;1508;1520;1522;1536;2207;2352;2896;3606;3815;4064;5265;6279;6556;6616;7305;8832;11240;25797;26253;84658;150372;338339	ADGRE3;ALOX5;BPI;C5AR1;CCR6;CD180;CD36;CD53;CD68;CD84;CD86;CHIT1;CLEC4D;CLEC4E;CSTB;CTSB;CTSS;CTSZ;CYBB;FCER1G;FOLR3;GRN;IL18;KIT;NFAM1;PADI2;QPCT;S100A8;SERPINA1;SLC11A1;SNAP25;TYROBP
GO:0002263	cell activation involved in immune response	http://amigo.geneontology.org/amigo/term/GO:0002263	697	32	9.95356	3.21493	5.29613e-09	3.51345e-06	240;671;728;942;948;963;968;1118;1235;1476;1508;1520;1522;1536;2207;2352;2896;3606;3815;4064;5265;6279;6556;6616;7305;8832;11240;25797;26253;84658;150372;338339	ADGRE3;ALOX5;BPI;C5AR1;CCR6;CD180;CD36;CD53;CD68;CD84;CD86;CHIT1;CLEC4D;CLEC4E;CSTB;CTSB;CTSS;CTSZ;CYBB;FCER1G;FOLR3;GRN;IL18;KIT;NFAM1;PADI2;QPCT;S100A8;SERPINA1;SLC11A1;SNAP25;TYROBP
GO:0043299	leukocyte degranulation	http://amigo.geneontology.org/amigo/term/GO:0043299	529	27	7.55442	3.57407	1.03651e-08	6.09991e-06	240;671;728;948;963;968;1118;1476;1508;1520;1522;1536;2207;2352;2896;3815;5265;6279;6556;6616;7305;8832;11240;25797;84658;150372;338339	ADGRE3;ALOX5;BPI;C5AR1;CD36;CD53;CD68;CD84;CHIT1;CLEC4D;CSTB;CTSB;CTSS;CTSZ;CYBB;FCER1G;FOLR3;GRN;KIT;NFAM1;PADI2;QPCT;S100A8;SERPINA1;SLC11A1;SNAP25;TYROBP
GO:0006954	inflammatory response	http://amigo.geneontology.org/amigo/term/GO:0006954	717	32	10.2392	3.12525	1.04209e-08	6.09991e-06	135;240;335;348;728;922;948;1235;1536;2207;2833;3568;3576;3606;3627;3815;3988;4064;5265;5731;6279;6556;6696;6863;7850;9370;11343;26228;54210;64581;79626;150372	ADIPOQ;ADORA2A;ALOX5;APOA1;APOE;C5AR1;CCR6;CD180;CD36;CD5L;CLEC7A;CXCL10;CXCL8;CXCR3;CYBB;FCER1G;IL18;IL1R2;IL5RA;KIT;LIPA;MGLL;NFAM1;PTGER1;S100A8;SERPINA1;SLC11A1;SPP1;STAP1;TAC1;TNFAIP8L2;TREM1
GO:0002275	myeloid cell activation involved in immune response	http://amigo.geneontology.org/amigo/term/GO:0002275	539	27	7.69723	3.50776	1.5354e-08	8.48823e-06	240;671;728;948;963;968;1118;1476;1508;1520;1522;1536;2207;2352;2896;3815;5265;6279;6556;6616;7305;8832;11240;25797;84658;150372;338339	ADGRE3;ALOX5;BPI;C5AR1;CD36;CD53;CD68;CD84;CHIT1;CLEC4D;CSTB;CTSB;CTSS;CTSZ;CYBB;FCER1G;FOLR3;GRN;KIT;NFAM1;PADI2;QPCT;S100A8;SERPINA1;SLC11A1;SNAP25;TYROBP
GO:0006887	exocytosis	http://amigo.geneontology.org/amigo/term/GO:0006887	894	36	12.7668	2.81981	1.65973e-08	8.6926e-06	135;240;335;671;728;948;963;968;1118;1476;1508;1520;1522;1536;2207;2243;2244;2266;2352;2642;2896;3356;3479;3815;5265;6279;6556;6616;7305;8832;11240;25797;84658;112755;150372;338339	ADGRE3;ADORA2A;ALOX5;APOA1;BPI;C5AR1;CD36;CD53;CD68;CD84;CHIT1;CLEC4D;CSTB;CTSB;CTSS;CTSZ;CYBB;FCER1G;FGA;FGB;FGG;FOLR3;GCGR;GRN;HTR2A;IGF1;KIT;NFAM1;PADI2;QPCT;S100A8;SERPINA1;SLC11A1;SNAP25;STX1B;TYROBP
GO:0002444	myeloid leukocyte mediated immunity	http://amigo.geneontology.org/amigo/term/GO:0002444	548	27	7.82575	3.45015	2.16852e-08	1.07895e-05	240;671;728;948;963;968;1118;1476;1508;1520;1522;1536;2207;2352;2896;3815;5265;6279;6556;6616;7305;8832;11240;25797;84658;150372;338339	ADGRE3;ALOX5;BPI;C5AR1;CD36;CD53;CD68;CD84;CHIT1;CLEC4D;CSTB;CTSB;CTSS;CTSZ;CYBB;FCER1G;FOLR3;GRN;KIT;NFAM1;PADI2;QPCT;S100A8;SERPINA1;SLC11A1;SNAP25;TYROBP
GO:0043312	neutrophil degranulation	http://amigo.geneontology.org/amigo/term/GO:0043312	482	25	6.88324	3.63201	2.76276e-08	1.26385e-05	240;671;728;948;963;968;1118;1476;1508;1520;1522;1536;2207;2352;2896;5265;6279;6556;6616;7305;11240;25797;84658;150372;338339	ADGRE3;ALOX5;BPI;C5AR1;CD36;CD53;CD68;CHIT1;CLEC4D;CSTB;CTSB;CTSS;CTSZ;CYBB;FCER1G;FOLR3;GRN;NFAM1;PADI2;QPCT;S100A8;SERPINA1;SLC11A1;SNAP25;TYROBP
GO:0016192	vesicle-mediated transport	http://amigo.geneontology.org/amigo/term/GO:0016192	1942	58	27.7329	2.09138	2.79415e-08	1.26385e-05	135;240;335;348;671;728;922;948;963;968;1118;1476;1508;1520;1522;1536;2158;2207;2243;2244;2266;2352;2642;2896;3356;3479;3576;3815;4037;4481;4688;4689;5265;6279;6556;6616;6708;7287;7305;8685;8832;9370;10123;11240;23316;25797;26228;29127;29887;54209;64284;64581;84658;112755;115761;150372;338339;338382	ADGRE3;ADIPOQ;ADORA2A;ALOX5;APOA1;APOE;ARL11;ARL4C;BPI;C5AR1;CD36;CD53;CD5L;CD68;CD84;CHIT1;CLEC4D;CLEC7A;CSTB;CTSB;CTSS;CTSZ;CUX2;CXCL8;CYBB;F9;FCER1G;FGA;FGB;FGG;FOLR3;GCGR;GRN;HTR2A;IGF1;KIT;LRP3;MARCO;MSR1;NCF2;NCF4;NFAM1;PADI2;QPCT;RAB17;RAB7B;RACGAP1;S100A8;SERPINA1;SLC11A1;SNAP25;SNX10;SPTA1;STAP1;STX1B;TREM2;TULP1;TYROBP
GO:0002283	neutrophil activation involved in immune response	http://amigo.geneontology.org/amigo/term/GO:0002283	485	25	6.92608	3.60955	3.11924e-08	1.34955e-05	240;671;728;948;963;968;1118;1476;1508;1520;1522;1536;2207;2352;2896;5265;6279;6556;6616;7305;11240;25797;84658;150372;338339	ADGRE3;ALOX5;BPI;C5AR1;CD36;CD53;CD68;CHIT1;CLEC4D;CSTB;CTSB;CTSS;CTSZ;CYBB;FCER1G;FOLR3;GRN;NFAM1;PADI2;QPCT;S100A8;SERPINA1;SLC11A1;SNAP25;TYROBP
GO:0051240	positive regulation of multicellular organismal process	http://amigo.geneontology.org/amigo/term/GO:0051240	1661	52	23.72	2.19224	3.93841e-08	1.63296e-05	135;187;348;728;942;948;1235;1272;1440;1536;1545;2201;2207;2243;2244;2266;2626;2691;3356;3479;3576;3606;3624;3815;4099;4321;4674;4803;5015;5025;5029;6531;6556;6696;6863;7849;9308;9365;9370;23316;26253;51393;55714;57699;64109;64805;81501;112755;115650;150372;338382;392255	ADIPOQ;ADORA2A;APLNR;APOE;C5AR1;CCR6;CD36;CD83;CD86;CLEC4E;CNTN1;CPNE5;CRLF2;CSF3;CUX2;CXCL8;CYBB;CYP1B1;DCSTAMP;FBN2;FCER1G;FGA;FGB;FGG;GATA4;GDF6;GHRH;HTR2A;IGF1;IL18;INHBA;KIT;KL;MAG;MMP12;NAP1L2;NFAM1;NGF;OTX2;P2RX4;P2RY12;P2RY2;PAX8;RAB7B;SLC11A1;SLC6A3;SPP1;STX1B;TAC1;TENM3;TNFRSF13C;TRPV2
GO:0002446	neutrophil mediated immunity	http://amigo.geneontology.org/amigo/term/GO:0002446	496	25	7.08316	3.5295	4.82609e-08	1.92098e-05	240;671;728;948;963;968;1118;1476;1508;1520;1522;1536;2207;2352;2896;5265;6279;6556;6616;7305;11240;25797;84658;150372;338339	ADGRE3;ALOX5;BPI;C5AR1;CD36;CD53;CD68;CHIT1;CLEC4D;CSTB;CTSB;CTSS;CTSZ;CYBB;FCER1G;FOLR3;GRN;NFAM1;PADI2;QPCT;S100A8;SERPINA1;SLC11A1;SNAP25;TYROBP
GO:0051094	positive regulation of developmental process	http://amigo.geneontology.org/amigo/term/GO:0051094	1314	44	18.7647	2.34483	8.36356e-08	3.20099e-05	187;335;348;728;942;948;963;1272;1440;1536;1545;2201;2243;2244;2266;2626;2691;3356;3479;3576;3606;3624;3815;4099;4481;4674;4803;5015;5025;6531;7849;9308;9365;9370;23316;25819;51393;55714;57699;64805;81501;115650;338382;392255	ADIPOQ;APLNR;APOA1;APOE;C5AR1;CD36;CD53;CD83;CD86;CNTN1;CPNE5;CSF3;CUX2;CXCL8;CYBB;CYP1B1;DCSTAMP;FBN2;FGA;FGB;FGG;GATA4;GDF6;GHRH;HTR2A;IGF1;IL18;INHBA;KIT;KL;MAG;MSR1;NAP1L2;NGF;NOCT;OTX2;P2RX4;P2RY12;PAX8;RAB7B;SLC6A3;TENM3;TNFRSF13C;TRPV2
GO:0001816	cytokine production	http://amigo.geneontology.org/amigo/term/GO:0001816	712	30	10.1678	2.9505	1.11591e-07	4.11275e-05	335;671;728;942;948;1536;1545;2207;2626;2841;3568;3606;3624;3815;3988;4321;6279;6556;7850;8832;9308;9370;9516;10457;10643;26253;64109;115650;150372;338382	ADIPOQ;APOA1;BPI;C5AR1;CD36;CD83;CD84;CD86;CLEC4E;CRLF2;CYBB;CYP1B1;FCER1G;GATA4;GPNMB;GPR18;IGF2BP3;IL18;IL1R2;IL5RA;INHBA;KIT;LIPA;LITAF;MMP12;NFAM1;RAB7B;S100A8;SLC11A1;TNFRSF13C
GO:0032496	response to lipopolysaccharide	http://amigo.geneontology.org/amigo/term/GO:0032496	317	19	4.52694	4.19709	1.53983e-07	5.47243e-05	249;728;942;948;1440;1543;3576;3606;3627;4064;5731;6279;6556;6863;8564;9516;25819;26228;54209	ALPL;C5AR1;CD180;CD36;CD86;CSF3;CXCL10;CXCL8;CYP1A1;IL18;KMO;LITAF;NOCT;PTGER1;S100A8;SLC11A1;STAP1;TAC1;TREM2
GO:0051707	response to other organism	http://amigo.geneontology.org/amigo/term/GO:0051707	897	34	12.8097	2.65424	1.84587e-07	6.33387e-05	249;671;728;912;942;948;1118;1440;1543;1607;1687;2207;2243;2244;3001;3576;3606;3627;4064;4321;5731;6279;6556;6863;8564;9370;9516;25819;26228;26253;54209;64581;219972;338339	ADIPOQ;ALPL;BPI;C5AR1;CD180;CD1D;CD36;CD86;CHIT1;CLEC4D;CLEC4E;CLEC7A;CSF3;CXCL10;CXCL8;CYP1A1;DGKB;FCER1G;FGA;FGB;GSDME;GZMA;IL18;KMO;LITAF;MMP12;MPEG1;NOCT;PTGER1;S100A8;SLC11A1;STAP1;TAC1;TREM2
GO:0043207	response to external biotic stimulus	http://amigo.geneontology.org/amigo/term/GO:0043207	899	34	12.8382	2.64834	1.94483e-07	6.45101e-05	249;671;728;912;942;948;1118;1440;1543;1607;1687;2207;2243;2244;3001;3576;3606;3627;4064;4321;5731;6279;6556;6863;8564;9370;9516;25819;26228;26253;54209;64581;219972;338339	ADIPOQ;ALPL;BPI;C5AR1;CD180;CD1D;CD36;CD86;CHIT1;CLEC4D;CLEC4E;CLEC7A;CSF3;CXCL10;CXCL8;CYP1A1;DGKB;FCER1G;FGA;FGB;GSDME;GZMA;IL18;KMO;LITAF;MMP12;MPEG1;NOCT;PTGER1;S100A8;SLC11A1;STAP1;TAC1;TREM2
GO:0002237	response to molecule of bacterial origin	http://amigo.geneontology.org/amigo/term/GO:0002237	330	19	4.71259	4.03175	2.86619e-07	9.20047e-05	249;728;942;948;1440;1543;3576;3606;3627;4064;5731;6279;6556;6863;8564;9516;25819;26228;54209	ALPL;C5AR1;CD180;CD36;CD86;CSF3;CXCL10;CXCL8;CYP1A1;IL18;KMO;LITAF;NOCT;PTGER1;S100A8;SLC11A1;STAP1;TAC1;TREM2
GO:0009607	response to biotic stimulus	http://amigo.geneontology.org/amigo/term/GO:0009607	926	34	13.2238	2.57112	3.87005e-07	0.000119653	249;671;728;912;942;948;1118;1440;1543;1607;1687;2207;2243;2244;3001;3576;3606;3627;4064;4321;5731;6279;6556;6863;8564;9370;9516;25819;26228;26253;54209;64581;219972;338339	ADIPOQ;ALPL;BPI;C5AR1;CD180;CD1D;CD36;CD86;CHIT1;CLEC4D;CLEC4E;CLEC7A;CSF3;CXCL10;CXCL8;CYP1A1;DGKB;FCER1G;FGA;FGB;GSDME;GZMA;IL18;KMO;LITAF;MMP12;MPEG1;NOCT;PTGER1;S100A8;SLC11A1;STAP1;TAC1;TREM2
GO:0010817	regulation of hormone levels	http://amigo.geneontology.org/amigo/term/GO:0010817	516	24	7.36877	3.25699	3.96798e-07	0.000119653	135;335;777;1359;1522;1543;1545;2243;2244;2266;2691;3624;4803;5122;6447;6616;6696;6863;7200;7849;9370;10170;51171;389434	ADIPOQ;ADORA2A;APOA1;CACNA1E;CPA3;CTSZ;CYP1A1;CYP1B1;DHRS9;FGA;FGB;FGG;GHRH;HSD17B14;INHBA;IYD;NGF;PAX8;PCSK1;SCG5;SNAP25;SPP1;TAC1;TRH
GO:0050865	regulation of cell activation	http://amigo.geneontology.org/amigo/term/GO:0050865	518	24	7.39734	3.24441	4.25459e-07	0.000123787	135;348;671;912;942;2207;2266;3479;3606;3624;6708;6863;8832;9308;10457;26228;51237;64092;64109;79626;115650;150372;151888;338339	ADORA2A;APOE;BPI;BTLA;CD1D;CD83;CD84;CD86;CLEC4D;CRLF2;FCER1G;FGG;GPNMB;IGF1;IL18;INHBA;MZB1;NFAM1;SAMSN1;SPTA1;STAP1;TAC1;TNFAIP8L2;TNFRSF13C
GO:0051050	positive regulation of transport	http://amigo.geneontology.org/amigo/term/GO:0051050	932	34	13.3095	2.55457	4.49064e-07	0.000123787	135;187;348;948;1272;1520;2207;2243;2244;2266;2691;3479;3624;3627;4321;5025;5029;5244;6279;6331;6556;6696;6863;7200;7287;8564;9370;9619;26228;26253;51393;64109;64805;112755	ABCB4;ABCG1;ADIPOQ;ADORA2A;APLNR;APOE;CD36;CLEC4E;CNTN1;CRLF2;CTSS;CXCL10;FCER1G;FGA;FGB;FGG;GHRH;IGF1;INHBA;KMO;MMP12;P2RX4;P2RY12;P2RY2;S100A8;SCN5A;SLC11A1;SPP1;STAP1;STX1B;TAC1;TRH;TRPV2;TULP1
GO:0002443	leukocyte mediated immunity	http://amigo.geneontology.org/amigo/term/GO:0002443	760	30	10.8532	2.76415	4.50446e-07	0.000123787	240;671;728;912;948;963;968;1118;1235;1476;1508;1520;1522;1536;2207;2352;2896;3606;3815;5265;6279;6556;6616;7305;8832;11240;25797;84658;150372;338339	ADGRE3;ALOX5;BPI;C5AR1;CCR6;CD1D;CD36;CD53;CD68;CD84;CHIT1;CLEC4D;CSTB;CTSB;CTSS;CTSZ;CYBB;FCER1G;FOLR3;GRN;IL18;KIT;NFAM1;PADI2;QPCT;S100A8;SERPINA1;SLC11A1;SNAP25;TYROBP
GO:0045597	positive regulation of cell differentiation	http://amigo.geneontology.org/amigo/term/GO:0045597	933	34	13.3238	2.55183	4.60268e-07	0.000123787	335;348;942;948;963;1272;1440;2201;2243;2244;2266;2626;3356;3479;3606;3624;3815;4099;4481;4674;4803;5025;7849;9308;9370;23316;25819;51393;55714;57699;64805;81501;338382;392255	ADIPOQ;APOA1;APOE;CD36;CD53;CD83;CD86;CNTN1;CPNE5;CSF3;CUX2;DCSTAMP;FBN2;FGA;FGB;FGG;GATA4;GDF6;HTR2A;IGF1;IL18;INHBA;KIT;MAG;MSR1;NAP1L2;NGF;NOCT;P2RX4;P2RY12;PAX8;RAB7B;TENM3;TRPV2
GO:0045595	regulation of cell differentiation	http://amigo.geneontology.org/amigo/term/GO:0045595	1699	50	24.2627	2.06078	5.14477e-07	0.000134374	335;348;942;948;963;1041;1272;1440;1513;1522;2201;2243;2244;2266;2626;3356;3479;3606;3624;3627;3815;4099;4481;4674;4803;5025;6616;6696;7305;7849;9308;9370;9619;23098;23316;25819;26228;51393;54437;55714;57699;57801;64284;64805;81501;112755;150372;338382;349667;392255	ABCG1;ADIPOQ;APOA1;APOE;CD36;CD53;CD83;CD86;CDSN;CNTN1;CPNE5;CSF3;CTSK;CTSZ;CUX2;CXCL10;DCSTAMP;FBN2;FGA;FGB;FGG;GATA4;GDF6;HES4;HTR2A;IGF1;IL18;INHBA;KIT;MAG;MSR1;NAP1L2;NFAM1;NGF;NOCT;P2RX4;P2RY12;PAX8;RAB17;RAB7B;RTN4RL2;SARM1;SEMA5B;SNAP25;SPP1;STAP1;STX1B;TENM3;TRPV2;TYROBP
GO:0001817	regulation of cytokine production	http://amigo.geneontology.org/amigo/term/GO:0001817	642	27	9.16813	2.94499	5.26637e-07	0.000134374	335;671;728;942;948;1536;1545;2207;2626;2841;3568;3606;3624;4321;6556;7850;8832;9308;9370;9516;10457;10643;26253;64109;115650;150372;338382	ADIPOQ;APOA1;BPI;C5AR1;CD36;CD83;CD84;CD86;CLEC4E;CRLF2;CYBB;CYP1B1;FCER1G;GATA4;GPNMB;GPR18;IGF2BP3;IL18;IL1R2;IL5RA;INHBA;LITAF;MMP12;NFAM1;RAB7B;SLC11A1;TNFRSF13C
GO:0046649	lymphocyte activation	http://amigo.geneontology.org/amigo/term/GO:0046649	646	27	9.22525	2.92675	5.94284e-07	0.000147843	135;912;942;1235;2207;2841;3479;3606;3624;3815;4064;6556;6708;6863;9308;10457;26253;50615;51237;64092;64581;79626;115350;115650;150372;151888;338339	ADORA2A;BTLA;CCR6;CD180;CD1D;CD83;CD86;CLEC4D;CLEC4E;CLEC7A;FCER1G;FCRL1;GPNMB;GPR18;IGF1;IL18;IL21R;INHBA;KIT;MZB1;NFAM1;SAMSN1;SLC11A1;SPTA1;TAC1;TNFAIP8L2;TNFRSF13C
GO:0050776	regulation of immune response	http://amigo.geneontology.org/amigo/term/GO:0050776	909	33	12.981	2.54217	7.54042e-07	0.000183012	335;348;728;912;942;948;962;1520;2207;2243;2244;2266;3606;3815;4321;5079;6279;6556;7305;8685;8832;23098;26228;26253;54209;54210;64092;64581;115650;150372;151888;338339;338382	APOA1;APOE;BTLA;C5AR1;CD1D;CD36;CD48;CD84;CD86;CLEC4D;CLEC4E;CLEC7A;CTSS;FCER1G;FGA;FGB;FGG;IL18;KIT;MARCO;MMP12;NFAM1;PAX5;RAB7B;S100A8;SAMSN1;SARM1;SLC11A1;STAP1;TNFRSF13C;TREM1;TREM2;TYROBP
GO:2000026	regulation of multicellular organismal development	http://amigo.geneontology.org/amigo/term/GO:2000026	1908	53	27.2473	1.94514	1.29274e-06	0.000306286	187;335;348;728;942;1041;1272;1440;1513;1522;1536;1545;2201;2626;2691;3479;3576;3606;3624;3627;3815;4099;4674;4803;5015;5025;6616;6696;7305;7849;9308;9365;9370;10457;23098;23316;25819;26228;29127;51393;54437;55714;56853;57699;57801;64284;64805;81501;112755;150372;338382;349667;392255	ADIPOQ;APLNR;APOA1;APOE;C5AR1;CD83;CD86;CDSN;CELF4;CNTN1;CPNE5;CSF3;CTSK;CTSZ;CUX2;CXCL10;CXCL8;CYBB;CYP1B1;DCSTAMP;FBN2;GATA4;GDF6;GHRH;GPNMB;HES4;IGF1;IL18;INHBA;KIT;KL;MAG;NAP1L2;NFAM1;NGF;NOCT;OTX2;P2RX4;P2RY12;PAX8;RAB17;RAB7B;RACGAP1;RTN4RL2;SARM1;SEMA5B;SNAP25;SPP1;STAP1;STX1B;TENM3;TRPV2;TYROBP
GO:0002694	regulation of leukocyte activation	http://amigo.geneontology.org/amigo/term/GO:0002694	481	22	6.86895	3.20282	1.63529e-06	0.000371897	135;671;912;942;2207;3479;3606;3624;6708;6863;8832;9308;10457;26228;51237;64092;64109;79626;115650;150372;151888;338339	ADORA2A;BPI;BTLA;CD1D;CD83;CD84;CD86;CLEC4D;CRLF2;FCER1G;GPNMB;IGF1;IL18;INHBA;MZB1;NFAM1;SAMSN1;SPTA1;STAP1;TAC1;TNFAIP8L2;TNFRSF13C
GO:1905954	positive regulation of lipid localization	http://amigo.geneontology.org/amigo/term/GO:1905954	78	9	1.11388	8.07983	1.6444e-06	0.000371897	348;948;4481;5025;5244;6696;6863;9370;9619	ABCB4;ABCG1;ADIPOQ;APOE;CD36;MSR1;P2RX4;SPP1;TAC1
GO:0009611	response to wounding	http://amigo.geneontology.org/amigo/term/GO:0009611	642	26	9.16813	2.83591	1.75177e-06	0.000387375	135;335;348;948;1543;1607;2158;2207;2243;2244;2266;2626;2769;3479;3624;4099;4321;5025;5265;6279;6556;6696;23098;23657;64805;349667	ADORA2A;APOA1;APOE;CD36;CYP1A1;DGKB;F9;FCER1G;FGA;FGB;FGG;GATA4;GNA15;IGF1;INHBA;MAG;MMP12;P2RX4;P2RY12;RTN4RL2;S100A8;SARM1;SERPINA1;SLC11A1;SLC7A11;SPP1
GO:0032101	regulation of response to external stimulus	http://amigo.geneontology.org/amigo/term/GO:0032101	771	29	11.0103	2.63389	1.88071e-06	0.000398189	135;335;348;728;948;1235;2207;2243;2244;2266;2841;3576;3606;3627;4064;4321;5025;6279;6531;6696;6863;7850;9370;11240;11343;26228;54437;64805;79626	ADIPOQ;ADORA2A;APOA1;APOE;C5AR1;CCR6;CD180;CD36;CXCL10;CXCL8;FCER1G;FGA;FGB;FGG;GPR18;IL18;IL1R2;MGLL;MMP12;P2RX4;P2RY12;PADI2;S100A8;SEMA5B;SLC6A3;SPP1;STAP1;TAC1;TNFAIP8L2
GO:0051046	regulation of secretion	http://amigo.geneontology.org/amigo/term/GO:0051046	771	29	11.0103	2.63389	1.88071e-06	0.000398189	135;335;777;2207;2243;2244;2266;2691;3356;3479;3624;4321;5025;5029;6279;6447;6616;6696;6863;7200;7849;7850;8564;8832;9370;26253;64109;64805;112755	ADIPOQ;ADORA2A;APOA1;CACNA1E;CD84;CLEC4E;CRLF2;FCER1G;FGA;FGB;FGG;GHRH;HTR2A;IGF1;IL1R2;INHBA;KMO;MMP12;P2RX4;P2RY12;P2RY2;PAX8;S100A8;SCG5;SNAP25;SPP1;STX1B;TAC1;TRH
GO:0010647	positive regulation of cell communication	http://amigo.geneontology.org/amigo/term/GO:0010647	1733	49	24.7482	1.97994	2.18912e-06	0.000453831	135;335;348;728;942;948;1440;1545;1687;2243;2244;2266;2626;2691;2841;3356;3479;3606;3624;3627;3645;3815;4064;4118;4321;4803;5025;6279;6616;6696;6863;7200;8564;8685;9365;9370;9516;10457;10783;23098;23316;26228;54209;64109;64805;112755;150372;392255;653361	ADIPOQ;ADORA2A;APOA1;APOE;C5AR1;CD180;CD36;CD86;CRLF2;CSF3;CUX2;CXCL10;CYP1B1;FGA;FGB;FGG;GATA4;GDF6;GHRH;GPNMB;GPR18;GSDME;HTR2A;IGF1;IL18;INHBA;INSRR;KIT;KL;KMO;LITAF;MAL;MARCO;MMP12;NCF1;NEK6;NFAM1;NGF;P2RX4;P2RY12;S100A8;SARM1;SNAP25;SPP1;STAP1;STX1B;TAC1;TREM2;TRH
GO:0002252	immune effector process	http://amigo.geneontology.org/amigo/term/GO:0002252	1141	37	16.2941	2.27076	2.25992e-06	0.000458948	240;335;671;728;912;942;948;963;968;1118;1235;1476;1508;1520;1522;1536;2207;2352;2896;3606;3627;3815;4064;4321;5265;6279;6556;6616;7305;8832;11240;25797;26253;51237;84658;150372;338339	ADGRE3;ALOX5;APOA1;BPI;C5AR1;CCR6;CD180;CD1D;CD36;CD53;CD68;CD84;CD86;CHIT1;CLEC4D;CLEC4E;CSTB;CTSB;CTSS;CTSZ;CXCL10;CYBB;FCER1G;FOLR3;GRN;IL18;KIT;MMP12;MZB1;NFAM1;PADI2;QPCT;S100A8;SERPINA1;SLC11A1;SNAP25;TYROBP
GO:0023056	positive regulation of signaling	http://amigo.geneontology.org/amigo/term/GO:0023056	1739	49	24.8339	1.97311	2.41487e-06	0.000480608	135;335;348;728;942;948;1440;1545;1687;2243;2244;2266;2626;2691;2841;3356;3479;3606;3624;3627;3645;3815;4064;4118;4321;4803;5025;6279;6616;6696;6863;7200;8564;8685;9365;9370;9516;10457;10783;23098;23316;26228;54209;64109;64805;112755;150372;392255;653361	ADIPOQ;ADORA2A;APOA1;APOE;C5AR1;CD180;CD36;CD86;CRLF2;CSF3;CUX2;CXCL10;CYP1B1;FGA;FGB;FGG;GATA4;GDF6;GHRH;GPNMB;GPR18;GSDME;HTR2A;IGF1;IL18;INHBA;INSRR;KIT;KL;KMO;LITAF;MAL;MARCO;MMP12;NCF1;NEK6;NFAM1;NGF;P2RX4;P2RY12;S100A8;SARM1;SNAP25;SPP1;STAP1;STX1B;TAC1;TREM2;TRH
GO:0071345	cellular response to cytokine stimulus	http://amigo.geneontology.org/amigo/term/GO:0071345	1015	34	14.4948	2.34567	3.04364e-06	0.000593869	240;332;335;608;942;948;1235;1440;1687;2207;2244;2266;2691;2826;2833;3568;3576;3606;3627;3815;4321;5153;7850;8564;9370;11240;26228;29887;50615;54209;64109;81501;115650;338382	ADIPOQ;ALOX5;APOA1;BIRC5;CCR10;CCR6;CD36;CD86;CRLF2;CSF3;CXCL10;CXCL8;CXCR3;DCSTAMP;FCER1G;FGB;FGG;GHRH;GSDME;IL18;IL1R2;IL21R;IL5RA;KIT;KMO;MMP12;PADI2;PDE1B;RAB7B;SNX10;STAP1;TNFRSF13C;TNFRSF17;TREM2
GO:0042592	homeostatic process	http://amigo.geneontology.org/amigo/term/GO:0042592	1817	50	25.9478	1.92695	3.65968e-06	0.000700336	135;187;335;348;608;728;948;1235;1513;2207;2626;2642;2691;2769;2826;2833;2841;2912;3356;3606;3624;3627;3645;3815;3988;4308;5025;5029;5244;5570;5731;6279;6331;6556;6696;6708;6863;7287;9133;9365;9370;9619;23657;29887;51393;80339;81501;115650;143689;245972	ABCB4;ABCG1;ADIPOQ;ADORA2A;APLNR;APOA1;APOE;ATP6V0D2;C5AR1;CCNB2;CCR10;CCR6;CD36;CTSK;CXCL10;CXCR3;DCSTAMP;FCER1G;GATA4;GCGR;GHRH;GNA15;GPR18;GRM2;HTR2A;IL18;INHBA;INSRR;KIT;KL;LIPA;P2RX4;P2RY2;PIWIL4;PKIB;PNPLA3;PTGER1;S100A8;SCN5A;SLC11A1;SLC7A11;SNX10;SPP1;SPTA1;TAC1;TNFRSF13C;TNFRSF17;TRPM1;TRPV2;TULP1
GO:0051047	positive regulation of secretion	http://amigo.geneontology.org/amigo/term/GO:0051047	406	19	5.79791	3.27704	6.21696e-06	0.00116253	135;2207;2243;2244;2266;2691;3479;3624;4321;5025;5029;6279;6696;6863;7200;8564;26253;64109;112755	ADORA2A;CLEC4E;CRLF2;FCER1G;FGA;FGB;FGG;GHRH;IGF1;INHBA;KMO;MMP12;P2RX4;P2RY2;S100A8;SPP1;STX1B;TAC1;TRH
GO:0050801	ion homeostasis	http://amigo.geneontology.org/amigo/term/GO:0050801	776	28	11.0817	2.52668	6.30855e-06	0.00116253	135;187;335;348;728;948;1235;2691;2769;2826;2833;2841;2912;3356;3627;4308;5025;5029;5731;6279;6331;6556;6863;9365;9619;23657;29887;245972	ABCG1;ADORA2A;APLNR;APOA1;APOE;ATP6V0D2;C5AR1;CCR10;CCR6;CD36;CXCL10;CXCR3;GHRH;GNA15;GPR18;GRM2;HTR2A;KL;P2RX4;P2RY2;PTGER1;S100A8;SCN5A;SLC11A1;SLC7A11;SNX10;TAC1;TRPM1
GO:0034097	response to cytokine	http://amigo.geneontology.org/amigo/term/GO:0034097	1100	35	15.7086	2.22807	6.68161e-06	0.00120889	240;332;335;608;942;948;1235;1440;1687;2207;2244;2266;2691;2826;2833;3568;3576;3606;3627;3815;4321;5153;6556;7850;8564;9370;11240;26228;29887;50615;54209;64109;81501;115650;338382	ADIPOQ;ALOX5;APOA1;BIRC5;CCR10;CCR6;CD36;CD86;CRLF2;CSF3;CXCL10;CXCL8;CXCR3;DCSTAMP;FCER1G;FGB;FGG;GHRH;GSDME;IL18;IL1R2;IL21R;IL5RA;KIT;KMO;MMP12;PADI2;PDE1B;RAB7B;SLC11A1;SNX10;STAP1;TNFRSF13C;TNFRSF17;TREM2
GO:1901700	response to oxygen-containing compound	http://amigo.geneontology.org/amigo/term/GO:1901700	1556	44	22.2206	1.98015	8.07125e-06	0.00143423	249;348;728;942;948;1440;1536;1543;1545;2626;2642;2691;2769;3356;3479;3576;3606;3624;3627;3645;4064;5025;5029;5244;5731;6279;6531;6556;6696;6863;7200;8564;9365;9370;9516;23098;25819;26228;51237;54209;64581;64805;245972;653361	ABCB4;ADIPOQ;ALPL;APOE;ATP6V0D2;C5AR1;CD180;CD36;CD86;CLEC7A;CSF3;CXCL10;CXCL8;CYBB;CYP1A1;CYP1B1;GATA4;GCGR;GHRH;GNA15;HTR2A;IGF1;IL18;INHBA;INSRR;KL;KMO;LITAF;MZB1;NCF1;NOCT;P2RX4;P2RY12;P2RY2;PTGER1;S100A8;SARM1;SLC11A1;SLC6A3;SPP1;STAP1;TAC1;TREM2;TRH
GO:0031347	regulation of defense response	http://amigo.geneontology.org/amigo/term/GO:0031347	701	26	10.0107	2.59723	8.54864e-06	0.0014735	135;335;348;728;912;948;1520;2207;2243;2244;2266;3606;4321;6279;6863;7850;8685;9370;11343;23098;26228;26253;64581;79626;338339;338382	ADIPOQ;ADORA2A;APOA1;APOE;C5AR1;CD1D;CD36;CLEC4D;CLEC4E;CLEC7A;CTSS;FCER1G;FGA;FGB;FGG;IL18;IL1R2;MARCO;MGLL;MMP12;RAB7B;S100A8;SARM1;STAP1;TAC1;TNFAIP8L2
GO:0006909	phagocytosis	http://amigo.geneontology.org/amigo/term/GO:0006909	238	14	3.39878	4.11913	8.5884e-06	0.0014735	135;948;2207;4481;4688;4689;6556;7287;8685;9370;26228;54209;64581;338382	ADIPOQ;ADORA2A;CD36;CLEC7A;FCER1G;MARCO;MSR1;NCF2;NCF4;RAB7B;SLC11A1;STAP1;TREM2;TULP1
GO:0015850	organic hydroxy compound transport	http://amigo.geneontology.org/amigo/term/GO:0015850	240	14	3.42734	4.0848	9.44685e-06	0.00159331	135;335;348;948;2207;3356;4481;5244;6531;6696;6863;9370;9619;64805	ABCB4;ABCG1;ADIPOQ;ADORA2A;APOA1;APOE;CD36;FCER1G;HTR2A;MSR1;P2RY12;SLC6A3;SPP1;TAC1
GO:0048878	chemical homeostasis	http://amigo.geneontology.org/amigo/term/GO:0048878	1119	35	15.98	2.19024	9.68092e-06	0.00160558	135;187;335;348;728;948;1235;2626;2642;2691;2769;2826;2833;2841;2912;3356;3606;3627;3645;4308;5025;5029;5244;5731;6279;6331;6556;6863;9365;9370;9619;23657;29887;80339;245972	ABCB4;ABCG1;ADIPOQ;ADORA2A;APLNR;APOA1;APOE;ATP6V0D2;C5AR1;CCR10;CCR6;CD36;CXCL10;CXCR3;GATA4;GCGR;GHRH;GNA15;GPR18;GRM2;HTR2A;IL18;INSRR;KL;P2RX4;P2RY2;PNPLA3;PTGER1;S100A8;SCN5A;SLC11A1;SLC7A11;SNX10;TAC1;TRPM1
GO:0009967	positive regulation of signal transduction	http://amigo.geneontology.org/amigo/term/GO:0009967	1571	44	22.4348	1.96124	1.02821e-05	0.00163962	135;335;348;728;942;948;1440;1545;1687;2243;2244;2266;2626;2691;2841;3356;3479;3606;3624;3627;3645;3815;4064;4118;4321;4803;5025;6279;8685;9365;9370;9516;10457;10783;23098;23316;26228;54209;64109;64805;112755;150372;392255;653361	ADIPOQ;ADORA2A;APOA1;APOE;C5AR1;CD180;CD36;CD86;CRLF2;CSF3;CUX2;CXCL10;CYP1B1;FGA;FGB;FGG;GATA4;GDF6;GHRH;GPNMB;GPR18;GSDME;HTR2A;IGF1;IL18;INHBA;INSRR;KIT;KL;LITAF;MAL;MARCO;MMP12;NCF1;NEK6;NFAM1;NGF;P2RX4;P2RY12;S100A8;SARM1;STAP1;STX1B;TREM2
GO:0022407	regulation of cell-cell adhesion	http://amigo.geneontology.org/amigo/term/GO:0022407	383	18	5.46946	3.291	1.03643e-05	0.00163962	135;335;912;942;1041;2243;2244;2266;3479;3606;6708;9308;9370;10457;55714;79626;115650;151888	ADIPOQ;ADORA2A;APOA1;BTLA;CD1D;CD83;CD86;CDSN;FGA;FGB;FGG;GPNMB;IGF1;IL18;SPTA1;TENM3;TNFAIP8L2;TNFRSF13C
GO:0006959	humoral immune response	http://amigo.geneontology.org/amigo/term/GO:0006959	242	14	3.4559	4.05105	1.03804e-05	0.00163962	671;728;1235;2243;2244;3576;3627;5079;5450;6279;6556;9308;54209;54210	BPI;C5AR1;CCR6;CD83;CXCL10;CXCL8;FGA;FGB;PAX5;POU2AF1;S100A8;SLC11A1;TREM1;TREM2
GO:1903530	regulation of secretion by cell	http://amigo.geneontology.org/amigo/term/GO:1903530	714	26	10.1963	2.54994	1.17988e-05	0.00183453	135;335;777;2207;2243;2244;2266;2691;3356;3479;3624;4321;6447;6616;6696;6863;7200;7849;7850;8564;8832;9370;26253;64109;64805;112755	ADIPOQ;ADORA2A;APOA1;CACNA1E;CD84;CLEC4E;CRLF2;FCER1G;FGA;FGB;FGG;GHRH;HTR2A;IGF1;IL1R2;INHBA;KMO;MMP12;P2RY12;PAX8;SCG5;SNAP25;SPP1;STX1B;TAC1;TRH
GO:0060284	regulation of cell development	http://amigo.geneontology.org/amigo/term/GO:0060284	895	30	12.7811	2.34721	1.21758e-05	0.00186402	335;348;1272;1522;2243;2244;2266;3479;3815;4099;4674;4803;5025;6616;6696;7305;9370;23098;23316;26228;51393;54437;55714;57699;57801;64284;64805;112755;349667;392255	ADIPOQ;APOA1;APOE;CNTN1;CPNE5;CTSZ;CUX2;FGA;FGB;FGG;GDF6;HES4;IGF1;KIT;MAG;NAP1L2;NGF;P2RX4;P2RY12;RAB17;RTN4RL2;SARM1;SEMA5B;SNAP25;SPP1;STAP1;STX1B;TENM3;TRPV2;TYROBP
GO:0006968	cellular defense response	http://amigo.geneontology.org/amigo/term/GO:0006968	55	7	0.785431	8.9123	1.25561e-05	0.00189312	135;728;922;1235;4688;7305;653361	ADORA2A;C5AR1;CCR6;CD5L;NCF1;NCF2;TYROBP
GO:0042445	hormone metabolic process	http://amigo.geneontology.org/amigo/term/GO:0042445	218	13	3.11316	4.17582	1.56321e-05	0.00232172	335;1359;1522;1543;1545;4803;5122;6447;6696;7849;10170;51171;389434	APOA1;CPA3;CTSZ;CYP1A1;CYP1B1;DHRS9;HSD17B14;IYD;NGF;PAX8;PCSK1;SCG5;SPP1
GO:0032370	positive regulation of lipid transport	http://amigo.geneontology.org/amigo/term/GO:0032370	58	7	0.828273	8.45132	1.79401e-05	0.00258191	348;5025;5244;6696;6863;9370;9619	ABCB4;ABCG1;ADIPOQ;APOE;P2RX4;SPP1;TAC1
GO:0034113	heterotypic cell-cell adhesion	http://amigo.geneontology.org/amigo/term/GO:0034113	58	7	0.828273	8.45132	1.79401e-05	0.00258191	335;912;2243;2244;2266;9370;342035	ADIPOQ;APOA1;CD1D;FGA;FGB;FGG;GLDN
GO:0051049	regulation of transport	http://amigo.geneontology.org/amigo/term/GO:0051049	1765	47	25.2052	1.86469	1.81623e-05	0.00258191	135;187;335;348;777;948;1272;1520;1536;2207;2243;2244;2266;2691;3356;3479;3624;3627;4321;5025;5029;5244;5569;5593;6279;6331;6447;6556;6616;6696;6863;7200;7287;7849;7850;8564;8832;9370;9619;23657;26228;26253;51393;64109;64284;64805;112755	ABCB4;ABCG1;ADIPOQ;ADORA2A;APLNR;APOA1;APOE;CACNA1E;CD36;CD84;CLEC4E;CNTN1;CRLF2;CTSS;CXCL10;CYBB;FCER1G;FGA;FGB;FGG;GHRH;HTR2A;IGF1;IL1R2;INHBA;KMO;MMP12;P2RX4;P2RY12;P2RY2;PAX8;PKIA;PRKG2;RAB17;S100A8;SCG5;SCN5A;SLC11A1;SLC7A11;SNAP25;SPP1;STAP1;STX1B;TAC1;TRH;TRPV2;TULP1
GO:1905952	regulation of lipid localization	http://amigo.geneontology.org/amigo/term/GO:1905952	132	10	1.88504	5.30494	1.98854e-05	0.00278703	335;348;948;4481;5025;5244;6696;6863;9370;9619	ABCB4;ABCG1;ADIPOQ;APOA1;APOE;CD36;MSR1;P2RX4;SPP1;TAC1
GO:0050878	regulation of body fluid levels	http://amigo.geneontology.org/amigo/term/GO:0050878	483	20	6.89752	2.89959	2.11908e-05	0.00292874	135;187;348;948;1607;2158;2207;2243;2244;2266;2626;2691;2769;5025;5029;5265;6531;6863;23657;64805	ADORA2A;APLNR;APOE;CD36;DGKB;F9;FCER1G;FGA;FGB;FGG;GATA4;GHRH;GNA15;P2RX4;P2RY12;P2RY2;SERPINA1;SLC6A3;SLC7A11;TAC1
GO:0030155	regulation of cell adhesion	http://amigo.geneontology.org/amigo/term/GO:0030155	654	24	9.33949	2.56973	2.30173e-05	0.0031376	135;335;912;942;948;1041;1545;2243;2244;2266;3479;3576;3606;4321;6708;9308;9370;10457;55714;64805;79626;115650;133584;151888	ADIPOQ;ADORA2A;APOA1;BTLA;CD1D;CD36;CD83;CD86;CDSN;CXCL8;CYP1B1;EGFLAM;FGA;FGB;FGG;GPNMB;IGF1;IL18;MMP12;P2RY12;SPTA1;TENM3;TNFAIP8L2;TNFRSF13C
GO:0034114	regulation of heterotypic cell-cell adhesion	http://amigo.geneontology.org/amigo/term/GO:0034114	25	5	0.357014	14.005	2.39568e-05	0.00322154	335;2243;2244;2266;9370	ADIPOQ;APOA1;FGA;FGB;FGG
GO:0007155	cell adhesion	http://amigo.geneontology.org/amigo/term/GO:0007155	1369	39	19.5501	1.99487	2.44646e-05	0.00324596	135;176;335;912;942;948;1041;1272;1306;1545;2243;2244;2266;2352;2833;3479;3576;3606;3815;4099;4321;5961;6279;6696;6708;8832;9308;9370;10457;23657;55714;56134;64805;79626;115650;133584;151888;342035;390243	ACAN;ADIPOQ;ADORA2A;APOA1;BTLA;CD1D;CD36;CD83;CD84;CD86;CDSN;CNTN1;COL15A1;CXCL8;CXCR3;CYP1B1;EGFLAM;FGA;FGB;FGG;FOLR3;GLDN;GPNMB;IGF1;IL18;IZUMO1R;KIT;MAG;MMP12;P2RY12;PCDHAC2;PRPH2;S100A8;SLC7A11;SPP1;SPTA1;TENM3;TNFAIP8L2;TNFRSF13C
GO:0019221	cytokine-mediated signaling pathway	http://amigo.geneontology.org/amigo/term/GO:0019221	705	25	10.0678	2.48316	2.72962e-05	0.00345915	240;332;335;608;942;948;1235;1440;2207;2826;2833;3568;3576;3606;3627;3815;4321;7850;9370;11240;26228;50615;54209;64109;115650	ADIPOQ;ALOX5;APOA1;BIRC5;CCR10;CCR6;CD36;CD86;CRLF2;CSF3;CXCL10;CXCL8;CXCR3;FCER1G;IL18;IL1R2;IL21R;IL5RA;KIT;MMP12;PADI2;STAP1;TNFRSF13C;TNFRSF17;TREM2
GO:0002758	innate immune response-activating signal transduction	http://amigo.geneontology.org/amigo/term/GO:0002758	230	13	3.28453	3.95795	2.75097e-05	0.00345915	948;1520;2207;2243;2244;2266;6279;8685;23098;26253;64581;338339;338382	CD36;CLEC4D;CLEC4E;CLEC7A;CTSS;FCER1G;FGA;FGB;FGG;MARCO;RAB7B;S100A8;SARM1
GO:0022610	biological adhesion	http://amigo.geneontology.org/amigo/term/GO:0022610	1377	39	19.6643	1.98328	2.78729e-05	0.00345915	135;176;335;912;942;948;1041;1272;1306;1545;2243;2244;2266;2352;2833;3479;3576;3606;3815;4099;4321;5961;6279;6696;6708;8832;9308;9370;10457;23657;55714;56134;64805;79626;115650;133584;151888;342035;390243	ACAN;ADIPOQ;ADORA2A;APOA1;BTLA;CD1D;CD36;CD83;CD84;CD86;CDSN;CNTN1;COL15A1;CXCL8;CXCR3;CYP1B1;EGFLAM;FGA;FGB;FGG;FOLR3;GLDN;GPNMB;IGF1;IL18;IZUMO1R;KIT;MAG;MMP12;P2RY12;PCDHAC2;PRPH2;S100A8;SLC7A11;SPP1;SPTA1;TENM3;TNFAIP8L2;TNFRSF13C
GO:0042110	T cell activation	http://amigo.geneontology.org/amigo/term/GO:0042110	452	19	6.45482	2.94354	2.78987e-05	0.00345915	135;912;942;1235;2207;2841;3479;3606;3815;6556;6708;9308;10457;26253;64581;79626;115650;151888;338339	ADORA2A;BTLA;CCR6;CD1D;CD83;CD86;CLEC4D;CLEC4E;CLEC7A;FCER1G;GPNMB;GPR18;IGF1;IL18;KIT;SLC11A1;SPTA1;TNFAIP8L2;TNFRSF13C
GO:1904124	microglial cell migration	http://amigo.geneontology.org/amigo/term/GO:1904124	5	3	0.0714029	42.0151	2.81571e-05	0.00345915	5025;26228;64805	P2RX4;P2RY12;STAP1
GO:1904139	regulation of microglial cell migration	http://amigo.geneontology.org/amigo/term/GO:1904139	5	3	0.0714029	42.0151	2.81571e-05	0.00345915	5025;26228;64805	P2RX4;P2RY12;STAP1
GO:0044057	regulation of system process	http://amigo.geneontology.org/amigo/term/GO:0044057	535	21	7.64011	2.74865	2.89314e-05	0.00347465	135;335;2243;2244;2266;2626;3356;3479;3624;3815;4099;4633;5025;5731;6331;6863;9370;11343;23316;56853;112755	ADIPOQ;ADORA2A;APOA1;CELF4;CUX2;FGA;FGB;FGG;GATA4;HTR2A;IGF1;INHBA;KIT;MAG;MGLL;MYL2;P2RX4;PTGER1;SCN5A;STX1B;TAC1
GO:0072507	divalent inorganic cation homeostasis	http://amigo.geneontology.org/amigo/term/GO:0072507	494	20	7.0546	2.83503	2.91867e-05	0.00347465	187;348;728;948;1235;2691;2769;2826;2833;2841;3356;3627;4308;5025;5731;6279;6556;6863;9365;29887	APLNR;APOE;C5AR1;CCR10;CCR6;CD36;CXCL10;CXCR3;GHRH;GNA15;GPR18;HTR2A;KL;P2RX4;PTGER1;S100A8;SLC11A1;SNX10;TAC1;TRPM1
GO:0007204	positive regulation of cytosolic calcium ion concentration	http://amigo.geneontology.org/amigo/term/GO:0007204	301	15	4.29845	3.48963	2.93308e-05	0.00347465	187;728;948;1235;2691;2769;2826;2833;2841;3356;3627;4308;5025;5731;6863	APLNR;C5AR1;CCR10;CCR6;CD36;CXCL10;CXCR3;GHRH;GNA15;GPR18;HTR2A;P2RX4;PTGER1;TAC1;TRPM1
GO:0046883	regulation of hormone secretion	http://amigo.geneontology.org/amigo/term/GO:0046883	266	14	3.79863	3.68554	2.98647e-05	0.00349628	135;777;2243;2244;2266;2691;3624;6447;6616;6696;6863;7200;7849;9370	ADIPOQ;ADORA2A;CACNA1E;FGA;FGB;FGG;GHRH;INHBA;PAX8;SCG5;SNAP25;SPP1;TAC1;TRH
GO:0033993	response to lipid	http://amigo.geneontology.org/amigo/term/GO:0033993	898	29	12.824	2.26139	3.41177e-05	0.0039242	249;728;942;948;1440;1536;1543;2626;2691;3576;3606;3624;3627;4064;5244;5731;6279;6556;6696;6863;7200;8564;9370;9516;9619;11240;25819;26228;54209	ABCB4;ABCG1;ADIPOQ;ALPL;C5AR1;CD180;CD36;CD86;CSF3;CXCL10;CXCL8;CYBB;CYP1A1;GATA4;GHRH;IL18;INHBA;KMO;LITAF;NOCT;PADI2;PTGER1;S100A8;SLC11A1;SPP1;STAP1;TAC1;TREM2;TRH
GO:0050900	leukocyte migration	http://amigo.geneontology.org/amigo/term/GO:0050900	419	18	5.98356	3.00824	3.43087e-05	0.0039242	728;962;1235;2207;2833;2841;3576;3627;3815;4099;5025;6279;8832;11240;23657;26228;54210;64805	C5AR1;CCR6;CD48;CD84;CXCL10;CXCL8;CXCR3;FCER1G;GPR18;KIT;MAG;P2RX4;P2RY12;PADI2;S100A8;SLC7A11;STAP1;TREM1
GO:0098609	cell-cell adhesion	http://amigo.geneontology.org/amigo/term/GO:0098609	807	27	11.5244	2.34285	3.5458e-05	0.00400957	135;335;912;942;1041;1545;2243;2244;2266;3479;3606;3815;4099;6279;6708;8832;9308;9370;10457;23657;55714;56134;64805;79626;115650;151888;342035	ADIPOQ;ADORA2A;APOA1;BTLA;CD1D;CD83;CD84;CD86;CDSN;CYP1B1;FGA;FGB;FGG;GLDN;GPNMB;IGF1;IL18;KIT;MAG;P2RY12;PCDHAC2;S100A8;SLC7A11;SPTA1;TENM3;TNFAIP8L2;TNFRSF13C
GO:1902533	positive regulation of intracellular signal transduction	http://amigo.geneontology.org/amigo/term/GO:1902533	1051	32	15.0089	2.13207	4.10682e-05	0.00459179	335;348;728;942;948;1440;1545;1687;2243;2244;2266;2841;3356;3479;3606;3627;3645;3815;4803;5025;6279;8685;9365;9370;9516;10457;10783;54209;64109;64805;392255;653361	ADIPOQ;APOA1;APOE;C5AR1;CD36;CD86;CRLF2;CSF3;CXCL10;CYP1B1;FGA;FGB;FGG;GDF6;GPNMB;GPR18;GSDME;HTR2A;IGF1;IL18;INSRR;KIT;KL;LITAF;MARCO;NCF1;NEK6;NGF;P2RX4;P2RY12;S100A8;TREM2
GO:0045089	positive regulation of innate immune response	http://amigo.geneontology.org/amigo/term/GO:0045089	311	15	4.44126	3.37742	4.27071e-05	0.00472198	912;948;1520;2207;2243;2244;2266;4321;6279;8685;23098;26253;64581;338339;338382	CD1D;CD36;CLEC4D;CLEC4E;CLEC7A;CTSS;FCER1G;FGA;FGB;FGG;MARCO;MMP12;RAB7B;S100A8;SARM1
GO:0031349	positive regulation of defense response	http://amigo.geneontology.org/amigo/term/GO:0031349	427	18	6.0978	2.95188	4.389e-05	0.00479183	912;948;1520;2207;2243;2244;2266;3606;4321;6279;6863;8685;23098;26228;26253;64581;338339;338382	CD1D;CD36;CLEC4D;CLEC4E;CLEC7A;CTSS;FCER1G;FGA;FGB;FGG;IL18;MARCO;MMP12;RAB7B;S100A8;SARM1;STAP1;TAC1
GO:0032102	negative regulation of response to external stimulus	http://amigo.geneontology.org/amigo/term/GO:0032102	312	15	4.45554	3.3666	4.4302e-05	0.00479183	135;335;348;2243;2244;2266;2841;6531;6696;7850;9370;11240;26228;54437;79626	ADIPOQ;ADORA2A;APOA1;APOE;FGA;FGB;FGG;GPR18;IL1R2;PADI2;SEMA5B;SLC6A3;SPP1;STAP1;TNFAIP8L2
GO:0015849	organic acid transport	http://amigo.geneontology.org/amigo/term/GO:0015849	313	15	4.46982	3.35584	4.59489e-05	0.00486423	123;135;348;948;2352;2912;5025;5244;6556;7200;8564;9120;9962;23657;27165	ABCB4;ADORA2A;APOE;CD36;FOLR3;GLS2;GRM2;KMO;P2RX4;PLIN2;SLC11A1;SLC16A6;SLC23A2;SLC7A11;TRH
GO:0046942	carboxylic acid transport	http://amigo.geneontology.org/amigo/term/GO:0046942	313	15	4.46982	3.35584	4.59489e-05	0.00486423	123;135;348;948;2352;2912;5025;5244;6556;7200;8564;9120;9962;23657;27165	ABCB4;ADORA2A;APOE;CD36;FOLR3;GLS2;GRM2;KMO;P2RX4;PLIN2;SLC11A1;SLC16A6;SLC23A2;SLC7A11;TRH
GO:0048678	response to axon injury	http://amigo.geneontology.org/amigo/term/GO:0048678	67	7	0.956798	7.31607	4.65337e-05	0.00487428	335;4099;5025;6696;23098;64805;349667	APOA1;MAG;P2RX4;P2RY12;RTN4RL2;SARM1;SPP1
GO:0010743	regulation of macrophage derived foam cell differentiation	http://amigo.geneontology.org/amigo/term/GO:0010743	29	5	0.414137	12.0733	5.111e-05	0.00529787	948;3606;4481;9370;9619	ABCG1;ADIPOQ;CD36;IL18;MSR1
GO:0045087	innate immune response	http://amigo.geneontology.org/amigo/term/GO:0045087	827	27	11.81	2.28619	5.39093e-05	0.00553043	348;912;948;1520;1536;2207;2243;2244;2266;3606;4064;4321;4688;6279;6556;7305;8685;8832;23098;26253;54209;54210;64581;79626;338339;338382;653361	APOE;CD180;CD1D;CD36;CD84;CLEC4D;CLEC4E;CLEC7A;CTSS;CYBB;FCER1G;FGA;FGB;FGG;IL18;MARCO;MMP12;NCF1;NCF2;RAB7B;S100A8;SARM1;SLC11A1;TNFAIP8L2;TREM1;TREM2;TYROBP
GO:1903793	positive regulation of anion transport	http://amigo.geneontology.org/amigo/term/GO:1903793	48	6	0.685467	8.75315	5.91679e-05	0.00600795	135;348;5025;5244;7200;8564	ABCB4;ADORA2A;APOE;KMO;P2RX4;TRH
GO:0045730	respiratory burst	http://amigo.geneontology.org/amigo/term/GO:0045730	30	5	0.428417	11.6709	6.06223e-05	0.00609346	1536;4688;4689;6556;653361	CYBB;NCF1;NCF2;NCF4;SLC11A1
GO:0007596	blood coagulation	http://amigo.geneontology.org/amigo/term/GO:0007596	322	15	4.59834	3.26204	6.33689e-05	0.00630584	135;348;948;1607;2158;2207;2243;2244;2266;2626;2769;5025;5265;23657;64805	ADORA2A;APOE;CD36;DGKB;F9;FCER1G;FGA;FGB;FGG;GATA4;GNA15;P2RX4;P2RY12;SERPINA1;SLC7A11
GO:0007187	G protein-coupled receptor signaling pathway, coupled to cyclic nucleotide second messenger	http://amigo.geneontology.org/amigo/term/GO:0007187	250	13	3.57014	3.64131	6.5071e-05	0.00639556	135;2642;2691;2769;2912;3356;3627;5731;8685;11245;64805;84658;165140	ADGRE3;ADORA2A;CXCL10;GCGR;GHRH;GNA15;GPR176;GRM2;HTR2A;MARCO;OXER1;P2RY12;PTGER1
GO:0007188	adenylate cyclase-modulating G protein-coupled receptor signaling pathway	http://amigo.geneontology.org/amigo/term/GO:0007188	216	12	3.0846	3.89029	6.61986e-05	0.00639556	135;2642;2691;2769;2912;3627;5731;8685;11245;64805;84658;165140	ADGRE3;ADORA2A;CXCL10;GCGR;GHRH;GNA15;GPR176;GRM2;MARCO;OXER1;P2RY12;PTGER1
GO:0007584	response to nutrient	http://amigo.geneontology.org/amigo/term/GO:0007584	216	12	3.0846	3.89029	6.61986e-05	0.00639556	249;335;1536;1543;2626;2642;3627;5025;5029;6696;9370;64805	ADIPOQ;ALPL;APOA1;CXCL10;CYBB;CYP1A1;GATA4;GCGR;P2RX4;P2RY12;P2RY2;SPP1
GO:0050731	positive regulation of peptidyl-tyrosine phosphorylation	http://amigo.geneontology.org/amigo/term/GO:0050731	184	11	2.62763	4.18629	6.92158e-05	0.00658677	948;1272;1440;3356;3479;3606;3815;9370;26228;54209;653361	ADIPOQ;CD36;CNTN1;CSF3;HTR2A;IGF1;IL18;KIT;NCF1;STAP1;TREM2
GO:0016485	protein processing	http://amigo.geneontology.org/amigo/term/GO:0016485	252	13	3.5987	3.61241	7.05644e-05	0.00658677	728;1359;1368;1520;1522;2158;2243;2244;2266;4803;5122;6447;7850	C5AR1;CPA3;CPM;CTSS;CTSZ;F9;FGA;FGB;FGG;IL1R2;NGF;PCSK1;SCG5
GO:0002218	activation of innate immune response	http://amigo.geneontology.org/amigo/term/GO:0002218	252	13	3.5987	3.61241	7.05644e-05	0.00658677	948;1520;2207;2243;2244;2266;6279;8685;23098;26253;64581;338339;338382	CD36;CLEC4D;CLEC4E;CLEC7A;CTSS;FCER1G;FGA;FGB;FGG;MARCO;RAB7B;S100A8;SARM1
GO:0016486	peptide hormone processing	http://amigo.geneontology.org/amigo/term/GO:0016486	31	5	0.442698	11.2944	7.14444e-05	0.00658677	1359;1522;4803;5122;6447	CPA3;CTSZ;NGF;PCSK1;SCG5
GO:0002764	immune response-regulating signaling pathway	http://amigo.geneontology.org/amigo/term/GO:0002764	485	19	6.92608	2.74326	7.19738e-05	0.00658677	728;948;1520;2207;2243;2244;2266;3815;5079;6279;8685;23098;26228;26253;64581;150372;151888;338339;338382	BTLA;C5AR1;CD36;CLEC4D;CLEC4E;CLEC7A;CTSS;FCER1G;FGA;FGB;FGG;KIT;MARCO;NFAM1;PAX5;RAB7B;S100A8;SARM1;STAP1
GO:0050817	coagulation	http://amigo.geneontology.org/amigo/term/GO:0050817	326	15	4.65547	3.22202	7.28112e-05	0.00658677	135;348;948;1607;2158;2207;2243;2244;2266;2626;2769;5025;5265;23657;64805	ADORA2A;APOE;CD36;DGKB;F9;FCER1G;FGA;FGB;FGG;GATA4;GNA15;P2RX4;P2RY12;SERPINA1;SLC7A11
GO:0070371	ERK1 and ERK2 cascade	http://amigo.geneontology.org/amigo/term/GO:0070371	326	15	4.65547	3.22202	7.28112e-05	0.00658677	335;348;728;948;2243;2244;2266;3356;3479;3645;3815;8685;9370;10457;54209	ADIPOQ;APOA1;APOE;C5AR1;CD36;FGA;FGB;FGG;GPNMB;HTR2A;IGF1;INSRR;KIT;MARCO;TREM2
GO:0007599	hemostasis	http://amigo.geneontology.org/amigo/term/GO:0007599	327	15	4.66975	3.21217	7.5356e-05	0.00675556	135;348;948;1607;2158;2207;2243;2244;2266;2626;2769;5025;5265;23657;64805	ADORA2A;APOE;CD36;DGKB;F9;FCER1G;FGA;FGB;FGG;GATA4;GNA15;P2RX4;P2RY12;SERPINA1;SLC7A11
GO:0045088	regulation of innate immune response	http://amigo.geneontology.org/amigo/term/GO:0045088	369	16	5.26953	3.03632	8.44241e-05	0.00750093	348;912;948;1520;2207;2243;2244;2266;4321;6279;8685;23098;26253;64581;338339;338382	APOE;CD1D;CD36;CLEC4D;CLEC4E;CLEC7A;CTSS;FCER1G;FGA;FGB;FGG;MARCO;MMP12;RAB7B;S100A8;SARM1
GO:0022603	regulation of anatomical structure morphogenesis	http://amigo.geneontology.org/amigo/term/GO:0022603	995	30	14.2092	2.11131	8.6991e-05	0.00766059	187;335;348;728;948;963;1536;1545;2243;2244;2266;2626;3576;3627;3815;4099;4803;5015;6696;6708;7849;9370;10457;23098;23316;51393;54437;57699;81501;115650	ADIPOQ;APLNR;APOA1;APOE;C5AR1;CD36;CD53;CPNE5;CUX2;CXCL10;CXCL8;CYBB;CYP1B1;DCSTAMP;FGA;FGB;FGG;GATA4;GPNMB;KIT;MAG;NGF;OTX2;PAX8;SARM1;SEMA5B;SPP1;SPTA1;TNFRSF13C;TRPV2
GO:0043270	positive regulation of ion transport	http://amigo.geneontology.org/amigo/term/GO:0043270	258	13	3.68439	3.5284	8.95299e-05	0.00781502	135;187;348;1272;1520;3627;5025;5244;6331;7200;8564;51393;64805	ABCB4;ADORA2A;APLNR;APOE;CNTN1;CTSS;CXCL10;KMO;P2RX4;P2RY12;SCN5A;TRH;TRPV2
GO:0055074	calcium ion homeostasis	http://amigo.geneontology.org/amigo/term/GO:0055074	453	18	6.4691	2.78246	9.34992e-05	0.00809053	187;348;728;948;1235;2691;2769;2826;2833;2841;3356;3627;4308;5025;5731;6863;9365;29887	APLNR;APOE;C5AR1;CCR10;CCR6;CD36;CXCL10;CXCR3;GHRH;GNA15;GPR18;HTR2A;KL;P2RX4;PTGER1;SNX10;TAC1;TRPM1
GO:0015711	organic anion transport	http://amigo.geneontology.org/amigo/term/GO:0015711	454	18	6.48338	2.77633	9.61359e-05	0.00822149	123;135;335;348;948;2352;2912;5025;5244;6556;7200;8564;9120;9619;9962;23657;27165;219855	ABCB4;ABCG1;ADORA2A;APOA1;APOE;CD36;FOLR3;GLS2;GRM2;KMO;P2RX4;PLIN2;SLC11A1;SLC16A6;SLC23A2;SLC37A2;SLC7A11;TRH
GO:0002521	leukocyte differentiation	http://amigo.geneontology.org/amigo/term/GO:0002521	496	19	7.08316	2.68242	9.66651e-05	0.00822149	912;942;1235;1440;2207;2841;3606;3624;3815;5153;7305;9308;9370;26253;29887;54209;81501;150372;338339	ADIPOQ;CCR6;CD1D;CD83;CD86;CLEC4D;CLEC4E;CSF3;DCSTAMP;FCER1G;GPR18;IL18;INHBA;KIT;NFAM1;PDE1B;SNX10;TREM2;TYROBP
GO:0035587	purinergic receptor signaling pathway	http://amigo.geneontology.org/amigo/term/GO:0035587	33	5	0.471259	10.6099	9.75009e-05	0.0082223	135;2857;5025;5029;64805	ADORA2A;GPR34;P2RX4;P2RY12;P2RY2
GO:0046887	positive regulation of hormone secretion	http://amigo.geneontology.org/amigo/term/GO:0046887	129	9	1.84219	4.88548	9.84318e-05	0.00823105	135;2243;2244;2266;2691;3624;6696;6863;7200	ADORA2A;FGA;FGB;FGG;GHRH;INHBA;SPP1;TAC1;TRH
GO:0002683	negative regulation of immune system process	http://amigo.geneontology.org/amigo/term/GO:0002683	416	17	5.94072	2.86161	0.00010465	0.00860145	135;335;671;942;2207;2841;3624;4321;8832;9370;10457;11240;23098;26228;64092;79626;338382	ADIPOQ;ADORA2A;APOA1;BPI;CD84;CD86;FCER1G;GPNMB;GPR18;INHBA;MMP12;PADI2;RAB7B;SAMSN1;SARM1;STAP1;TNFAIP8L2
GO:1903532	positive regulation of secretion by cell	http://amigo.geneontology.org/amigo/term/GO:1903532	376	16	5.36949	2.9798	0.000105049	0.00860145	135;2207;2243;2244;2266;2691;3479;3624;4321;6696;6863;7200;8564;26253;64109;112755	ADORA2A;CLEC4E;CRLF2;FCER1G;FGA;FGB;FGG;GHRH;IGF1;INHBA;KMO;MMP12;SPP1;STX1B;TAC1;TRH
GO:0006897	endocytosis	http://amigo.geneontology.org/amigo/term/GO:0006897	675	23	9.63939	2.38604	0.00010571	0.00860145	135;335;348;922;948;2207;3576;4037;4481;4688;4689;6556;6616;7287;8685;9370;26228;29887;54209;64284;64581;112755;338382	ADIPOQ;ADORA2A;APOA1;APOE;CD36;CD5L;CLEC7A;CXCL8;FCER1G;LRP3;MARCO;MSR1;NCF2;NCF4;RAB17;RAB7B;SLC11A1;SNAP25;SNX10;STAP1;STX1B;TREM2;TULP1
GO:0032368	regulation of lipid transport	http://amigo.geneontology.org/amigo/term/GO:0032368	102	8	1.45662	5.49217	0.000106319	0.00860145	335;348;5025;5244;6696;6863;9370;9619	ABCB4;ABCG1;ADIPOQ;APOA1;APOE;P2RX4;SPP1;TAC1
GO:0001819	positive regulation of cytokine production	http://amigo.geneontology.org/amigo/term/GO:0001819	418	17	5.96928	2.84792	0.000110886	0.00889858	728;942;948;1536;1545;2207;2626;3606;4321;6556;9308;9370;26253;64109;115650;150372;338382	ADIPOQ;C5AR1;CD36;CD83;CD86;CLEC4E;CRLF2;CYBB;CYP1B1;FCER1G;GATA4;IL18;MMP12;NFAM1;RAB7B;SLC11A1;TNFRSF13C
GO:0014047	glutamate secretion	http://amigo.geneontology.org/amigo/term/GO:0014047	34	5	0.485539	10.2978	0.00011299	0.00899494	135;2912;7200;8564;27165	ADORA2A;GLS2;GRM2;KMO;TRH
GO:0034381	plasma lipoprotein particle clearance	http://amigo.geneontology.org/amigo/term/GO:0034381	54	6	0.771151	7.78058	0.000115951	0.00915734	335;348;948;3988;4481;9370	ADIPOQ;APOA1;APOE;CD36;LIPA;MSR1
GO:0051480	regulation of cytosolic calcium ion concentration	http://amigo.geneontology.org/amigo/term/GO:0051480	342	15	4.88396	3.07128	0.000124025	0.00971787	187;728;948;1235;2691;2769;2826;2833;2841;3356;3627;4308;5025;5731;6863	APLNR;C5AR1;CCR10;CCR6;CD36;CXCL10;CXCR3;GHRH;GNA15;GPR18;HTR2A;P2RX4;PTGER1;TAC1;TRPM1
GO:0002250	adaptive immune response	http://amigo.geneontology.org/amigo/term/GO:0002250	382	16	5.45518	2.93299	0.000126112	0.00980426	608;912;942;962;1235;1520;2207;2243;2244;3606;6556;8832;64092;115650;151888;338339	BTLA;CCR6;CD1D;CD48;CD84;CD86;CLEC4D;CTSS;FCER1G;FGA;FGB;IL18;SAMSN1;SLC11A1;TNFRSF13C;TNFRSF17
GO:0001960	negative regulation of cytokine-mediated signaling pathway	http://amigo.geneontology.org/amigo/term/GO:0001960	55	6	0.785431	7.63911	0.000128611	0.00989776	335;4321;7850;9370;11240;26228	ADIPOQ;APOA1;IL1R2;MMP12;PADI2;STAP1
GO:0010742	macrophage derived foam cell differentiation	http://amigo.geneontology.org/amigo/term/GO:0010742	35	5	0.49982	10.0036	0.000130299	0.00989776	948;3606;4481;9370;9619	ABCG1;ADIPOQ;CD36;IL18;MSR1
GO:0090077	foam cell differentiation	http://amigo.geneontology.org/amigo/term/GO:0090077	35	5	0.49982	10.0036	0.000130299	0.00989776	948;3606;4481;9370;9619	ABCG1;ADIPOQ;CD36;IL18;MSR1
GO:0015800	acidic amino acid transport	http://amigo.geneontology.org/amigo/term/GO:0015800	56	6	0.799712	7.5027	0.000142343	0.0107307	135;2912;7200;8564;23657;27165	ADORA2A;GLS2;GRM2;KMO;SLC7A11;TRH
GO:0071219	cellular response to molecule of bacterial origin	http://amigo.geneontology.org/amigo/term/GO:0071219	200	11	2.85611	3.85139	0.000145464	0.0108836	942;948;1440;3576;3606;3627;4064;8564;9516;26228;54209	CD180;CD36;CD86;CSF3;CXCL10;CXCL8;IL18;KMO;LITAF;STAP1;TREM2
GO:0070374	positive regulation of ERK1 and ERK2 cascade	http://amigo.geneontology.org/amigo/term/GO:0070374	235	12	3.35593	3.57576	0.000147275	0.0109368	348;728;948;2243;2244;2266;3356;3645;3815;8685;10457;54209	APOE;C5AR1;CD36;FGA;FGB;FGG;GPNMB;HTR2A;INSRR;KIT;MARCO;TREM2
GO:0010720	positive regulation of cell development	http://amigo.geneontology.org/amigo/term/GO:0010720	515	19	7.35449	2.58345	0.000157296	0.0115944	335;348;1272;2243;2244;2266;3479;3815;4099;4674;4803;5025;9370;23316;51393;55714;57699;64805;392255	ADIPOQ;APOA1;APOE;CNTN1;CPNE5;CUX2;FGA;FGB;FGG;GDF6;IGF1;KIT;MAG;NAP1L2;NGF;P2RX4;P2RY12;TENM3;TRPV2
GO:0072503	cellular divalent inorganic cation homeostasis	http://amigo.geneontology.org/amigo/term/GO:0072503	473	18	6.75471	2.66481	0.000160355	0.011733	187;348;728;948;1235;2691;2769;2826;2833;2841;3356;3627;4308;5025;5731;6279;6556;6863	APLNR;APOE;C5AR1;CCR10;CCR6;CD36;CXCL10;CXCR3;GHRH;GNA15;GPR18;HTR2A;P2RX4;PTGER1;S100A8;SLC11A1;TAC1;TRPM1
GO:0046879	hormone secretion	http://amigo.geneontology.org/amigo/term/GO:0046879	312	14	4.45554	3.14216	0.000164547	0.0119519	135;777;2243;2244;2266;2691;3624;6447;6616;6696;6863;7200;7849;9370	ADIPOQ;ADORA2A;CACNA1E;FGA;FGB;FGG;GHRH;INHBA;PAX8;SCG5;SNAP25;SPP1;TAC1;TRH
GO:0019932	second-messenger-mediated signaling	http://amigo.geneontology.org/amigo/term/GO:0019932	433	17	6.18349	2.74926	0.00016901	0.0121871	135;187;348;948;1235;2642;2691;2826;2833;3479;3576;3627;5025;5731;54209;64805;84658	ADGRE3;ADORA2A;APLNR;APOE;CCR10;CCR6;CD36;CXCL10;CXCL8;CXCR3;GCGR;GHRH;IGF1;P2RX4;P2RY12;PTGER1;TREM2
GO:0098657	import into cell	http://amigo.geneontology.org/amigo/term/GO:0098657	792	25	11.3102	2.21039	0.000174622	0.0125012	135;335;348;922;948;2207;3576;4037;4481;4688;4689;6531;6556;6616;7287;8685;9370;23657;26228;29887;54209;64284;64581;112755;338382	ADIPOQ;ADORA2A;APOA1;APOE;CD36;CD5L;CLEC7A;CXCL8;FCER1G;LRP3;MARCO;MSR1;NCF2;NCF4;RAB17;RAB7B;SLC11A1;SLC6A3;SLC7A11;SNAP25;SNX10;STAP1;STX1B;TREM2;TULP1
GO:0007186	G protein-coupled receptor signaling pathway	http://amigo.geneontology.org/amigo/term/GO:0007186	1290	35	18.4219	1.89991	0.000176019	0.0125112	135;187;335;348;728;1235;1607;2642;2691;2769;2826;2833;2841;2857;2912;3356;3576;3627;4308;5029;5153;5731;6447;6863;7200;7849;8685;11245;11343;64805;84658;165082;165140;165829;285601	ADGRE3;ADGRF3;ADORA2A;APLNR;APOA1;APOE;C5AR1;CCR10;CCR6;CXCL10;CXCL8;CXCR3;DGKB;GCGR;GHRH;GNA15;GPR150;GPR156;GPR176;GPR18;GPR34;GRM2;HTR2A;MARCO;MGLL;OXER1;P2RY12;P2RY2;PAX8;PDE1B;PTGER1;SCG5;TAC1;TRH;TRPM1
GO:0046717	acid secretion	http://amigo.geneontology.org/amigo/term/GO:0046717	110	8	1.57086	5.09274	0.000180157	0.0127145	135;2912;5025;5244;7200;8564;27165;29887	ABCB4;ADORA2A;GLS2;GRM2;KMO;P2RX4;SNX10;TRH
GO:0030301	cholesterol transport	http://amigo.geneontology.org/amigo/term/GO:0030301	83	7	1.18529	5.90574	0.000183129	0.0128332	335;348;948;4481;5244;9370;9619	ABCB4;ABCG1;ADIPOQ;APOA1;APOE;CD36;MSR1
GO:0060761	negative regulation of response to cytokine stimulus	http://amigo.geneontology.org/amigo/term/GO:0060761	59	6	0.842554	7.12121	0.000190621	0.0132648	335;4321;7850;9370;11240;26228	ADIPOQ;APOA1;IL1R2;MMP12;PADI2;STAP1
GO:0051241	negative regulation of multicellular organismal process	http://amigo.geneontology.org/amigo/term/GO:0051241	1143	32	16.3227	1.96046	0.000196158	0.0135553	335;348;671;1041;1513;1522;2243;2244;2266;2841;3479;3624;3627;4099;5025;5731;6556;6696;6863;7849;7850;8832;9308;9370;10457;25819;26228;27306;54437;56853;112755;349667	ADIPOQ;APOA1;APOE;BPI;CD83;CD84;CDSN;CELF4;CTSK;CTSZ;CXCL10;FGA;FGB;FGG;GPNMB;GPR18;HPGDS;IGF1;IL1R2;INHBA;MAG;NOCT;P2RX4;PAX8;PTGER1;RTN4RL2;SEMA5B;SLC11A1;SPP1;STAP1;STX1B;TAC1
GO:0032373	positive regulation of sterol transport	http://amigo.geneontology.org/amigo/term/GO:0032373	21	4	0.299892	13.3381	0.00020048	0.0136642	348;5244;9370;9619	ABCB4;ABCG1;ADIPOQ;APOE
GO:0032376	positive regulation of cholesterol transport	http://amigo.geneontology.org/amigo/term/GO:0032376	21	4	0.299892	13.3381	0.00020048	0.0136642	348;5244;9370;9619	ABCB4;ABCG1;ADIPOQ;APOE
GO:0050778	positive regulation of immune response	http://amigo.geneontology.org/amigo/term/GO:0050778	706	23	10.0821	2.28127	0.000203909	0.0138034	728;912;942;948;1520;2207;2243;2244;2266;3606;4321;5079;6279;6556;8685;23098;26228;26253;64581;115650;150372;338339;338382	C5AR1;CD1D;CD36;CD86;CLEC4D;CLEC4E;CLEC7A;CTSS;FCER1G;FGA;FGB;FGG;IL18;MARCO;MMP12;NFAM1;PAX5;RAB7B;S100A8;SARM1;SLC11A1;STAP1;TNFRSF13C
GO:0050730	regulation of peptidyl-tyrosine phosphorylation	http://amigo.geneontology.org/amigo/term/GO:0050730	244	12	3.48446	3.44386	0.000208832	0.0140375	948;1272;1440;3356;3479;3606;3815;9370;26228;54209;64092;653361	ADIPOQ;CD36;CNTN1;CSF3;HTR2A;IGF1;IL18;KIT;NCF1;SAMSN1;STAP1;TREM2
GO:0097006	regulation of plasma lipoprotein particle levels	http://amigo.geneontology.org/amigo/term/GO:0097006	85	7	1.21385	5.76678	0.000212519	0.0140375	335;348;948;3988;4481;9370;9619	ABCG1;ADIPOQ;APOA1;APOE;CD36;LIPA;MSR1
GO:0070098	chemokine-mediated signaling pathway	http://amigo.geneontology.org/amigo/term/GO:0070098	85	7	1.21385	5.76678	0.000212519	0.0140375	1235;2826;2833;3576;3627;11240;54209	CCR10;CCR6;CXCL10;CXCL8;CXCR3;PADI2;TREM2
GO:0043062	extracellular structure organization	http://amigo.geneontology.org/amigo/term/GO:0043062	400	16	5.71223	2.80101	0.00021301	0.0140375	176;335;348;948;1306;1513;1520;1545;2201;2243;2244;2266;4321;6696;9619;133584	ABCG1;ACAN;APOA1;APOE;CD36;COL15A1;CTSK;CTSS;CYP1B1;EGFLAM;FBN2;FGA;FGB;FGG;MMP12;SPP1
GO:0009914	hormone transport	http://amigo.geneontology.org/amigo/term/GO:0009914	322	14	4.59834	3.04457	0.000227814	0.0149143	135;777;2243;2244;2266;2691;3624;6447;6616;6696;6863;7200;7849;9370	ADIPOQ;ADORA2A;CACNA1E;FGA;FGB;FGG;GHRH;INHBA;PAX8;SCG5;SNAP25;SPP1;TAC1;TRH
GO:0051249	regulation of lymphocyte activation	http://amigo.geneontology.org/amigo/term/GO:0051249	403	16	5.75507	2.78016	0.000231678	0.0150682	135;912;942;3479;3606;3624;6708;6863;9308;10457;51237;64092;79626;115650;150372;151888	ADORA2A;BTLA;CD1D;CD83;CD86;GPNMB;IGF1;IL18;INHBA;MZB1;NFAM1;SAMSN1;SPTA1;TAC1;TNFAIP8L2;TNFRSF13C
GO:0042060	wound healing	http://amigo.geneontology.org/amigo/term/GO:0042060	532	19	7.59726	2.5009	0.000237695	0.0153591	135;348;948;1607;2158;2207;2243;2244;2266;2626;2769;3479;4321;5025;5265;6279;6556;23657;64805	ADORA2A;APOE;CD36;DGKB;F9;FCER1G;FGA;FGB;FGG;GATA4;GNA15;IGF1;MMP12;P2RX4;P2RY12;S100A8;SERPINA1;SLC11A1;SLC7A11
GO:0006835	dicarboxylic acid transport	http://amigo.geneontology.org/amigo/term/GO:0006835	87	7	1.24241	5.63421	0.000245601	0.0157676	135;2352;2912;7200;8564;23657;27165	ADORA2A;FOLR3;GLS2;GRM2;KMO;SLC7A11;TRH
GO:0050866	negative regulation of cell activation	http://amigo.geneontology.org/amigo/term/GO:0050866	179	10	2.55622	3.91202	0.000256329	0.0162467	135;348;671;942;2266;3624;8832;10457;64092;79626	ADORA2A;APOE;BPI;CD84;CD86;FGG;GPNMB;INHBA;SAMSN1;TNFAIP8L2
GO:0002221	pattern recognition receptor signaling pathway	http://amigo.geneontology.org/amigo/term/GO:0002221	179	10	2.55622	3.91202	0.000256329	0.0162467	948;1520;2243;2244;2266;6279;8685;23098;64581;338382	CD36;CLEC7A;CTSS;FGA;FGB;FGG;MARCO;RAB7B;S100A8;SARM1
GO:0007610	behavior	http://amigo.geneontology.org/amigo/term/GO:0007610	582	20	8.31129	2.40636	0.000269918	0.0169997	135;348;1476;2691;3235;3356;3815;4803;5025;5079;5153;6531;6616;6863;7200;7345;11245;23316;23657;27306	ADORA2A;APOE;CSTB;CUX2;GHRH;GPR176;HOXD9;HPGDS;HTR2A;KIT;NGF;P2RX4;PAX5;PDE1B;SLC6A3;SLC7A11;SNAP25;TAC1;TRH;UCHL1
GO:0030595	leukocyte chemotaxis	http://amigo.geneontology.org/amigo/term/GO:0030595	215	11	3.07032	3.58269	0.000272781	0.0170633	728;1235;2207;2833;2841;3576;3627;3815;6279;11240;26228	C5AR1;CCR6;CXCL10;CXCL8;CXCR3;FCER1G;GPR18;KIT;PADI2;S100A8;STAP1
GO:0060326	cell chemotaxis	http://amigo.geneontology.org/amigo/term/GO:0060326	289	13	4.12709	3.14992	0.000274357	0.0170633	728;1235;2207;2826;2833;2841;3576;3627;3815;5025;6279;11240;26228	C5AR1;CCR10;CCR6;CXCL10;CXCL8;CXCR3;FCER1G;GPR18;KIT;P2RX4;PADI2;S100A8;STAP1
GO:0002685	regulation of leukocyte migration	http://amigo.geneontology.org/amigo/term/GO:0002685	181	10	2.58478	3.8688	0.000280258	0.0172333	728;1235;2833;2841;3576;3627;5025;11240;26228;64805	C5AR1;CCR6;CXCL10;CXCL8;CXCR3;GPR18;P2RX4;P2RY12;PADI2;STAP1
GO:0030574	collagen catabolic process	http://amigo.geneontology.org/amigo/term/GO:0030574	41	5	0.585503	8.53966	0.000280554	0.0172333	1306;1508;1513;1520;4321	COL15A1;CTSB;CTSK;CTSS;MMP12
GO:0006820	anion transport	http://amigo.geneontology.org/amigo/term/GO:0006820	585	20	8.35413	2.39402	0.000288498	0.017492	123;135;335;348;948;2352;2912;5025;5244;5593;6556;7200;8564;9120;9619;9962;23657;27165;29127;219855	ABCB4;ABCG1;ADORA2A;APOA1;APOE;CD36;FOLR3;GLS2;GRM2;KMO;P2RX4;PLIN2;PRKG2;RACGAP1;SLC11A1;SLC16A6;SLC23A2;SLC37A2;SLC7A11;TRH
GO:0031639	plasminogen activation	http://amigo.geneontology.org/amigo/term/GO:0031639	23	4	0.328453	12.1783	0.000290038	0.017492	1522;2243;2244;2266	CTSZ;FGA;FGB;FGG
GO:0035590	purinergic nucleotide receptor signaling pathway	http://amigo.geneontology.org/amigo/term/GO:0035590	23	4	0.328453	12.1783	0.000290038	0.017492	2857;5025;5029;64805	GPR34;P2RX4;P2RY12;P2RY2
GO:0002757	immune response-activating signal transduction	http://amigo.geneontology.org/amigo/term/GO:0002757	454	17	6.48338	2.62209	0.000294355	0.0176454	728;948;1520;2207;2243;2244;2266;5079;6279;8685;23098;26228;26253;64581;150372;338339;338382	C5AR1;CD36;CLEC4D;CLEC4E;CLEC7A;CTSS;FCER1G;FGA;FGB;FGG;MARCO;NFAM1;PAX5;RAB7B;S100A8;SARM1;STAP1
GO:0044070	regulation of anion transport	http://amigo.geneontology.org/amigo/term/GO:0044070	90	7	1.28525	5.44641	0.000302881	0.0180477	135;348;5025;5244;5593;7200;8564	ABCB4;ADORA2A;APOE;KMO;P2RX4;PRKG2;TRH
GO:0023061	signal release	http://amigo.geneontology.org/amigo/term/GO:0023061	456	17	6.51194	2.61059	0.000309702	0.0183443	135;777;2243;2244;2266;2691;3356;3624;6447;6616;6696;6863;7200;7849;8564;9370;112755	ADIPOQ;ADORA2A;CACNA1E;FGA;FGB;FGG;GHRH;HTR2A;INHBA;KMO;PAX8;SCG5;SNAP25;SPP1;STX1B;TAC1;TRH
GO:0010863	positive regulation of phospholipase C activity	http://amigo.geneontology.org/amigo/term/GO:0010863	42	5	0.599784	8.33633	0.000314795	0.0185357	728;2769;3356;3815;64805	C5AR1;GNA15;HTR2A;KIT;P2RY12
GO:0010872	regulation of cholesterol esterification	http://amigo.geneontology.org/amigo/term/GO:0010872	10	3	0.142806	21.0076	0.000320436	0.0187568	335;348;9619	ABCG1;APOA1;APOE
GO:1901701	cellular response to oxygen-containing compound	http://amigo.geneontology.org/amigo/term/GO:1901701	1074	30	15.3373	1.95601	0.000327716	0.0190708	942;948;1440;1536;1545;2626;2642;2769;3479;3576;3606;3624;3627;3645;4064;5025;5029;5244;6696;8564;9365;9370;9516;26228;51237;54209;64581;64805;245972;653361	ABCB4;ADIPOQ;ATP6V0D2;CD180;CD36;CD86;CLEC7A;CSF3;CXCL10;CXCL8;CYBB;CYP1B1;GATA4;GCGR;GNA15;IGF1;IL18;INHBA;INSRR;KL;KMO;LITAF;MZB1;NCF1;P2RX4;P2RY12;P2RY2;SPP1;STAP1;TREM2
GO:0055065	metal ion homeostasis	http://amigo.geneontology.org/amigo/term/GO:0055065	638	21	9.111	2.30491	0.000338057	0.0195582	135;187;348;728;948;1235;2691;2769;2826;2833;2841;3356;3627;4308;5025;5731;6279;6556;6863;9365;29887	ADORA2A;APLNR;APOE;C5AR1;CCR10;CCR6;CD36;CXCL10;CXCR3;GHRH;GNA15;GPR18;HTR2A;KL;P2RX4;PTGER1;S100A8;SLC11A1;SNX10;TAC1;TRPM1
GO:0006911	phagocytosis, engulfment	http://amigo.geneontology.org/amigo/term/GO:0006911	43	5	0.614065	8.14247	0.000352111	0.0202316	948;2207;4481;26228;54209	CD36;FCER1G;MSR1;STAP1;TREM2
GO:0019915	lipid storage	http://amigo.geneontology.org/amigo/term/GO:0019915	66	6	0.942518	6.36593	0.000353763	0.0202316	123;335;348;948;4481;9619	ABCG1;APOA1;APOE;CD36;MSR1;PLIN2
GO:0071216	cellular response to biotic stimulus	http://amigo.geneontology.org/amigo/term/GO:0071216	222	11	3.17029	3.46972	0.000358671	0.0203951	942;948;1440;3576;3606;3627;4064;8564;9516;26228;54209	CD180;CD36;CD86;CSF3;CXCL10;CXCL8;IL18;KMO;LITAF;STAP1;TREM2
GO:0002696	positive regulation of leukocyte activation	http://amigo.geneontology.org/amigo/term/GO:0002696	298	13	4.25561	3.05479	0.00036825	0.0205928	912;942;2207;3479;3606;6708;6863;9308;26228;64109;115650;151888;338339	BTLA;CD1D;CD83;CD86;CLEC4D;CRLF2;FCER1G;IGF1;IL18;SPTA1;STAP1;TAC1;TNFRSF13C
GO:0015918	sterol transport	http://amigo.geneontology.org/amigo/term/GO:0015918	93	7	1.32809	5.27071	0.000370426	0.0205928	335;348;948;4481;5244;9370;9619	ABCB4;ABCG1;ADIPOQ;APOA1;APOE;CD36;MSR1
GO:1990868	response to chemokine	http://amigo.geneontology.org/amigo/term/GO:1990868	93	7	1.32809	5.27071	0.000370426	0.0205928	1235;2826;2833;3576;3627;11240;54209	CCR10;CCR6;CXCL10;CXCL8;CXCR3;PADI2;TREM2
GO:1990869	cellular response to chemokine	http://amigo.geneontology.org/amigo/term/GO:1990869	93	7	1.32809	5.27071	0.000370426	0.0205928	1235;2826;2833;3576;3627;11240;54209	CCR10;CCR6;CXCL10;CXCL8;CXCR3;PADI2;TREM2
GO:0030168	platelet activation	http://amigo.geneontology.org/amigo/term/GO:0030168	154	9	2.19921	4.09238	0.000373669	0.0206577	348;1607;2207;2243;2244;2266;2769;23657;64805	APOE;DGKB;FCER1G;FGA;FGB;FGG;GNA15;P2RY12;SLC7A11
GO:0032371	regulation of sterol transport	http://amigo.geneontology.org/amigo/term/GO:0032371	44	5	0.628345	7.95741	0.000392677	0.0214699	335;348;5244;9370;9619	ABCB4;ABCG1;ADIPOQ;APOA1;APOE
GO:0032374	regulation of cholesterol transport	http://amigo.geneontology.org/amigo/term/GO:0032374	44	5	0.628345	7.95741	0.000392677	0.0214699	335;348;5244;9370;9619	ABCB4;ABCG1;ADIPOQ;APOA1;APOE
GO:0035588	G protein-coupled purinergic receptor signaling pathway	http://amigo.geneontology.org/amigo/term/GO:0035588	25	4	0.357014	11.204	0.000405161	0.0220314	135;2857;5029;64805	ADORA2A;GPR34;P2RY12;P2RY2
GO:0033700	phospholipid efflux	http://amigo.geneontology.org/amigo/term/GO:0033700	11	3	0.157086	19.0978	0.00043596	0.0234883	335;348;9619	ABCG1;APOA1;APOE
GO:1900274	regulation of phospholipase C activity	http://amigo.geneontology.org/amigo/term/GO:1900274	45	5	0.642626	7.78058	0.000436674	0.0234883	728;2769;3356;3815;64805	C5AR1;GNA15;HTR2A;KIT;P2RY12
GO:0008015	blood circulation	http://amigo.geneontology.org/amigo/term/GO:0008015	471	17	6.72615	2.52745	0.000448636	0.024002	135;348;1359;1522;2243;2244;2266;2626;2642;3356;3627;4633;5025;5029;6331;6863;9370	ADIPOQ;ADORA2A;APOE;CPA3;CTSZ;CXCL10;FGA;FGB;FGG;GATA4;GCGR;HTR2A;MYL2;P2RX4;P2RY2;SCN5A;TAC1
GO:0071222	cellular response to lipopolysaccharide	http://amigo.geneontology.org/amigo/term/GO:0071222	193	10	2.75615	3.62825	0.000466508	0.0247557	942;948;1440;3576;3606;3627;4064;8564;9516;26228	CD180;CD36;CD86;CSF3;CXCL10;CXCL8;IL18;KMO;LITAF;STAP1
GO:0055080	cation homeostasis	http://amigo.geneontology.org/amigo/term/GO:0055080	701	22	10.0107	2.19765	0.000467698	0.0247557	135;187;348;728;948;1235;2691;2769;2826;2833;2841;3356;3627;4308;5025;5731;6279;6556;6863;9365;29887;245972	ADORA2A;APLNR;APOE;ATP6V0D2;C5AR1;CCR10;CCR6;CD36;CXCL10;CXCR3;GHRH;GNA15;GPR18;HTR2A;KL;P2RX4;PTGER1;S100A8;SLC11A1;SNX10;TAC1;TRPM1
GO:0000165	MAPK cascade	http://amigo.geneontology.org/amigo/term/GO:0000165	896	26	12.7954	2.03198	0.000474973	0.0250077	335;348;728;948;1687;2243;2244;2266;2675;3356;3479;3568;3606;3624;3645;3815;4803;6708;7345;8685;9365;9370;10457;54209;392255;653361	ADIPOQ;APOA1;APOE;C5AR1;CD36;FGA;FGB;FGG;GDF6;GFRA2;GPNMB;GSDME;HTR2A;IGF1;IL18;IL5RA;INHBA;INSRR;KIT;KL;MARCO;NCF1;NGF;SPTA1;TREM2;UCHL1
GO:0002576	platelet degranulation	http://amigo.geneontology.org/amigo/term/GO:0002576	127	8	1.81363	4.41104	0.000479132	0.0250939	335;948;2207;2243;2244;2266;3479;5265	APOA1;CD36;FCER1G;FGA;FGB;FGG;IGF1;SERPINA1
GO:0070372	regulation of ERK1 and ERK2 cascade	http://amigo.geneontology.org/amigo/term/GO:0070372	308	13	4.39842	2.95561	0.000503405	0.0262271	348;728;948;2243;2244;2266;3356;3645;3815;8685;9370;10457;54209	ADIPOQ;APOE;C5AR1;CD36;FGA;FGB;FGG;GPNMB;HTR2A;INSRR;KIT;MARCO;TREM2
GO:0006935	chemotaxis	http://amigo.geneontology.org/amigo/term/GO:0006935	613	20	8.75399	2.28467	0.000523511	0.0271326	335;728;1235;2207;2675;2826;2833;2841;3576;3627;3815;5015;5025;6279;6708;10457;11240;26228;54437;64805	APOA1;C5AR1;CCR10;CCR6;CXCL10;CXCL8;CXCR3;FCER1G;GFRA2;GPNMB;GPR18;KIT;OTX2;P2RX4;P2RY12;PADI2;S100A8;SEMA5B;SPTA1;STAP1
GO:0045785	positive regulation of cell adhesion	http://amigo.geneontology.org/amigo/term/GO:0045785	392	15	5.59798	2.67954	0.000532767	0.02744	335;912;942;948;2243;2244;2266;3479;3606;6708;9308;64805;115650;133584;151888	APOA1;BTLA;CD1D;CD36;CD83;CD86;EGFLAM;FGA;FGB;FGG;IGF1;IL18;P2RY12;SPTA1;TNFRSF13C
GO:0050867	positive regulation of cell activation	http://amigo.geneontology.org/amigo/term/GO:0050867	310	13	4.42698	2.93654	0.000534957	0.02744	912;942;2207;3479;3606;6708;6863;9308;26228;64109;115650;151888;338339	BTLA;CD1D;CD83;CD86;CLEC4D;CRLF2;FCER1G;IGF1;IL18;SPTA1;STAP1;TAC1;TNFRSF13C
GO:0042330	taxis	http://amigo.geneontology.org/amigo/term/GO:0042330	615	20	8.78255	2.27724	0.000545349	0.0276702	335;728;1235;2207;2675;2826;2833;2841;3576;3627;3815;5015;5025;6279;6708;10457;11240;26228;54437;64805	APOA1;C5AR1;CCR10;CCR6;CXCL10;CXCL8;CXCR3;FCER1G;GFRA2;GPNMB;GPR18;KIT;OTX2;P2RX4;P2RY12;PADI2;S100A8;SEMA5B;SPTA1;STAP1
GO:0007626	locomotory behavior	http://amigo.geneontology.org/amigo/term/GO:0007626	197	10	2.81327	3.55458	0.000547788	0.0276702	135;348;1476;3235;5153;6531;6616;7200;7345;27306	ADORA2A;APOE;CSTB;HOXD9;HPGDS;PDE1B;SLC6A3;SNAP25;TRH;UCHL1
GO:0002573	myeloid leukocyte differentiation	http://amigo.geneontology.org/amigo/term/GO:0002573	197	10	2.81327	3.55458	0.000547788	0.0276702	1440;2207;3624;3815;5153;7305;9370;29887;54209;81501	ADIPOQ;CSF3;DCSTAMP;FCER1G;INHBA;KIT;PDE1B;SNX10;TREM2;TYROBP
GO:0003013	circulatory system process	http://amigo.geneontology.org/amigo/term/GO:0003013	480	17	6.85467	2.48006	0.000555549	0.0279205	135;348;1359;1522;2243;2244;2266;2626;2642;3356;3627;4633;5025;5029;6331;6863;9370	ADIPOQ;ADORA2A;APOE;CPA3;CTSZ;CXCL10;FGA;FGB;FGG;GATA4;GCGR;HTR2A;MYL2;P2RX4;P2RY2;SCN5A;TAC1
GO:0023014	signal transduction by protein phosphorylation	http://amigo.geneontology.org/amigo/term/GO:0023014	907	26	12.9525	2.00734	0.000569989	0.0282389	335;348;728;948;1687;2243;2244;2266;2675;3356;3479;3568;3606;3624;3645;3815;4803;6708;7345;8685;9365;9370;10457;54209;392255;653361	ADIPOQ;APOA1;APOE;C5AR1;CD36;FGA;FGB;FGG;GDF6;GFRA2;GPNMB;GSDME;HTR2A;IGF1;IL18;IL5RA;INHBA;INSRR;KIT;KL;MARCO;NCF1;NGF;SPTA1;TREM2;UCHL1
GO:1903975	regulation of glial cell migration	http://amigo.geneontology.org/amigo/term/GO:1903975	12	3	0.171367	17.5063	0.000575165	0.0282389	5025;26228;64805	P2RX4;P2RY12;STAP1
GO:0036005	response to macrophage colony-stimulating factor	http://amigo.geneontology.org/amigo/term/GO:0036005	12	3	0.171367	17.5063	0.000575165	0.0282389	5153;26228;81501	DCSTAMP;PDE1B;STAP1
GO:0036006	cellular response to macrophage colony-stimulating factor stimulus	http://amigo.geneontology.org/amigo/term/GO:0036006	12	3	0.171367	17.5063	0.000575165	0.0282389	5153;26228;81501	DCSTAMP;PDE1B;STAP1
GO:0098771	inorganic ion homeostasis	http://amigo.geneontology.org/amigo/term/GO:0098771	712	22	10.1678	2.1637	0.000576072	0.0282389	135;187;348;728;948;1235;2691;2769;2826;2833;2841;3356;3627;4308;5025;5731;6279;6556;6863;9365;29887;245972	ADORA2A;APLNR;APOE;ATP6V0D2;C5AR1;CCR10;CCR6;CD36;CXCL10;CXCR3;GHRH;GNA15;GPR18;HTR2A;KL;P2RX4;PTGER1;S100A8;SLC11A1;SNX10;TAC1;TRPM1
GO:0120035	regulation of plasma membrane bounded cell projection organization	http://amigo.geneontology.org/amigo/term/GO:0120035	665	21	9.49658	2.21132	0.000581394	0.0283601	348;1272;1522;3815;4099;4803;5025;6616;6696;23098;23316;26228;51393;54437;54443;55714;57699;64284;64805;112755;349667	ANLN;APOE;CNTN1;CPNE5;CTSZ;CUX2;KIT;MAG;NGF;P2RX4;P2RY12;RAB17;RTN4RL2;SARM1;SEMA5B;SNAP25;SPP1;STAP1;STX1B;TENM3;TRPV2
GO:0006874	cellular calcium ion homeostasis	http://amigo.geneontology.org/amigo/term/GO:0006874	439	16	6.26917	2.55217	0.000593253	0.0287974	187;348;728;948;1235;2691;2769;2826;2833;2841;3356;3627;4308;5025;5731;6863	APLNR;APOE;C5AR1;CCR10;CCR6;CD36;CXCL10;CXCR3;GHRH;GNA15;GPR18;HTR2A;P2RX4;PTGER1;TAC1;TRPM1
GO:0008283	cell proliferation	http://amigo.geneontology.org/amigo/term/GO:0008283	1986	46	28.3612	1.62193	0.000599501	0.0288598	135;187;332;335;348;608;728;912;942;1440;1522;1543;1545;1687;2691;3356;3479;3568;3576;3606;3624;3627;3815;3988;4064;4321;4803;6331;6556;6708;6863;7345;9133;9370;10457;23657;27306;29127;51237;55331;55388;64109;79733;79801;115650;222584	ACER3;ADIPOQ;ADORA2A;APLNR;APOA1;APOE;BIRC5;C5AR1;CCNB2;CD180;CD1D;CD86;CRLF2;CSF3;CTSZ;CXCL10;CXCL8;CYP1A1;CYP1B1;E2F8;FAM83B;GHRH;GPNMB;GSDME;HPGDS;HTR2A;IGF1;IL18;IL5RA;INHBA;KIT;LIPA;MCM10;MMP12;MZB1;NGF;RACGAP1;SCN5A;SHCBP1;SLC11A1;SLC7A11;SPTA1;TAC1;TNFRSF13C;TNFRSF17;UCHL1
GO:0009719	response to endogenous stimulus	http://amigo.geneontology.org/amigo/term/GO:0009719	1595	39	22.7775	1.71222	0.00060034	0.0288598	249;269;335;348;948;1508;1520;1536;2201;2207;2244;2626;2642;2691;2769;3479;3576;3624;3645;3815;4803;5015;5025;5029;6696;6863;7200;7849;9365;9370;9619;11240;51237;54209;64805;79801;245972;285601;392255	ABCG1;ADIPOQ;ALPL;AMHR2;APOA1;APOE;ATP6V0D2;CD36;CTSB;CTSS;CXCL8;CYBB;FBN2;FCER1G;FGB;GATA4;GCGR;GDF6;GHRH;GNA15;GPR150;IGF1;INHBA;INSRR;KIT;KL;MZB1;NGF;OTX2;P2RX4;P2RY12;P2RY2;PADI2;PAX8;SHCBP1;SPP1;TAC1;TREM2;TRH
GO:0002224	toll-like receptor signaling pathway	http://amigo.geneontology.org/amigo/term/GO:0002224	132	8	1.88504	4.24395	0.000619414	0.0295713	948;1520;2243;2244;2266;6279;23098;338382	CD36;CTSS;FGA;FGB;FGG;RAB7B;S100A8;SARM1
GO:0042742	defense response to bacterium	http://amigo.geneontology.org/amigo/term/GO:0042742	237	11	3.3845	3.25012	0.000621083	0.0295713	671;728;948;2207;2243;2244;6279;6556;26253;219972;338339	BPI;C5AR1;CD36;CLEC4D;CLEC4E;FCER1G;FGA;FGB;MPEG1;S100A8;SLC11A1
GO:0072378	blood coagulation, fibrin clot formation	http://amigo.geneontology.org/amigo/term/GO:0072378	28	4	0.399856	10.0036	0.000634136	0.0297655	2158;2243;2244;2266	F9;FGA;FGB;FGG
GO:0071402	cellular response to lipoprotein particle stimulus	http://amigo.geneontology.org/amigo/term/GO:0071402	28	4	0.399856	10.0036	0.000634136	0.0297655	348;948;2207;9619	ABCG1;APOE;CD36;FCER1G
GO:0045907	positive regulation of vasoconstriction	http://amigo.geneontology.org/amigo/term/GO:0045907	28	4	0.399856	10.0036	0.000634136	0.0297655	2243;2244;2266;3356	FGA;FGB;FGG;HTR2A
GO:0031344	regulation of cell projection organization	http://amigo.geneontology.org/amigo/term/GO:0031344	674	21	9.62511	2.18179	0.000690967	0.0322808	348;1272;1522;3815;4099;4803;5025;6616;6696;23098;23316;26228;51393;54437;54443;55714;57699;64284;64805;112755;349667	ANLN;APOE;CNTN1;CPNE5;CTSZ;CUX2;KIT;MAG;NGF;P2RX4;P2RY12;RAB17;RTN4RL2;SARM1;SEMA5B;SNAP25;SPP1;STAP1;STX1B;TENM3;TRPV2
GO:0006811	ion transport	http://amigo.geneontology.org/amigo/term/GO:0006811	1608	39	22.9632	1.69837	0.000702083	0.0326469	123;135;187;335;348;777;948;1272;1520;1536;2207;2352;2912;3356;3627;4308;5025;5244;5593;6331;6524;6531;6556;6616;7200;8564;8832;9120;9619;9962;23657;27165;29127;51296;51393;63895;64805;219855;245972	ABCB4;ABCG1;ADORA2A;APLNR;APOA1;APOE;ATP6V0D2;CACNA1E;CD36;CD84;CNTN1;CTSS;CXCL10;CYBB;FCER1G;FOLR3;GLS2;GRM2;HTR2A;KMO;P2RX4;P2RY12;PIEZO2;PLIN2;PRKG2;RACGAP1;SCN5A;SLC11A1;SLC15A3;SLC16A6;SLC23A2;SLC37A2;SLC5A2;SLC6A3;SLC7A11;SNAP25;TRH;TRPM1;TRPV2
GO:1903555	regulation of tumor necrosis factor superfamily cytokine production	http://amigo.geneontology.org/amigo/term/GO:1903555	135	8	1.92788	4.14964	0.000718374	0.033249	671;942;948;1536;2207;2841;9370;10457	ADIPOQ;BPI;CD36;CD86;CYBB;FCER1G;GPNMB;GPR18
GO:0061024	membrane organization	http://amigo.geneontology.org/amigo/term/GO:0061024	773	23	11.0389	2.08354	0.000724772	0.0333898	348;948;1522;2207;2352;4118;4481;5244;5265;6616;6708;9133;10783;23657;26228;54209;55165;81501;93099;112755;338382;342035;390243	ABCB4;APOE;CCNB2;CD36;CEP55;CTSZ;DCSTAMP;DMKN;FCER1G;FOLR3;GLDN;IZUMO1R;MAL;MSR1;NEK6;RAB7B;SERPINA1;SLC7A11;SNAP25;SPTA1;STAP1;STX1B;TREM2
GO:0006873	cellular ion homeostasis	http://amigo.geneontology.org/amigo/term/GO:0006873	630	20	8.99676	2.22302	0.000735896	0.0334274	187;348;728;948;1235;2691;2769;2826;2833;2841;3356;3627;4308;5025;5029;5731;6279;6556;6863;245972	APLNR;APOE;ATP6V0D2;C5AR1;CCR10;CCR6;CD36;CXCL10;CXCR3;GHRH;GNA15;GPR18;HTR2A;P2RX4;P2RY2;PTGER1;S100A8;SLC11A1;TAC1;TRPM1
GO:0034433	steroid esterification	http://amigo.geneontology.org/amigo/term/GO:0034433	13	3	0.185647	16.1597	0.000739854	0.0334274	335;348;9619	ABCG1;APOA1;APOE
GO:0034434	sterol esterification	http://amigo.geneontology.org/amigo/term/GO:0034434	13	3	0.185647	16.1597	0.000739854	0.0334274	335;348;9619	ABCG1;APOA1;APOE
GO:0034435	cholesterol esterification	http://amigo.geneontology.org/amigo/term/GO:0034435	13	3	0.185647	16.1597	0.000739854	0.0334274	335;348;9619	ABCG1;APOA1;APOE
GO:0070661	leukocyte proliferation	http://amigo.geneontology.org/amigo/term/GO:0070661	281	12	4.01284	2.9904	0.000743058	0.0334274	912;942;3479;3606;3815;4064;6556;6708;6863;10457;51237;115650	CD180;CD1D;CD86;GPNMB;IGF1;IL18;KIT;MZB1;SLC11A1;SPTA1;TAC1;TNFRSF13C
GO:0050920	regulation of chemotaxis	http://amigo.geneontology.org/amigo/term/GO:0050920	205	10	2.92752	3.41586	0.000745743	0.0334274	728;1235;2841;3576;3627;5025;11240;26228;54437;64805	C5AR1;CCR6;CXCL10;CXCL8;GPR18;P2RX4;P2RY12;PADI2;SEMA5B;STAP1
GO:0030193	regulation of blood coagulation	http://amigo.geneontology.org/amigo/term/GO:0030193	76	6	1.08532	5.52831	0.000756186	0.0337435	348;948;2207;2243;2244;2266	APOE;CD36;FCER1G;FGA;FGB;FGG
GO:0051604	protein maturation	http://amigo.geneontology.org/amigo/term/GO:0051604	322	13	4.59834	2.8271	0.000761607	0.0337777	728;1359;1368;1520;1522;2158;2243;2244;2266;4803;5122;6447;7850	C5AR1;CPA3;CPM;CTSS;CTSZ;F9;FGA;FGB;FGG;IL1R2;NGF;PCSK1;SCG5
GO:0050767	regulation of neurogenesis	http://amigo.geneontology.org/amigo/term/GO:0050767	776	23	11.0817	2.07549	0.00076374	0.0337777	348;1272;1522;3815;4099;4674;4803;5025;6616;6696;23098;23316;26228;51393;54437;55714;57699;57801;64284;64805;112755;349667;392255	APOE;CNTN1;CPNE5;CTSZ;CUX2;GDF6;HES4;KIT;MAG;NAP1L2;NGF;P2RX4;P2RY12;RAB17;RTN4RL2;SARM1;SEMA5B;SNAP25;SPP1;STAP1;STX1B;TENM3;TRPV2
GO:0031638	zymogen activation	http://amigo.geneontology.org/amigo/term/GO:0031638	51	5	0.728309	6.86522	0.000783281	0.0344886	1522;2158;2243;2244;2266	CTSZ;F9;FGA;FGB;FGG
GO:0048699	generation of neurons	http://amigo.geneontology.org/amigo/term/GO:0048699	1454	36	20.764	1.73377	0.000796355	0.0349098	135;335;348;1272;1522;1687;2675;3235;3624;3815;4099;4308;4674;4803;5015;5025;6616;6696;6708;7287;7345;23098;23316;26228;29127;51393;54437;55714;57699;57801;64284;64805;112755;342035;349667;392255	ADORA2A;APOA1;APOE;CNTN1;CPNE5;CTSZ;CUX2;GDF6;GFRA2;GLDN;GSDME;HES4;HOXD9;INHBA;KIT;MAG;NAP1L2;NGF;OTX2;P2RX4;P2RY12;RAB17;RACGAP1;RTN4RL2;SARM1;SEMA5B;SNAP25;SPP1;SPTA1;STAP1;STX1B;TENM3;TRPM1;TRPV2;TULP1;UCHL1
GO:0071495	cellular response to endogenous stimulus	http://amigo.geneontology.org/amigo/term/GO:0071495	1347	34	19.2359	1.76753	0.000808644	0.0352175	269;335;948;1508;1520;1536;2201;2244;2626;2642;2769;3479;3576;3624;3645;3815;4803;5015;5025;5029;6696;6863;7200;7849;9365;9370;11240;51237;54209;64805;79801;245972;285601;392255	ADIPOQ;AMHR2;APOA1;ATP6V0D2;CD36;CTSB;CTSS;CXCL8;CYBB;FBN2;FGB;GATA4;GCGR;GDF6;GNA15;GPR150;IGF1;INHBA;INSRR;KIT;KL;MZB1;NGF;OTX2;P2RX4;P2RY12;P2RY2;PADI2;PAX8;SHCBP1;SPP1;TAC1;TREM2;TRH
GO:1900046	regulation of hemostasis	http://amigo.geneontology.org/amigo/term/GO:1900046	77	6	1.0996	5.45651	0.000810452	0.0352175	348;948;2207;2243;2244;2266	APOE;CD36;FCER1G;FGA;FGB;FGG
GO:0007202	activation of phospholipase C activity	http://amigo.geneontology.org/amigo/term/GO:0007202	30	4	0.428417	9.33669	0.000830004	0.0359103	728;2769;3356;64805	C5AR1;GNA15;HTR2A;P2RY12
GO:0099024	plasma membrane invagination	http://amigo.geneontology.org/amigo/term/GO:0099024	52	5	0.74259	6.73319	0.000856651	0.0369027	948;2207;4481;26228;54209	CD36;FCER1G;MSR1;STAP1;TREM2
GO:0071706	tumor necrosis factor superfamily cytokine production	http://amigo.geneontology.org/amigo/term/GO:0071706	139	8	1.985	4.03023	0.000869734	0.0371147	671;942;948;1536;2207;2841;9370;10457	ADIPOQ;BPI;CD36;CD86;CYBB;FCER1G;GPNMB;GPR18
GO:0048534	hematopoietic or lymphoid organ development	http://amigo.geneontology.org/amigo/term/GO:0048534	833	24	11.8957	2.01753	0.000869863	0.0371147	912;942;1235;1440;2207;2841;3606;3624;3815;5153;6708;7305;9133;9308;9370;26253;29887;54209;54443;81501;115761;150372;338339;338382	ADIPOQ;ANLN;ARL11;CCNB2;CCR6;CD1D;CD83;CD86;CLEC4D;CLEC4E;CSF3;DCSTAMP;FCER1G;GPR18;IL18;INHBA;KIT;NFAM1;PDE1B;RAB7B;SNX10;SPTA1;TREM2;TYROBP
GO:0022409	positive regulation of cell-cell adhesion	http://amigo.geneontology.org/amigo/term/GO:0022409	247	11	3.5273	3.11853	0.000872761	0.0371147	912;942;2243;2244;2266;3479;3606;6708;9308;115650;151888	BTLA;CD1D;CD83;CD86;FGA;FGB;FGG;IGF1;IL18;SPTA1;TNFRSF13C
GO:0043410	positive regulation of MAPK cascade	http://amigo.geneontology.org/amigo/term/GO:0043410	546	18	7.79719	2.30852	0.000882421	0.0373659	348;728;948;1687;2243;2244;2266;3356;3479;3645;3815;4803;8685;9365;10457;54209;392255;653361	APOE;C5AR1;CD36;FGA;FGB;FGG;GDF6;GPNMB;GSDME;HTR2A;IGF1;INSRR;KIT;KL;MARCO;NCF1;NGF;TREM2
GO:0050818	regulation of coagulation	http://amigo.geneontology.org/amigo/term/GO:0050818	79	6	1.12817	5.31837	0.000927963	0.0389627	348;948;2207;2243;2244;2266	APOE;CD36;FCER1G;FGA;FGB;FGG
GO:0050764	regulation of phagocytosis	http://amigo.geneontology.org/amigo/term/GO:0050764	79	6	1.12817	5.31837	0.000927963	0.0389627	948;2207;6556;7287;9370;26228	ADIPOQ;CD36;FCER1G;SLC11A1;STAP1;TULP1
GO:0030431	sleep	http://amigo.geneontology.org/amigo/term/GO:0030431	31	4	0.442698	9.03551	0.000942383	0.0394019	135;2691;3356;3606	ADORA2A;GHRH;HTR2A;IL18
GO:0002688	regulation of leukocyte chemotaxis	http://amigo.geneontology.org/amigo/term/GO:0002688	109	7	1.55658	4.49703	0.000961267	0.0400233	728;1235;2841;3576;3627;11240;26228	C5AR1;CCR6;CXCL10;CXCL8;GPR18;PADI2;STAP1
GO:0050804	modulation of chemical synaptic transmission	http://amigo.geneontology.org/amigo/term/GO:0050804	416	15	5.94072	2.52495	0.000976095	0.0404713	135;348;1607;2912;3356;3815;4803;6616;6863;8564;9370;23316;23657;56853;112755	ADIPOQ;ADORA2A;APOE;CELF4;CUX2;DGKB;GRM2;HTR2A;KIT;KMO;NGF;SLC7A11;SNAP25;STX1B;TAC1
GO:0030097	hemopoiesis	http://amigo.geneontology.org/amigo/term/GO:0030097	791	23	11.2959	2.03613	0.000987154	0.04076	912;942;1235;1440;2207;2841;3606;3624;3815;5153;6708;7305;9308;9370;26253;29887;54209;54443;81501;115761;150372;338339;338382	ADIPOQ;ANLN;ARL11;CCR6;CD1D;CD83;CD86;CLEC4D;CLEC4E;CSF3;DCSTAMP;FCER1G;GPR18;IL18;INHBA;KIT;NFAM1;PDE1B;RAB7B;SNX10;SPTA1;TREM2;TYROBP
GO:0099177	regulation of trans-synaptic signaling	http://amigo.geneontology.org/amigo/term/GO:0099177	417	15	5.955	2.51889	0.000999873	0.0411146	135;348;1607;2912;3356;3815;4803;6616;6863;8564;9370;23316;23657;56853;112755	ADIPOQ;ADORA2A;APOE;CELF4;CUX2;DGKB;GRM2;HTR2A;KIT;KMO;NGF;SLC7A11;SNAP25;STX1B;TAC1
GO:0019730	antimicrobial humoral response	http://amigo.geneontology.org/amigo/term/GO:0019730	110	7	1.57086	4.45615	0.00101435	0.0415383	671;2243;2244;3576;3627;6279;6556	BPI;CXCL10;CXCL8;FGA;FGB;S100A8;SLC11A1
GO:0002791	regulation of peptide secretion	http://amigo.geneontology.org/amigo/term/GO:0002791	463	16	6.6119	2.41988	0.00104265	0.0425221	135;335;777;2243;2244;2266;2691;3479;4321;6279;6616;7200;7849;7850;26253;64109	ADORA2A;APOA1;CACNA1E;CLEC4E;CRLF2;FGA;FGB;FGG;GHRH;IGF1;IL1R2;MMP12;PAX8;S100A8;SNAP25;TRH
GO:0019433	triglyceride catabolic process	http://amigo.geneontology.org/amigo/term/GO:0019433	32	4	0.456978	8.75315	0.00106505	0.0428297	335;348;11343;80339	APOA1;APOE;MGLL;PNPLA3
GO:1905521	regulation of macrophage migration	http://amigo.geneontology.org/amigo/term/GO:1905521	32	4	0.456978	8.75315	0.00106505	0.0428297	728;5025;26228;64805	C5AR1;P2RX4;P2RY12;STAP1
GO:0010769	regulation of cell morphogenesis involved in differentiation	http://amigo.geneontology.org/amigo/term/GO:0010769	293	12	4.18421	2.86793	0.00106741	0.0428297	335;348;2243;2244;2266;4099;4803;6696;23098;23316;51393;54437	APOA1;APOE;CUX2;FGA;FGB;FGG;MAG;NGF;SARM1;SEMA5B;SPP1;TRPV2
GO:0032103	positive regulation of response to external stimulus	http://amigo.geneontology.org/amigo/term/GO:0032103	293	12	4.18421	2.86793	0.00106741	0.0428297	728;1235;2207;3576;3606;3627;4064;5025;6279;6863;26228;64805	C5AR1;CCR6;CD180;CXCL10;CXCL8;FCER1G;IL18;P2RX4;P2RY12;S100A8;STAP1;TAC1
GO:0001505	regulation of neurotransmitter levels	http://amigo.geneontology.org/amigo/term/GO:0001505	335	13	4.78399	2.7174	0.00109345	0.0436985	135;948;1545;3356;5025;5153;6531;6616;7200;8564;23657;51733;112755	ADORA2A;CD36;CYP1B1;HTR2A;KMO;P2RX4;PDE1B;SLC6A3;SLC7A11;SNAP25;STX1B;TRH;UPB1
GO:0055081	anion homeostasis	http://amigo.geneontology.org/amigo/term/GO:0055081	55	5	0.785431	6.36593	0.0011076	0.0439112	335;348;2912;9619;23657	ABCG1;APOA1;APOE;GRM2;SLC7A11
GO:0050766	positive regulation of phagocytosis	http://amigo.geneontology.org/amigo/term/GO:0050766	55	5	0.785431	6.36593	0.0011076	0.0439112	948;2207;6556;7287;26228	CD36;FCER1G;SLC11A1;STAP1;TULP1
GO:0006875	cellular metal ion homeostasis	http://amigo.geneontology.org/amigo/term/GO:0006875	559	18	7.98284	2.25484	0.0011514	0.0447968	187;348;728;948;1235;2691;2769;2826;2833;2841;3356;3627;4308;5025;5731;6279;6556;6863	APLNR;APOE;C5AR1;CCR10;CCR6;CD36;CXCL10;CXCR3;GHRH;GNA15;GPR18;HTR2A;P2RX4;PTGER1;S100A8;SLC11A1;TAC1;TRPM1
GO:0010875	positive regulation of cholesterol efflux	http://amigo.geneontology.org/amigo/term/GO:0010875	15	3	0.214209	14.005	0.00115245	0.0447968	348;9370;9619	ABCG1;ADIPOQ;APOE
GO:0010885	regulation of cholesterol storage	http://amigo.geneontology.org/amigo/term/GO:0010885	15	3	0.214209	14.005	0.00115245	0.0447968	948;4481;9619	ABCG1;CD36;MSR1
GO:0034116	positive regulation of heterotypic cell-cell adhesion	http://amigo.geneontology.org/amigo/term/GO:0034116	15	3	0.214209	14.005	0.00115245	0.0447968	2243;2244;2266	FGA;FGB;FGG
GO:0035589	G protein-coupled purinergic nucleotide receptor signaling pathway	http://amigo.geneontology.org/amigo/term/GO:0035589	15	3	0.214209	14.005	0.00115245	0.0447968	2857;5029;64805	GPR34;P2RY12;P2RY2
GO:0032224	positive regulation of synaptic transmission, cholinergic	http://amigo.geneontology.org/amigo/term/GO:0032224	4	2	0.0571223	35.0126	0.00119565	0.0455204	135;6863	ADORA2A;TAC1
GO:0042904	9-cis-retinoic acid biosynthetic process	http://amigo.geneontology.org/amigo/term/GO:0042904	4	2	0.0571223	35.0126	0.00119565	0.0455204	1543;10170	CYP1A1;DHRS9
GO:0042905	9-cis-retinoic acid metabolic process	http://amigo.geneontology.org/amigo/term/GO:0042905	4	2	0.0571223	35.0126	0.00119565	0.0455204	1543;10170	CYP1A1;DHRS9
GO:0071442	positive regulation of histone H3-K14 acetylation	http://amigo.geneontology.org/amigo/term/GO:0071442	4	2	0.0571223	35.0126	0.00119565	0.0455204	4674;55124	NAP1L2;PIWIL2
GO:0080144	amino acid homeostasis	http://amigo.geneontology.org/amigo/term/GO:0080144	4	2	0.0571223	35.0126	0.00119565	0.0455204	2912;23657	GRM2;SLC7A11
GO:0032892	positive regulation of organic acid transport	http://amigo.geneontology.org/amigo/term/GO:0032892	33	4	0.471259	8.4879	0.00119851	0.0455204	135;5025;7200;8564	ADORA2A;KMO;P2RX4;TRH
GO:0022008	neurogenesis	http://amigo.geneontology.org/amigo/term/GO:0022008	1551	37	22.1492	1.67049	0.00131627	0.0498032	135;335;348;1272;1522;1687;2675;3235;3624;3815;4099;4308;4674;4803;5015;5025;6279;6616;6696;6708;7287;7345;23098;23316;26228;29127;51393;54437;55714;57699;57801;64284;64805;112755;342035;349667;392255	ADORA2A;APOA1;APOE;CNTN1;CPNE5;CTSZ;CUX2;GDF6;GFRA2;GLDN;GSDME;HES4;HOXD9;INHBA;KIT;MAG;NAP1L2;NGF;OTX2;P2RX4;P2RY12;RAB17;RACGAP1;RTN4RL2;S100A8;SARM1;SEMA5B;SNAP25;SPP1;SPTA1;STAP1;STX1B;TENM3;TRPM1;TRPV2;TULP1;UCHL1
GO:0001932	regulation of protein phosphorylation	http://amigo.geneontology.org/amigo/term/GO:0001932	1388	34	19.8214	1.71531	0.00135098	0.0508441	135;187;335;348;728;948;1272;1440;1687;2243;2244;2266;3356;3479;3606;3624;3627;3645;3815;4803;5569;5570;6556;7345;8685;9133;9365;9370;10457;26228;54209;64092;392255;653361	ADIPOQ;ADORA2A;APLNR;APOA1;APOE;C5AR1;CCNB2;CD36;CNTN1;CSF3;CXCL10;FGA;FGB;FGG;GDF6;GPNMB;GSDME;HTR2A;IGF1;IL18;INHBA;INSRR;KIT;KL;MARCO;NCF1;NGF;PKIA;PKIB;SAMSN1;SLC11A1;STAP1;TREM2;UCHL1
GO:0018108	peptidyl-tyrosine phosphorylation	http://amigo.geneontology.org/amigo/term/GO:0018108	386	14	5.5123	2.53977	0.00135514	0.0508441	948;1272;1440;3356;3479;3568;3606;3645;3815;9370;26228;54209;64092;653361	ADIPOQ;CD36;CNTN1;CSF3;HTR2A;IGF1;IL18;IL5RA;INSRR;KIT;NCF1;SAMSN1;STAP1;TREM2
GO:0010975	regulation of neuron projection development	http://amigo.geneontology.org/amigo/term/GO:0010975	475	16	6.78327	2.35874	0.00135911	0.0508441	348;1272;1522;4099;4803;6616;6696;23098;23316;51393;54437;55714;57699;64284;112755;349667	APOE;CNTN1;CPNE5;CTSZ;CUX2;MAG;NGF;RAB17;RTN4RL2;SARM1;SEMA5B;SNAP25;SPP1;STX1B;TENM3;TRPV2
GO:0043691	reverse cholesterol transport	http://amigo.geneontology.org/amigo/term/GO:0043691	16	3	0.228489	13.1297	0.00140351	0.0513469	335;348;9619	ABCG1;APOA1;APOE
GO:0014048	regulation of glutamate secretion	http://amigo.geneontology.org/amigo/term/GO:0014048	16	3	0.228489	13.1297	0.00140351	0.0513469	135;7200;8564	ADORA2A;KMO;TRH
GO:2000479	regulation of cAMP-dependent protein kinase activity	http://amigo.geneontology.org/amigo/term/GO:2000479	16	3	0.228489	13.1297	0.00140351	0.0513469	5569;5570;9370	ADIPOQ;PKIA;PKIB
GO:0010744	positive regulation of macrophage derived foam cell differentiation	http://amigo.geneontology.org/amigo/term/GO:0010744	16	3	0.228489	13.1297	0.00140351	0.0513469	948;3606;4481	CD36;IL18;MSR1
GO:0034375	high-density lipoprotein particle remodeling	http://amigo.geneontology.org/amigo/term/GO:0034375	16	3	0.228489	13.1297	0.00140351	0.0513469	335;348;9619	ABCG1;APOA1;APOE
GO:0006910	phagocytosis, recognition	http://amigo.geneontology.org/amigo/term/GO:0006910	16	3	0.228489	13.1297	0.00140351	0.0513469	948;7287;64581	CD36;CLEC7A;TULP1
GO:0010518	positive regulation of phospholipase activity	http://amigo.geneontology.org/amigo/term/GO:0010518	58	5	0.828273	6.03666	0.00140926	0.0513685	728;2769;3356;3815;64805	C5AR1;GNA15;HTR2A;KIT;P2RY12
GO:0030003	cellular cation homeostasis	http://amigo.geneontology.org/amigo/term/GO:0030003	618	19	8.82539	2.15288	0.0014458	0.0525077	187;348;728;948;1235;2691;2769;2826;2833;2841;3356;3627;4308;5025;5731;6279;6556;6863;245972	APLNR;APOE;ATP6V0D2;C5AR1;CCR10;CCR6;CD36;CXCL10;CXCR3;GHRH;GNA15;GPR18;HTR2A;P2RX4;PTGER1;S100A8;SLC11A1;TAC1;TRPM1
GO:0018212	peptidyl-tyrosine modification	http://amigo.geneontology.org/amigo/term/GO:0018212	389	14	5.55514	2.52019	0.00145728	0.0527324	948;1272;1440;3356;3479;3568;3606;3645;3815;9370;26228;54209;64092;653361	ADIPOQ;CD36;CNTN1;CSF3;HTR2A;IGF1;IL18;IL5RA;INSRR;KIT;NCF1;SAMSN1;STAP1;TREM2
GO:0046651	lymphocyte proliferation	http://amigo.geneontology.org/amigo/term/GO:0046651	264	11	3.77007	2.91772	0.001492	0.053793	912;942;3479;3606;4064;6556;6708;6863;10457;51237;115650	CD180;CD1D;CD86;GPNMB;IGF1;IL18;MZB1;SLC11A1;SPTA1;TAC1;TNFRSF13C
GO:1900026	positive regulation of substrate adhesion-dependent cell spreading	http://amigo.geneontology.org/amigo/term/GO:1900026	35	4	0.49982	8.00288	0.00149975	0.0538774	335;2243;2244;2266	APOA1;FGA;FGB;FGG
GO:0070527	platelet aggregation	http://amigo.geneontology.org/amigo/term/GO:0070527	59	5	0.842554	5.93434	0.0015221	0.0544836	2243;2244;2266;23657;64805	FGA;FGB;FGG;P2RY12;SLC7A11
GO:0001776	leukocyte homeostasis	http://amigo.geneontology.org/amigo/term/GO:0001776	87	6	1.24241	4.82932	0.00153398	0.054712	608;2207;6708;9133;23657;115650	CCNB2;FCER1G;SLC7A11;SPTA1;TNFRSF13C;TNFRSF17
GO:0032943	mononuclear cell proliferation	http://amigo.geneontology.org/amigo/term/GO:0032943	266	11	3.79863	2.89578	0.00158404	0.0562955	912;942;3479;3606;4064;6556;6708;6863;10457;51237;115650	CD180;CD1D;CD86;GPNMB;IGF1;IL18;MZB1;SLC11A1;SPTA1;TAC1;TNFRSF13C
GO:0009308	amine metabolic process	http://amigo.geneontology.org/amigo/term/GO:0009308	88	6	1.25669	4.77445	0.00162693	0.0576143	1543;5153;6531;7200;8564;23657	CYP1A1;KMO;PDE1B;SLC6A3;SLC7A11;TRH
GO:0042327	positive regulation of phosphorylation	http://amigo.geneontology.org/amigo/term/GO:0042327	1028	27	14.6804	1.83918	0.00163741	0.0577175	187;348;728;948;1272;1440;1687;2243;2244;2266;3356;3479;3606;3624;3645;3815;4803;6556;8685;9365;9370;10457;26228;54209;64805;392255;653361	ADIPOQ;APLNR;APOE;C5AR1;CD36;CNTN1;CSF3;FGA;FGB;FGG;GDF6;GPNMB;GSDME;HTR2A;IGF1;IL18;INHBA;INSRR;KIT;KL;MARCO;NCF1;NGF;P2RY12;SLC11A1;STAP1;TREM2
GO:0010324	membrane invagination	http://amigo.geneontology.org/amigo/term/GO:0010324	60	5	0.856834	5.83543	0.00164145	0.0577175	948;2207;4481;26228;54209	CD36;FCER1G;MSR1;STAP1;TREM2
GO:0002793	positive regulation of peptide secretion	http://amigo.geneontology.org/amigo/term/GO:0002793	268	11	3.82719	2.87417	0.00168068	0.058067	135;2243;2244;2266;2691;3479;4321;6279;7200;26253;64109	ADORA2A;CLEC4E;CRLF2;FGA;FGB;FGG;GHRH;IGF1;MMP12;S100A8;TRH
GO:0010878	cholesterol storage	http://amigo.geneontology.org/amigo/term/GO:0010878	17	3	0.24277	12.3574	0.0016864	0.058067	948;4481;9619	ABCG1;CD36;MSR1
GO:0097067	cellular response to thyroid hormone stimulus	http://amigo.geneontology.org/amigo/term/GO:0097067	17	3	0.24277	12.3574	0.0016864	0.058067	1508;1520;3815	CTSB;CTSS;KIT
GO:1905523	positive regulation of macrophage migration	http://amigo.geneontology.org/amigo/term/GO:1905523	17	3	0.24277	12.3574	0.0016864	0.058067	728;5025;64805	C5AR1;P2RX4;P2RY12
GO:0002689	negative regulation of leukocyte chemotaxis	http://amigo.geneontology.org/amigo/term/GO:0002689	17	3	0.24277	12.3574	0.0016864	0.058067	2841;11240;26228	GPR18;PADI2;STAP1
GO:0042095	interferon-gamma biosynthetic process	http://amigo.geneontology.org/amigo/term/GO:0042095	17	3	0.24277	12.3574	0.0016864	0.058067	3606;3624;115650	IL18;INHBA;TNFRSF13C
GO:0006468	protein phosphorylation	http://amigo.geneontology.org/amigo/term/GO:0006468	1860	42	26.5619	1.58121	0.00176154	0.060445	135;187;269;332;335;348;728;948;1272;1440;1687;2243;2244;2266;2675;3356;3479;3568;3606;3624;3627;3645;3815;4803;5569;5570;5593;6556;6708;7345;8685;9133;9365;9370;10457;10783;26228;54209;64092;84930;392255;653361	ADIPOQ;ADORA2A;AMHR2;APLNR;APOA1;APOE;BIRC5;C5AR1;CCNB2;CD36;CNTN1;CSF3;CXCL10;FGA;FGB;FGG;GDF6;GFRA2;GPNMB;GSDME;HTR2A;IGF1;IL18;IL5RA;INHBA;INSRR;KIT;KL;MARCO;MASTL;NCF1;NEK6;NGF;PKIA;PKIB;PRKG2;SAMSN1;SLC11A1;SPTA1;STAP1;TREM2;UCHL1
GO:0002253	activation of immune response	http://amigo.geneontology.org/amigo/term/GO:0002253	534	17	7.62583	2.22927	0.00177351	0.0604877	728;948;1520;2207;2243;2244;2266;5079;6279;8685;23098;26228;26253;64581;150372;338339;338382	C5AR1;CD36;CLEC4D;CLEC4E;CLEC7A;CTSS;FCER1G;FGA;FGB;FGG;MARCO;NFAM1;PAX5;RAB7B;S100A8;SARM1;STAP1
GO:0030217	T cell differentiation	http://amigo.geneontology.org/amigo/term/GO:0030217	230	10	3.28453	3.04457	0.00177494	0.0604877	912;942;1235;2207;2841;3606;3815;9308;26253;338339	CCR6;CD1D;CD83;CD86;CLEC4D;CLEC4E;FCER1G;GPR18;IL18;KIT
GO:0001934	positive regulation of protein phosphorylation	http://amigo.geneontology.org/amigo/term/GO:0001934	982	26	14.0235	1.85403	0.00178731	0.0607016	187;348;728;948;1272;1440;1687;2243;2244;2266;3356;3479;3606;3624;3645;3815;4803;6556;8685;9365;9370;10457;26228;54209;392255;653361	ADIPOQ;APLNR;APOE;C5AR1;CD36;CNTN1;CSF3;FGA;FGB;FGG;GDF6;GPNMB;GSDME;HTR2A;IGF1;IL18;INHBA;INSRR;KIT;KL;MARCO;NCF1;NGF;SLC11A1;STAP1;TREM2
GO:0002520	immune system development	http://amigo.geneontology.org/amigo/term/GO:0002520	881	24	12.5812	1.90761	0.00185005	0.0626184	912;942;1235;1440;2207;2841;3606;3624;3815;5153;6708;7305;9133;9308;9370;26253;29887;54209;54443;81501;115761;150372;338339;338382	ADIPOQ;ANLN;ARL11;CCNB2;CCR6;CD1D;CD83;CD86;CLEC4D;CLEC4E;CSF3;DCSTAMP;FCER1G;GPR18;IL18;INHBA;KIT;NFAM1;PDE1B;RAB7B;SNX10;SPTA1;TREM2;TYROBP
GO:0010038	response to metal ion	http://amigo.geneontology.org/amigo/term/GO:0010038	356	13	5.08388	2.5571	0.00188057	0.0633564	1536;1543;2243;2244;2266;2691;3815;5025;6279;6331;6531;57699;653361	CPNE5;CYBB;CYP1A1;FGA;FGB;FGG;GHRH;KIT;NCF1;P2RX4;S100A8;SCN5A;SLC6A3
GO:0080134	regulation of response to stress	http://amigo.geneontology.org/amigo/term/GO:0080134	1361	33	19.4359	1.69789	0.00188458	0.0633564	135;335;348;728;912;948;1520;2207;2243;2244;2266;3606;4321;6279;6696;6863;7850;8685;9370;10783;11343;23098;23657;26228;26253;55010;64581;79000;79626;338339;338382;392255;653361	ADIPOQ;ADORA2A;APOA1;APOE;AUNIP;C5AR1;CD1D;CD36;CLEC4D;CLEC4E;CLEC7A;CTSS;FCER1G;FGA;FGB;FGG;GDF6;IL18;IL1R2;MARCO;MGLL;MMP12;NCF1;NEK6;PARPBP;RAB7B;S100A8;SARM1;SLC7A11;SPP1;STAP1;TAC1;TNFAIP8L2
GO:0035296	regulation of tube diameter	http://amigo.geneontology.org/amigo/term/GO:0035296	123	7	1.75651	3.98517	0.00193747	0.0646973	135;348;2243;2244;2266;3356;5029	ADORA2A;APOE;FGA;FGB;FGG;HTR2A;P2RY2
GO:0097746	regulation of blood vessel diameter	http://amigo.geneontology.org/amigo/term/GO:0097746	123	7	1.75651	3.98517	0.00193747	0.0646973	135;348;2243;2244;2266;3356;5029	ADORA2A;APOE;FGA;FGB;FGG;HTR2A;P2RY2
GO:0098881	exocytic insertion of neurotransmitter receptor to plasma membrane	http://amigo.geneontology.org/amigo/term/GO:0098881	5	2	0.0714029	28.0101	0.00197398	0.065477	6616;112755	SNAP25;STX1B
GO:0098967	exocytic insertion of neurotransmitter receptor to postsynaptic membrane	http://amigo.geneontology.org/amigo/term/GO:0098967	5	2	0.0714029	28.0101	0.00197398	0.065477	6616;112755	SNAP25;STX1B
GO:0051957	positive regulation of amino acid transport	http://amigo.geneontology.org/amigo/term/GO:0051957	18	3	0.25705	11.6709	0.00200248	0.0659823	135;7200;8564	ADORA2A;KMO;TRH
GO:0071318	cellular response to ATP	http://amigo.geneontology.org/amigo/term/GO:0071318	18	3	0.25705	11.6709	0.00200248	0.0659823	5025;5029;64805	P2RX4;P2RY12;P2RY2
GO:0032623	interleukin-2 production	http://amigo.geneontology.org/amigo/term/GO:0032623	63	5	0.899676	5.55756	0.00204076	0.066934	942;2207;3606;6556;9308	CD83;CD86;FCER1G;IL18;SLC11A1
GO:0051180	vitamin transport	http://amigo.geneontology.org/amigo/term/GO:0051180	38	4	0.542662	7.37107	0.00204481	0.066934	173;335;2352;9962	AFM;APOA1;FOLR3;SLC23A2
GO:0002695	negative regulation of leukocyte activation	http://amigo.geneontology.org/amigo/term/GO:0002695	159	8	2.27061	3.52328	0.00205363	0.0670022	135;671;942;3624;8832;10457;64092;79626	ADORA2A;BPI;CD84;CD86;GPNMB;INHBA;SAMSN1;TNFAIP8L2
GO:0050727	regulation of inflammatory response	http://amigo.geneontology.org/amigo/term/GO:0050727	361	13	5.15529	2.52168	0.00212466	0.0690932	135;335;348;728;2207;3606;6279;6863;7850;9370;11343;26228;79626	ADIPOQ;ADORA2A;APOA1;APOE;C5AR1;FCER1G;IL18;IL1R2;MGLL;S100A8;STAP1;TAC1;TNFAIP8L2
GO:0042102	positive regulation of T cell proliferation	http://amigo.geneontology.org/amigo/term/GO:0042102	93	6	1.32809	4.51776	0.00215747	0.0699317	912;942;3479;3606;6708;115650	CD1D;CD86;IGF1;IL18;SPTA1;TNFRSF13C
GO:0007159	leukocyte cell-cell adhesion	http://amigo.geneontology.org/amigo/term/GO:0007159	319	12	4.5555	2.63418	0.00218335	0.0704742	135;912;942;3479;3606;6279;6708;9308;10457;79626;115650;151888	ADORA2A;BTLA;CD1D;CD83;CD86;GPNMB;IGF1;IL18;S100A8;SPTA1;TNFAIP8L2;TNFRSF13C
GO:0006801	superoxide metabolic process	http://amigo.geneontology.org/amigo/term/GO:0006801	64	5	0.913957	5.47072	0.00218838	0.0704742	948;1536;4688;4689;653361	CD36;CYBB;NCF1;NCF2;NCF4
GO:0097529	myeloid leukocyte migration	http://amigo.geneontology.org/amigo/term/GO:0097529	198	9	2.82755	3.18296	0.00220845	0.0708913	728;2207;3576;3627;3815;5025;6279;26228;64805	C5AR1;CXCL10;CXCL8;FCER1G;KIT;P2RX4;P2RY12;S100A8;STAP1
GO:0046461	neutral lipid catabolic process	http://amigo.geneontology.org/amigo/term/GO:0046461	39	4	0.556942	7.18207	0.00225329	0.0716375	335;348;11343;80339	APOA1;APOE;MGLL;PNPLA3
GO:0046464	acylglycerol catabolic process	http://amigo.geneontology.org/amigo/term/GO:0046464	39	4	0.556942	7.18207	0.00225329	0.0716375	335;348;11343;80339	APOA1;APOE;MGLL;PNPLA3
GO:0051590	positive regulation of neurotransmitter transport	http://amigo.geneontology.org/amigo/term/GO:0051590	39	4	0.556942	7.18207	0.00225329	0.0716375	135;7200;8564;112755	ADORA2A;KMO;STX1B;TRH
GO:0060191	regulation of lipase activity	http://amigo.geneontology.org/amigo/term/GO:0060191	94	6	1.34237	4.46969	0.00227761	0.07218	335;728;2769;3356;3815;64805	APOA1;C5AR1;GNA15;HTR2A;KIT;P2RY12
GO:0048015	phosphatidylinositol-mediated signaling	http://amigo.geneontology.org/amigo/term/GO:0048015	162	8	2.31345	3.45804	0.0023076	0.0728982	1440;3356;3479;3606;3815;4803;55165;653361	CEP55;CSF3;HTR2A;IGF1;IL18;KIT;NCF1;NGF
GO:0090087	regulation of peptide transport	http://amigo.geneontology.org/amigo/term/GO:0090087	694	20	9.91072	2.01802	0.00233334	0.073478	135;335;777;948;2243;2244;2266;2691;3479;4321;5569;6279;6616;7200;7849;7850;9370;23657;26253;64109	ADIPOQ;ADORA2A;APOA1;CACNA1E;CD36;CLEC4E;CRLF2;FGA;FGB;FGG;GHRH;IGF1;IL1R2;MMP12;PAX8;PKIA;S100A8;SLC7A11;SNAP25;TRH
GO:0002292	T cell differentiation involved in immune response	http://amigo.geneontology.org/amigo/term/GO:0002292	65	5	0.928237	5.38655	0.00234362	0.073569	942;2207;3606;26253;338339	CD86;CLEC4D;CLEC4E;FCER1G;IL18
GO:0043408	regulation of MAPK cascade	http://amigo.geneontology.org/amigo/term/GO:0043408	745	21	10.639	1.97386	0.0023755	0.0743352	348;728;948;1687;2243;2244;2266;3356;3479;3624;3645;3815;4803;7345;8685;9365;9370;10457;54209;392255;653361	ADIPOQ;APOE;C5AR1;CD36;FGA;FGB;FGG;GDF6;GPNMB;GSDME;HTR2A;IGF1;INHBA;INSRR;KIT;KL;MARCO;NCF1;NGF;TREM2;UCHL1
GO:0022408	negative regulation of cell-cell adhesion	http://amigo.geneontology.org/amigo/term/GO:0022408	163	8	2.32773	3.43682	0.00239752	0.0747892	135;335;942;1041;2266;9370;10457;79626	ADIPOQ;ADORA2A;APOA1;CD86;CDSN;FGG;GPNMB;TNFAIP8L2
GO:0050671	positive regulation of lymphocyte proliferation	http://amigo.geneontology.org/amigo/term/GO:0050671	128	7	1.82791	3.8295	0.00242886	0.0755298	912;942;3479;3606;6708;6863;115650	CD1D;CD86;IGF1;IL18;SPTA1;TAC1;TNFRSF13C
GO:0007200	phospholipase C-activating G protein-coupled receptor signaling pathway	http://amigo.geneontology.org/amigo/term/GO:0007200	96	6	1.37093	4.37658	0.00253294	0.0784245	728;2769;2841;3356;5029;64805	C5AR1;GNA15;GPR18;HTR2A;P2RY12;P2RY2
GO:0032946	positive regulation of mononuclear cell proliferation	http://amigo.geneontology.org/amigo/term/GO:0032946	129	7	1.84219	3.79982	0.0025377	0.0784245	912;942;3479;3606;6708;6863;115650	CD1D;CD86;IGF1;IL18;SPTA1;TAC1;TNFRSF13C
GO:0048017	inositol lipid-mediated signaling	http://amigo.geneontology.org/amigo/term/GO:0048017	165	8	2.35629	3.39516	0.0025856	0.0796573	1440;3356;3479;3606;3815;4803;55165;653361	CEP55;CSF3;HTR2A;IGF1;IL18;KIT;NCF1;NGF
GO:0042325	regulation of phosphorylation	http://amigo.geneontology.org/amigo/term/GO:0042325	1500	35	21.4209	1.63392	0.00259502	0.0797008	135;187;335;348;728;948;1272;1440;1687;2243;2244;2266;3356;3479;3606;3624;3627;3645;3815;4803;5569;5570;6556;7345;8685;9133;9365;9370;10457;26228;54209;64092;64805;392255;653361	ADIPOQ;ADORA2A;APLNR;APOA1;APOE;C5AR1;CCNB2;CD36;CNTN1;CSF3;CXCL10;FGA;FGB;FGG;GDF6;GPNMB;GSDME;HTR2A;IGF1;IL18;INHBA;INSRR;KIT;KL;MARCO;NCF1;NGF;P2RY12;PKIA;PKIB;SAMSN1;SLC11A1;STAP1;TREM2;UCHL1
GO:0014070	response to organic cyclic compound	http://amigo.geneontology.org/amigo/term/GO:0014070	905	24	12.9239	1.85702	0.00262362	0.0803311	123;135;249;948;1536;1543;1545;2691;3356;3606;3624;3627;5025;5029;5244;6531;6696;6863;7200;9308;9370;11240;23657;64805	ABCB4;ADIPOQ;ADORA2A;ALPL;CD36;CD83;CXCL10;CYBB;CYP1A1;CYP1B1;GHRH;HTR2A;IL18;INHBA;P2RX4;P2RY12;P2RY2;PADI2;PLIN2;SLC6A3;SLC7A11;SPP1;TAC1;TRH
GO:0050880	regulation of blood vessel size	http://amigo.geneontology.org/amigo/term/GO:0050880	130	7	1.85647	3.77059	0.00265027	0.0808982	135;348;2243;2244;2266;3356;5029	ADORA2A;APOE;FGA;FGB;FGG;HTR2A;P2RY2
GO:0050670	regulation of lymphocyte proliferation	http://amigo.geneontology.org/amigo/term/GO:0050670	204	9	2.91324	3.08935	0.00269995	0.0821628	912;942;3479;3606;6708;6863;10457;51237;115650	CD1D;CD86;GPNMB;IGF1;IL18;MZB1;SPTA1;TAC1;TNFRSF13C
GO:0033344	cholesterol efflux	http://amigo.geneontology.org/amigo/term/GO:0033344	41	4	0.585503	6.83173	0.00271331	0.0823176	335;348;9370;9619	ABCG1;ADIPOQ;APOA1;APOE
GO:0097242	amyloid-beta clearance	http://amigo.geneontology.org/amigo/term/GO:0097242	20	3	0.285611	10.5038	0.00273932	0.0828541	348;4481;8685	APOE;MARCO;MSR1
GO:0006865	amino acid transport	http://amigo.geneontology.org/amigo/term/GO:0006865	131	7	1.87075	3.74181	0.00276663	0.082924	135;2912;6556;7200;8564;23657;27165	ADORA2A;GLS2;GRM2;KMO;SLC11A1;SLC7A11;TRH
GO:0035150	regulation of tube size	http://amigo.geneontology.org/amigo/term/GO:0035150	131	7	1.87075	3.74181	0.00276663	0.082924	135;348;2243;2244;2266;3356;5029	ADORA2A;APOE;FGA;FGB;FGG;HTR2A;P2RY2
GO:0032680	regulation of tumor necrosis factor production	http://amigo.geneontology.org/amigo/term/GO:0032680	131	7	1.87075	3.74181	0.00276663	0.082924	671;948;1536;2207;2841;9370;10457	ADIPOQ;BPI;CD36;CYBB;FCER1G;GPNMB;GPR18
GO:1903037	regulation of leukocyte cell-cell adhesion	http://amigo.geneontology.org/amigo/term/GO:1903037	286	11	4.08424	2.69328	0.00278667	0.0831143	135;912;942;3479;3606;6708;9308;10457;79626;115650;151888	ADORA2A;BTLA;CD1D;CD83;CD86;GPNMB;IGF1;IL18;SPTA1;TNFAIP8L2;TNFRSF13C
GO:0032944	regulation of mononuclear cell proliferation	http://amigo.geneontology.org/amigo/term/GO:0032944	205	9	2.92752	3.07428	0.00278969	0.0831143	912;942;3479;3606;6708;6863;10457;51237;115650	CD1D;CD86;GPNMB;IGF1;IL18;MZB1;SPTA1;TAC1;TNFRSF13C
GO:0032222	regulation of synaptic transmission, cholinergic	http://amigo.geneontology.org/amigo/term/GO:0032222	6	2	0.0856834	23.3417	0.00293311	0.0857435	135;6863	ADORA2A;TAC1
GO:0045938	positive regulation of circadian sleep/wake cycle, sleep	http://amigo.geneontology.org/amigo/term/GO:0045938	6	2	0.0856834	23.3417	0.00293311	0.0857435	135;2691	ADORA2A;GHRH
GO:1903977	positive regulation of glial cell migration	http://amigo.geneontology.org/amigo/term/GO:1903977	6	2	0.0856834	23.3417	0.00293311	0.0857435	5025;64805	P2RX4;P2RY12
GO:0000912	assembly of actomyosin apparatus involved in cytokinesis	http://amigo.geneontology.org/amigo/term/GO:0000912	6	2	0.0856834	23.3417	0.00293311	0.0857435	29127;54443	ANLN;RACGAP1
GO:0000915	actomyosin contractile ring assembly	http://amigo.geneontology.org/amigo/term/GO:0000915	6	2	0.0856834	23.3417	0.00293311	0.0857435	29127;54443	ANLN;RACGAP1
GO:0071440	regulation of histone H3-K14 acetylation	http://amigo.geneontology.org/amigo/term/GO:0071440	6	2	0.0856834	23.3417	0.00293311	0.0857435	4674;55124	NAP1L2;PIWIL2
GO:0006869	lipid transport	http://amigo.geneontology.org/amigo/term/GO:0006869	331	12	4.72687	2.53868	0.0029524	0.0857435	123;335;348;948;3624;4481;5025;5244;6696;6863;9370;9619	ABCB4;ABCG1;ADIPOQ;APOA1;APOE;CD36;INHBA;MSR1;P2RX4;PLIN2;SPP1;TAC1
GO:0002367	cytokine production involved in immune response	http://amigo.geneontology.org/amigo/term/GO:0002367	99	6	1.41378	4.24395	0.00295549	0.0857435	335;948;2207;3606;3815;6556	APOA1;CD36;FCER1G;IL18;KIT;SLC11A1
GO:0002286	T cell activation involved in immune response	http://amigo.geneontology.org/amigo/term/GO:0002286	99	6	1.41378	4.24395	0.00295549	0.0857435	942;2207;3606;6556;26253;338339	CD86;CLEC4D;CLEC4E;FCER1G;IL18;SLC11A1
GO:0032640	tumor necrosis factor production	http://amigo.geneontology.org/amigo/term/GO:0032640	133	7	1.89932	3.68554	0.00301109	0.0868502	671;948;1536;2207;2841;9370;10457	ADIPOQ;BPI;CD36;CYBB;FCER1G;GPNMB;GPR18
GO:0070665	positive regulation of leukocyte proliferation	http://amigo.geneontology.org/amigo/term/GO:0070665	133	7	1.89932	3.68554	0.00301109	0.0868502	912;942;3479;3606;6708;6863;115650	CD1D;CD86;IGF1;IL18;SPTA1;TAC1;TNFRSF13C
GO:0060193	positive regulation of lipase activity	http://amigo.geneontology.org/amigo/term/GO:0060193	69	5	0.985359	5.07429	0.00304546	0.0875878	728;2769;3356;3815;64805	C5AR1;GNA15;HTR2A;KIT;P2RY12
GO:0019935	cyclic-nucleotide-mediated signaling	http://amigo.geneontology.org/amigo/term/GO:0019935	208	9	2.97036	3.02994	0.00307313	0.0881289	135;187;348;948;2642;2691;3627;5731;84658	ADGRE3;ADORA2A;APLNR;APOE;CD36;CXCL10;GCGR;GHRH;PTGER1
GO:0050714	positive regulation of protein secretion	http://amigo.geneontology.org/amigo/term/GO:0050714	249	10	3.55586	2.81226	0.00315576	0.0902385	135;2243;2244;2266;2691;3479;4321;7200;26253;64109	ADORA2A;CLEC4E;CRLF2;FGA;FGB;FGG;GHRH;IGF1;MMP12;TRH
GO:0097178	ruffle assembly	http://amigo.geneontology.org/amigo/term/GO:0097178	43	4	0.614065	6.51397	0.00323386	0.0919198	5025;26228;29887;64805	P2RX4;P2RY12;SNX10;STAP1
GO:0031103	axon regeneration	http://amigo.geneontology.org/amigo/term/GO:0031103	43	4	0.614065	6.51397	0.00323386	0.0919198	335;4099;6696;349667	APOA1;MAG;RTN4RL2;SPP1
GO:0010517	regulation of phospholipase activity	http://amigo.geneontology.org/amigo/term/GO:0010517	70	5	0.99964	5.0018	0.00324227	0.0919198	728;2769;3356;3815;64805	C5AR1;GNA15;HTR2A;KIT;P2RY12
GO:1901214	regulation of neuron death	http://amigo.geneontology.org/amigo/term/GO:1901214	292	11	4.16993	2.63794	0.00326463	0.0922908	135;348;728;1440;1522;4099;4803;8564;10457;23098;23657	ADORA2A;APOE;C5AR1;CSF3;CTSZ;GPNMB;KMO;MAG;NGF;SARM1;SLC7A11
GO:0055082	cellular chemical homeostasis	http://amigo.geneontology.org/amigo/term/GO:0055082	766	21	10.9389	1.91975	0.00329094	0.0927709	187;348;728;948;1235;2626;2691;2769;2826;2833;2841;3356;3627;4308;5025;5029;5731;6279;6556;6863;245972	APLNR;APOE;ATP6V0D2;C5AR1;CCR10;CCR6;CD36;CXCL10;CXCR3;GATA4;GHRH;GNA15;GPR18;HTR2A;P2RX4;P2RY2;PTGER1;S100A8;SLC11A1;TAC1;TRPM1
GO:0031401	positive regulation of protein modification process	http://amigo.geneontology.org/amigo/term/GO:0031401	1190	29	16.9939	1.7065	0.00333182	0.0935207	187;348;728;948;1272;1440;1687;2243;2244;2266;3356;3479;3606;3624;3645;3815;4674;4803;6556;8685;9365;9370;10457;26228;54209;55124;84930;392255;653361	ADIPOQ;APLNR;APOE;C5AR1;CD36;CNTN1;CSF3;FGA;FGB;FGG;GDF6;GPNMB;GSDME;HTR2A;IGF1;IL18;INHBA;INSRR;KIT;KL;MARCO;MASTL;NAP1L2;NCF1;NGF;PIWIL2;SLC11A1;STAP1;TREM2
GO:0002285	lymphocyte activation involved in immune response	http://amigo.geneontology.org/amigo/term/GO:0002285	172	8	2.45626	3.25699	0.00333633	0.0935207	942;1235;2207;3606;4064;6556;26253;338339	CCR6;CD180;CD86;CLEC4D;CLEC4E;FCER1G;IL18;SLC11A1
GO:0022604	regulation of cell morphogenesis	http://amigo.geneontology.org/amigo/term/GO:0022604	473	15	6.75471	2.22067	0.00337955	0.0944659	335;348;2243;2244;2266;3815;4099;4803;6696;6708;23098;23316;51393;54437;57699	APOA1;APOE;CPNE5;CUX2;FGA;FGB;FGG;KIT;MAG;NGF;SARM1;SEMA5B;SPP1;SPTA1;TRPV2
GO:0045834	positive regulation of lipid metabolic process	http://amigo.geneontology.org/amigo/term/GO:0045834	136	7	1.94216	3.60424	0.00340836	0.0950045	335;348;3356;3815;9370;9619;64805	ABCG1;ADIPOQ;APOA1;APOE;HTR2A;KIT;P2RY12
GO:0014065	phosphatidylinositol 3-kinase signaling	http://amigo.geneontology.org/amigo/term/GO:0014065	137	7	1.95644	3.57793	0.00354929	0.0986564	1440;3356;3479;3606;3815;55165;653361	CEP55;CSF3;HTR2A;IGF1;IL18;KIT;NCF1
GO:0030098	lymphocyte differentiation	http://amigo.geneontology.org/amigo/term/GO:0030098	339	12	4.84111	2.47877	0.00357774	0.099113	912;942;1235;2207;2841;3606;3624;3815;9308;26253;150372;338339	CCR6;CD1D;CD83;CD86;CLEC4D;CLEC4E;FCER1G;GPR18;IL18;INHBA;KIT;NFAM1
GO:0048588	developmental cell growth	http://amigo.geneontology.org/amigo/term/GO:0048588	213	9	3.04176	2.95881	0.0035956	0.099113	348;2626;3479;4099;4803;6696;51393;54437;57699	APOE;CPNE5;GATA4;IGF1;MAG;NGF;SEMA5B;SPP1;TRPV2
GO:0070663	regulation of leukocyte proliferation	http://amigo.geneontology.org/amigo/term/GO:0070663	213	9	3.04176	2.95881	0.0035956	0.099113	912;942;3479;3606;6708;6863;10457;51237;115650	CD1D;CD86;GPNMB;IGF1;IL18;MZB1;SPTA1;TAC1;TNFRSF13C
GO:0010874	regulation of cholesterol efflux	http://amigo.geneontology.org/amigo/term/GO:0010874	22	3	0.314173	9.54889	0.00362354	0.099333	348;9370;9619	ABCG1;ADIPOQ;APOE
GO:0001956	positive regulation of neurotransmitter secretion	http://amigo.geneontology.org/amigo/term/GO:0001956	22	3	0.314173	9.54889	0.00362354	0.099333	135;8564;112755	ADORA2A;KMO;STX1B
GO:0031345	negative regulation of cell projection organization	http://amigo.geneontology.org/amigo/term/GO:0031345	175	8	2.4991	3.20115	0.00370564	0.101304	348;1522;4099;6696;26228;54437;112755;349667	APOE;CTSZ;MAG;RTN4RL2;SEMA5B;SPP1;STAP1;STX1B
GO:0051960	regulation of nervous system development	http://amigo.geneontology.org/amigo/term/GO:0051960	879	23	12.5526	1.83229	0.00378502	0.103191	348;1272;1522;3815;4099;4674;4803;5025;6616;6696;23098;23316;26228;51393;54437;55714;57699;57801;64284;64805;112755;349667;392255	APOE;CNTN1;CPNE5;CTSZ;CUX2;GDF6;HES4;KIT;MAG;NAP1L2;NGF;P2RX4;P2RY12;RAB17;RTN4RL2;SARM1;SEMA5B;SNAP25;SPP1;STAP1;STX1B;TENM3;TRPV2
GO:1905517	macrophage migration	http://amigo.geneontology.org/amigo/term/GO:1905517	45	4	0.642626	6.22446	0.00381859	0.103822	728;5025;26228;64805	C5AR1;P2RX4;P2RY12;STAP1
GO:0001818	negative regulation of cytokine production	http://amigo.geneontology.org/amigo/term/GO:0001818	256	10	3.65583	2.73536	0.00384053	0.103956	335;671;2841;3624;6556;7850;8832;9308;9370;10457	ADIPOQ;APOA1;BPI;CD83;CD84;GPNMB;GPR18;IL1R2;INHBA;SLC11A1
GO:0042133	neurotransmitter metabolic process	http://amigo.geneontology.org/amigo/term/GO:0042133	139	7	1.985	3.52645	0.00384442	0.103956	948;1545;5025;5153;6531;7200;51733	CD36;CYP1B1;P2RX4;PDE1B;SLC6A3;TRH;UPB1
GO:0007162	negative regulation of cell adhesion	http://amigo.geneontology.org/amigo/term/GO:0007162	257	10	3.67011	2.72472	0.00394728	0.105139	135;335;942;1041;1545;2266;4321;9370;10457;79626	ADIPOQ;ADORA2A;APOA1;CD86;CDSN;CYP1B1;FGG;GPNMB;MMP12;TNFAIP8L2
GO:0061387	regulation of extent of cell growth	http://amigo.geneontology.org/amigo/term/GO:0061387	105	6	1.49946	4.00144	0.00395603	0.105139	348;4099;4803;6696;51393;54437	APOE;MAG;NGF;SEMA5B;SPP1;TRPV2
GO:0042089	cytokine biosynthetic process	http://amigo.geneontology.org/amigo/term/GO:0042089	105	6	1.49946	4.00144	0.00395603	0.105139	942;1536;3606;3624;10643;115650	CD86;CYBB;IGF2BP3;IL18;INHBA;TNFRSF13C
GO:0010562	positive regulation of phosphorus metabolic process	http://amigo.geneontology.org/amigo/term/GO:0010562	1097	27	15.6658	1.7235	0.00403049	0.105139	187;348;728;948;1272;1440;1687;2243;2244;2266;3356;3479;3606;3624;3645;3815;4803;6556;8685;9365;9370;10457;26228;54209;64805;392255;653361	ADIPOQ;APLNR;APOE;C5AR1;CD36;CNTN1;CSF3;FGA;FGB;FGG;GDF6;GPNMB;GSDME;HTR2A;IGF1;IL18;INHBA;INSRR;KIT;KL;MARCO;NCF1;NGF;P2RY12;SLC11A1;STAP1;TREM2
GO:0045937	positive regulation of phosphate metabolic process	http://amigo.geneontology.org/amigo/term/GO:0045937	1097	27	15.6658	1.7235	0.00403049	0.105139	187;348;728;948;1272;1440;1687;2243;2244;2266;3356;3479;3606;3624;3645;3815;4803;6556;8685;9365;9370;10457;26228;54209;64805;392255;653361	ADIPOQ;APLNR;APOE;C5AR1;CD36;CNTN1;CSF3;FGA;FGB;FGG;GDF6;GPNMB;GSDME;HTR2A;IGF1;IL18;INHBA;INSRR;KIT;KL;MARCO;NCF1;NGF;P2RY12;SLC11A1;STAP1;TREM2
GO:0045664	regulation of neuron differentiation	http://amigo.geneontology.org/amigo/term/GO:0045664	628	18	8.9682	2.00709	0.00404054	0.105139	348;1272;1522;4099;4674;4803;6616;6696;23098;23316;51393;54437;55714;57699;64284;112755;349667;392255	APOE;CNTN1;CPNE5;CTSZ;CUX2;GDF6;MAG;NAP1L2;NGF;RAB17;RTN4RL2;SARM1;SEMA5B;SNAP25;SPP1;STX1B;TENM3;TRPV2
GO:0032489	regulation of Cdc42 protein signal transduction	http://amigo.geneontology.org/amigo/term/GO:0032489	7	2	0.099964	20.0072	0.00406777	0.105139	335;348	APOA1;APOE
GO:0034371	chylomicron remodeling	http://amigo.geneontology.org/amigo/term/GO:0034371	7	2	0.099964	20.0072	0.00406777	0.105139	335;348	APOA1;APOE
GO:0010886	positive regulation of cholesterol storage	http://amigo.geneontology.org/amigo/term/GO:0010886	7	2	0.099964	20.0072	0.00406777	0.105139	948;4481	CD36;MSR1
GO:0032762	mast cell cytokine production	http://amigo.geneontology.org/amigo/term/GO:0032762	7	2	0.099964	20.0072	0.00406777	0.105139	2207;3815	FCER1G;KIT
GO:2000617	positive regulation of histone H3-K9 acetylation	http://amigo.geneontology.org/amigo/term/GO:2000617	7	2	0.099964	20.0072	0.00406777	0.105139	4674;55124	NAP1L2;PIWIL2
GO:0045650	negative regulation of macrophage differentiation	http://amigo.geneontology.org/amigo/term/GO:0045650	7	2	0.099964	20.0072	0.00406777	0.105139	3624;9370	ADIPOQ;INHBA
GO:0045630	positive regulation of T-helper 2 cell differentiation	http://amigo.geneontology.org/amigo/term/GO:0045630	7	2	0.099964	20.0072	0.00406777	0.105139	942;3606	CD86;IL18
GO:0043152	induction of bacterial agglutination	http://amigo.geneontology.org/amigo/term/GO:0043152	7	2	0.099964	20.0072	0.00406777	0.105139	2243;2244	FGA;FGB
GO:0044837	actomyosin contractile ring organization	http://amigo.geneontology.org/amigo/term/GO:0044837	7	2	0.099964	20.0072	0.00406777	0.105139	29127;54443	ANLN;RACGAP1
GO:0050861	positive regulation of B cell receptor signaling pathway	http://amigo.geneontology.org/amigo/term/GO:0050861	7	2	0.099964	20.0072	0.00406777	0.105139	26228;150372	NFAM1;STAP1
GO:0036155	acylglycerol acyl-chain remodeling	http://amigo.geneontology.org/amigo/term/GO:0036155	7	2	0.099964	20.0072	0.00406777	0.105139	11343;80339	MGLL;PNPLA3
GO:0050708	regulation of protein secretion	http://amigo.geneontology.org/amigo/term/GO:0050708	436	14	6.22633	2.24852	0.00410147	0.105735	135;335;777;2243;2244;2266;2691;3479;4321;6616;7200;7850;26253;64109	ADORA2A;APOA1;CACNA1E;CLEC4E;CRLF2;FGA;FGB;FGG;GHRH;IGF1;IL1R2;MMP12;SNAP25;TRH
GO:0022412	cellular process involved in reproduction in multicellular organism	http://amigo.geneontology.org/amigo/term/GO:0022412	345	12	4.9268	2.43566	0.00411364	0.105775	1235;2352;3479;3624;3815;55124;56853;84072;84930;130951;143689;390243	CCR6;CELF4;FOLR3;HORMAD1;IGF1;INHBA;IZUMO1R;KIT;M1AP;MASTL;PIWIL2;PIWIL4
GO:0042107	cytokine metabolic process	http://amigo.geneontology.org/amigo/term/GO:0042107	106	6	1.51374	3.96369	0.00414449	0.106293	942;1536;3606;3624;10643;115650	CD86;CYBB;IGF2BP3;IL18;INHBA;TNFRSF13C
GO:0030534	adult behavior	http://amigo.geneontology.org/amigo/term/GO:0030534	141	7	2.01356	3.47643	0.00415782	0.106361	1476;3235;3356;5079;7200;7345;23657	CSTB;HOXD9;HTR2A;PAX5;SLC7A11;TRH;UCHL1
GO:0042493	response to drug	http://amigo.geneontology.org/amigo/term/GO:0042493	994	25	14.1949	1.7612	0.00427435	0.108864	123;135;335;1440;1536;1543;1545;2352;2626;2691;2769;3356;3624;5025;5029;5153;5244;6279;6531;6556;6863;7200;9370;23657;64805	ABCB4;ADIPOQ;ADORA2A;APOA1;CSF3;CYBB;CYP1A1;CYP1B1;FOLR3;GATA4;GHRH;GNA15;HTR2A;INHBA;P2RX4;P2RY12;P2RY2;PDE1B;PLIN2;S100A8;SLC11A1;SLC6A3;SLC7A11;TAC1;TRH
GO:0002790	peptide secretion	http://amigo.geneontology.org/amigo/term/GO:0002790	582	17	8.31129	2.04541	0.00427753	0.108864	135;335;777;948;2243;2244;2266;2691;3479;4321;6279;6616;7200;7849;7850;26253;64109	ADORA2A;APOA1;CACNA1E;CD36;CLEC4E;CRLF2;FGA;FGB;FGG;GHRH;IGF1;IL1R2;MMP12;PAX8;S100A8;SNAP25;TRH
GO:0030198	extracellular matrix organization	http://amigo.geneontology.org/amigo/term/GO:0030198	347	12	4.95536	2.42162	0.00430597	0.109308	176;1306;1513;1520;1545;2201;2243;2244;2266;4321;6696;133584	ACAN;COL15A1;CTSK;CTSS;CYP1B1;EGFLAM;FBN2;FGA;FGB;FGG;MMP12;SPP1
GO:0008643	carbohydrate transport	http://amigo.geneontology.org/amigo/term/GO:0008643	142	7	2.02784	3.45195	0.0043216	0.109426	3479;6524;9370;9962;55314;66035;219855	ADIPOQ;IGF1;SLC23A2;SLC2A11;SLC37A2;SLC5A2;TMEM144
GO:0001676	long-chain fatty acid metabolic process	http://amigo.geneontology.org/amigo/term/GO:0001676	107	6	1.52802	3.92665	0.00433951	0.1096	240;1543;1545;11343;27306;80339	ALOX5;CYP1A1;CYP1B1;HPGDS;MGLL;PNPLA3
GO:0042098	T cell proliferation	http://amigo.geneontology.org/amigo/term/GO:0042098	180	8	2.5705	3.11223	0.0043906	0.11061	912;942;3479;3606;6556;6708;10457;115650	CD1D;CD86;GPNMB;IGF1;IL18;SLC11A1;SPTA1;TNFRSF13C
GO:0050863	regulation of T cell activation	http://amigo.geneontology.org/amigo/term/GO:0050863	305	11	4.35557	2.5255	0.00452692	0.113756	135;912;942;3479;3606;6708;9308;10457;79626;115650;151888	ADORA2A;BTLA;CD1D;CD83;CD86;GPNMB;IGF1;IL18;SPTA1;TNFAIP8L2;TNFRSF13C
GO:0050855	regulation of B cell receptor signaling pathway	http://amigo.geneontology.org/amigo/term/GO:0050855	24	3	0.342734	8.75315	0.00466348	0.116893	5079;26228;150372	NFAM1;PAX5;STAP1
GO:0034219	carbohydrate transmembrane transport	http://amigo.geneontology.org/amigo/term/GO:0034219	109	6	1.55658	3.8546	0.00474976	0.118756	3479;6524;9370;9962;55314;66035	ADIPOQ;IGF1;SLC23A2;SLC2A11;SLC5A2;TMEM144
GO:0008306	associative learning	http://amigo.geneontology.org/amigo/term/GO:0008306	77	5	1.0996	4.54709	0.0048846	0.121821	3815;5153;6616;6863;23657	KIT;PDE1B;SLC7A11;SNAP25;TAC1
GO:0051235	maintenance of location	http://amigo.geneontology.org/amigo/term/GO:0051235	309	11	4.4127	2.49281	0.00498497	0.124013	123;187;335;348;948;2201;3356;3627;4481;6279;9619	ABCG1;APLNR;APOA1;APOE;CD36;CXCL10;FBN2;HTR2A;MSR1;PLIN2;S100A8
GO:0034109	homotypic cell-cell adhesion	http://amigo.geneontology.org/amigo/term/GO:0034109	78	5	1.11388	4.4888	0.00515974	0.128041	2243;2244;2266;23657;64805	FGA;FGB;FGG;P2RY12;SLC7A11
GO:0010770	positive regulation of cell morphogenesis involved in differentiation	http://amigo.geneontology.org/amigo/term/GO:0010770	147	7	2.09924	3.33453	0.0052148	0.12852	335;2243;2244;2266;4803;23316;51393	APOA1;CUX2;FGA;FGB;FGG;NGF;TRPV2
GO:0045940	positive regulation of steroid metabolic process	http://amigo.geneontology.org/amigo/term/GO:0045940	25	3	0.357014	8.40303	0.00524416	0.12852	335;348;9619	ABCG1;APOA1;APOE
GO:0043269	regulation of ion transport	http://amigo.geneontology.org/amigo/term/GO:0043269	645	18	9.21097	1.95419	0.00530977	0.12852	135;187;348;777;1272;1520;1536;3356;3627;5025;5244;5593;6331;7200;8564;8832;51393;64805	ABCB4;ADORA2A;APLNR;APOE;CACNA1E;CD84;CNTN1;CTSS;CXCL10;CYBB;HTR2A;KMO;P2RX4;P2RY12;PRKG2;SCN5A;TRH;TRPV2
GO:0071692	protein localization to extracellular region	http://amigo.geneontology.org/amigo/term/GO:0071692	8	2	0.114245	17.5063	0.00537278	0.12852	173;2201	AFM;FBN2
GO:0010873	positive regulation of cholesterol esterification	http://amigo.geneontology.org/amigo/term/GO:0010873	8	2	0.114245	17.5063	0.00537278	0.12852	335;348	APOA1;APOE
GO:0035655	interleukin-18-mediated signaling pathway	http://amigo.geneontology.org/amigo/term/GO:0035655	8	2	0.114245	17.5063	0.00537278	0.12852	240;3606	ALOX5;IL18
GO:0071351	cellular response to interleukin-18	http://amigo.geneontology.org/amigo/term/GO:0071351	8	2	0.114245	17.5063	0.00537278	0.12852	240;3606	ALOX5;IL18
GO:0097113	AMPA glutamate receptor clustering	http://amigo.geneontology.org/amigo/term/GO:0097113	8	2	0.114245	17.5063	0.00537278	0.12852	348;23657	APOE;SLC7A11
GO:0097688	glutamate receptor clustering	http://amigo.geneontology.org/amigo/term/GO:0097688	8	2	0.114245	17.5063	0.00537278	0.12852	348;23657	APOE;SLC7A11
GO:2001138	regulation of phospholipid transport	http://amigo.geneontology.org/amigo/term/GO:2001138	8	2	0.114245	17.5063	0.00537278	0.12852	348;5244	ABCB4;APOE
GO:2001140	positive regulation of phospholipid transport	http://amigo.geneontology.org/amigo/term/GO:2001140	8	2	0.114245	17.5063	0.00537278	0.12852	348;5244	ABCB4;APOE
GO:0060631	regulation of meiosis I	http://amigo.geneontology.org/amigo/term/GO:0060631	8	2	0.114245	17.5063	0.00537278	0.12852	55124;84072	HORMAD1;PIWIL2
GO:0044154	histone H3-K14 acetylation	http://amigo.geneontology.org/amigo/term/GO:0044154	8	2	0.114245	17.5063	0.00537278	0.12852	4674;55124	NAP1L2;PIWIL2
GO:2000698	positive regulation of epithelial cell differentiation involved in kidney development	http://amigo.geneontology.org/amigo/term/GO:2000698	8	2	0.114245	17.5063	0.00537278	0.12852	7849;9370	ADIPOQ;PAX8
GO:2000480	negative regulation of cAMP-dependent protein kinase activity	http://amigo.geneontology.org/amigo/term/GO:2000480	8	2	0.114245	17.5063	0.00537278	0.12852	5569;5570	PKIA;PKIB
GO:0010977	negative regulation of neuron projection development	http://amigo.geneontology.org/amigo/term/GO:0010977	148	7	2.11352	3.312	0.00540893	0.129075	348;1522;4099;6696;54437;112755;349667	APOE;CTSZ;MAG;RTN4RL2;SEMA5B;SPP1;STX1B
GO:0044106	cellular amine metabolic process	http://amigo.geneontology.org/amigo/term/GO:0044106	79	5	1.12817	4.43198	0.00544567	0.129331	5153;6531;7200;8564;23657	KMO;PDE1B;SLC6A3;SLC7A11;TRH
GO:0014068	positive regulation of phosphatidylinositol 3-kinase signaling	http://amigo.geneontology.org/amigo/term/GO:0014068	79	5	1.12817	4.43198	0.00544567	0.129331	1440;3479;3606;3815;653361	CSF3;IGF1;IL18;KIT;NCF1
GO:0048666	neuron development	http://amigo.geneontology.org/amigo/term/GO:0048666	1068	26	15.2517	1.70473	0.00547391	0.129693	135;335;348;1272;1522;2675;3235;4099;4308;4803;5015;6616;6696;6708;7287;7345;23098;23316;51393;54437;55714;57699;64284;112755;342035;349667	ADORA2A;APOA1;APOE;CNTN1;CPNE5;CTSZ;CUX2;GFRA2;GLDN;HOXD9;MAG;NGF;OTX2;RAB17;RTN4RL2;SARM1;SEMA5B;SNAP25;SPP1;SPTA1;STX1B;TENM3;TRPM1;TRPV2;TULP1;UCHL1
GO:0009636	response to toxic substance	http://amigo.geneontology.org/amigo/term/GO:0009636	499	15	7.12601	2.10497	0.00551018	0.129933	135;348;948;1440;1536;1543;1545;5153;6279;6531;7200;9370;23657;140809;389434	ADIPOQ;ADORA2A;APOE;CD36;CSF3;CYBB;CYP1A1;CYP1B1;IYD;PDE1B;S100A8;SLC6A3;SLC7A11;SRXN1;TRH
GO:0060627	regulation of vesicle-mediated transport	http://amigo.geneontology.org/amigo/term/GO:0060627	499	15	7.12601	2.10497	0.00551018	0.129933	135;348;948;2207;2243;2244;2266;3356;6556;7287;8832;9370;26228;64284;112755	ADIPOQ;ADORA2A;APOE;CD36;CD84;FCER1G;FGA;FGB;FGG;HTR2A;RAB17;SLC11A1;STAP1;STX1B;TULP1
GO:1900024	regulation of substrate adhesion-dependent cell spreading	http://amigo.geneontology.org/amigo/term/GO:1900024	50	4	0.714029	5.60202	0.0055843	0.13137	335;2243;2244;2266	APOA1;FGA;FGB;FGG
GO:1901615	organic hydroxy compound metabolic process	http://amigo.geneontology.org/amigo/term/GO:1901615	500	15	7.14029	2.10076	0.00560995	0.131662	335;348;1543;1545;3479;3815;3988;5153;6531;7849;9619;10170;23657;55331;389434	ABCG1;ACER3;APOA1;APOE;CYP1A1;CYP1B1;DHRS9;IGF1;IYD;KIT;LIPA;PAX8;PDE1B;SLC6A3;SLC7A11
GO:0014066	regulation of phosphatidylinositol 3-kinase signaling	http://amigo.geneontology.org/amigo/term/GO:0014066	113	6	1.6137	3.71815	0.00565491	0.132405	1440;3479;3606;3815;55165;653361	CEP55;CSF3;IGF1;IL18;KIT;NCF1
GO:0031214	biomineral tissue development	http://amigo.geneontology.org/amigo/term/GO:0031214	150	7	2.14209	3.26784	0.00581339	0.135761	249;2201;3479;6696;9365;10457;29887	ALPL;FBN2;GPNMB;IGF1;KL;SNX10;SPP1
GO:0010469	regulation of signaling receptor activity	http://amigo.geneontology.org/amigo/term/GO:0010469	551	16	7.86859	2.0334	0.00582552	0.135761	1440;2691;2896;3479;3576;3606;3624;3627;4803;6696;7200;9365;9370;10457;392255;653361	ADIPOQ;CSF3;CXCL10;CXCL8;GDF6;GHRH;GPNMB;GRN;IGF1;IL18;INHBA;KL;NCF1;NGF;SPP1;TRH
GO:0055094	response to lipoprotein particle	http://amigo.geneontology.org/amigo/term/GO:0055094	26	3	0.371295	8.07983	0.00586643	0.136076	348;948;2207	APOE;CD36;FCER1G
GO:0006706	steroid catabolic process	http://amigo.geneontology.org/amigo/term/GO:0006706	26	3	0.371295	8.07983	0.00586643	0.136076	348;6696;51171	APOE;HSD17B14;SPP1
GO:0030195	negative regulation of blood coagulation	http://amigo.geneontology.org/amigo/term/GO:0030195	51	4	0.728309	5.49217	0.0059929	0.138365	348;2243;2244;2266	APOE;FGA;FGB;FGG
GO:0019369	arachidonic acid metabolic process	http://amigo.geneontology.org/amigo/term/GO:0019369	51	4	0.728309	5.49217	0.0059929	0.138365	1543;1545;11343;27306	CYP1A1;CYP1B1;HPGDS;MGLL
GO:0002440	production of molecular mediator of immune response	http://amigo.geneontology.org/amigo/term/GO:0002440	190	8	2.71331	2.94843	0.00604919	0.139341	335;948;1235;2207;3606;3815;6556;51237	APOA1;CCR6;CD36;FCER1G;IL18;KIT;MZB1;SLC11A1
GO:1903034	regulation of response to wounding	http://amigo.geneontology.org/amigo/term/GO:1903034	152	7	2.17065	3.22485	0.00624008	0.143076	348;948;2207;2243;2244;2266;6696	APOE;CD36;FCER1G;FGA;FGB;FGG;SPP1
GO:0002819	regulation of adaptive immune response	http://amigo.geneontology.org/amigo/term/GO:0002819	152	7	2.17065	3.22485	0.00624008	0.143076	912;962;2207;3606;6556;64092;115650	CD1D;CD48;FCER1G;IL18;SAMSN1;SLC11A1;TNFRSF13C
GO:0008625	extrinsic apoptotic signaling pathway via death domain receptors	http://amigo.geneontology.org/amigo/term/GO:0008625	82	5	1.17101	4.26983	0.00637045	0.145392	2243;2244;2266;4118;4803	FGA;FGB;FGG;MAL;NGF
GO:0010876	lipid localization	http://amigo.geneontology.org/amigo/term/GO:0010876	365	12	5.21241	2.3022	0.00638203	0.145392	123;335;348;948;3624;4481;5025;5244;6696;6863;9370;9619	ABCB4;ABCG1;ADIPOQ;APOA1;APOE;CD36;INHBA;MSR1;P2RX4;PLIN2;SPP1;TAC1
GO:0042113	B cell activation	http://amigo.geneontology.org/amigo/term/GO:0042113	233	9	3.32737	2.70484	0.00641712	0.145392	1235;3624;3815;4064;51237;64092;115350;115650;150372	CCR6;CD180;FCRL1;INHBA;KIT;MZB1;NFAM1;SAMSN1;TNFRSF13C
GO:1900047	negative regulation of hemostasis	http://amigo.geneontology.org/amigo/term/GO:1900047	52	4	0.74259	5.38655	0.00642092	0.145392	348;2243;2244;2266	APOE;FGA;FGB;FGG
GO:0031102	neuron projection regeneration	http://amigo.geneontology.org/amigo/term/GO:0031102	52	4	0.74259	5.38655	0.00642092	0.145392	335;4099;6696;349667	APOA1;MAG;RTN4RL2;SPP1
GO:0042129	regulation of T cell proliferation	http://amigo.geneontology.org/amigo/term/GO:0042129	153	7	2.18493	3.20377	0.00646198	0.145392	912;942;3479;3606;6708;10457;115650	CD1D;CD86;GPNMB;IGF1;IL18;SPTA1;TNFRSF13C
GO:0001959	regulation of cytokine-mediated signaling pathway	http://amigo.geneontology.org/amigo/term/GO:0001959	153	7	2.18493	3.20377	0.00646198	0.145392	335;4321;7850;9370;11240;26228;54209	ADIPOQ;APOA1;IL1R2;MMP12;PADI2;STAP1;TREM2
GO:0010575	positive regulation of vascular endothelial growth factor production	http://amigo.geneontology.org/amigo/term/GO:0010575	27	3	0.385575	7.78058	0.00653102	0.145392	728;1545;2626	C5AR1;CYP1B1;GATA4
GO:0034368	protein-lipid complex remodeling	http://amigo.geneontology.org/amigo/term/GO:0034368	27	3	0.385575	7.78058	0.00653102	0.145392	335;348;9619	ABCG1;APOA1;APOE
GO:0034369	plasma lipoprotein particle remodeling	http://amigo.geneontology.org/amigo/term/GO:0034369	27	3	0.385575	7.78058	0.00653102	0.145392	335;348;9619	ABCG1;APOA1;APOE
GO:0097066	response to thyroid hormone	http://amigo.geneontology.org/amigo/term/GO:0097066	27	3	0.385575	7.78058	0.00653102	0.145392	1508;1520;3815	CTSB;CTSS;KIT
GO:0042730	fibrinolysis	http://amigo.geneontology.org/amigo/term/GO:0042730	27	3	0.385575	7.78058	0.00653102	0.145392	2243;2244;2266	FGA;FGB;FGG
GO:0060142	regulation of syncytium formation by plasma membrane fusion	http://amigo.geneontology.org/amigo/term/GO:0060142	27	3	0.385575	7.78058	0.00653102	0.145392	963;3627;81501	CD53;CXCL10;DCSTAMP
GO:0048771	tissue remodeling	http://amigo.geneontology.org/amigo/term/GO:0048771	154	7	2.19921	3.18296	0.0066897	0.148528	1513;3606;3988;6696;10457;29887;81501	CTSK;DCSTAMP;GPNMB;IL18;LIPA;SNX10;SPP1
GO:0001523	retinoid metabolic process	http://amigo.geneontology.org/amigo/term/GO:0001523	83	5	1.18529	4.21839	0.00670176	0.148528	335;348;1543;1545;10170	APOA1;APOE;CYP1A1;CYP1B1;DHRS9
GO:0002138	retinoic acid biosynthetic process	http://amigo.geneontology.org/amigo/term/GO:0002138	9	2	0.128525	15.5612	0.00684309	0.149238	1543;10170	CYP1A1;DHRS9
GO:0034378	chylomicron assembly	http://amigo.geneontology.org/amigo/term/GO:0034378	9	2	0.128525	15.5612	0.00684309	0.149238	335;348	APOA1;APOE
GO:0035376	sterol import	http://amigo.geneontology.org/amigo/term/GO:0035376	9	2	0.128525	15.5612	0.00684309	0.149238	335;948	APOA1;CD36
GO:0070508	cholesterol import	http://amigo.geneontology.org/amigo/term/GO:0070508	9	2	0.128525	15.5612	0.00684309	0.149238	335;948	APOA1;CD36
GO:0072217	negative regulation of metanephros development	http://amigo.geneontology.org/amigo/term/GO:0072217	9	2	0.128525	15.5612	0.00684309	0.149238	7849;9370	ADIPOQ;PAX8
GO:0002579	positive regulation of antigen processing and presentation	http://amigo.geneontology.org/amigo/term/GO:0002579	9	2	0.128525	15.5612	0.00684309	0.149238	6556;54209	SLC11A1;TREM2
GO:0070099	regulation of chemokine-mediated signaling pathway	http://amigo.geneontology.org/amigo/term/GO:0070099	9	2	0.128525	15.5612	0.00684309	0.149238	11240;54209	PADI2;TREM2
GO:0050819	negative regulation of coagulation	http://amigo.geneontology.org/amigo/term/GO:0050819	53	4	0.75687	5.28492	0.00686875	0.149238	348;2243;2244;2266	APOE;FGA;FGB;FGG
GO:0032720	negative regulation of tumor necrosis factor production	http://amigo.geneontology.org/amigo/term/GO:0032720	53	4	0.75687	5.28492	0.00686875	0.149238	671;2841;9370;10457	ADIPOQ;BPI;GPNMB;GPR18
GO:0003018	vascular process in circulatory system	http://amigo.geneontology.org/amigo/term/GO:0003018	155	7	2.21349	3.16243	0.00692334	0.149969	135;348;2243;2244;2266;3356;5029	ADORA2A;APOE;FGA;FGB;FGG;HTR2A;P2RY2
GO:0031399	regulation of protein modification process	http://amigo.geneontology.org/amigo/term/GO:0031399	1771	38	25.2909	1.50252	0.00693253	0.149969	135;187;335;348;728;948;1272;1440;1687;2243;2244;2266;3356;3479;3606;3624;3627;3645;3815;4674;4803;5079;5569;5570;6556;7345;8685;9133;9365;9370;10457;26228;54209;55124;64092;84930;392255;653361	ADIPOQ;ADORA2A;APLNR;APOA1;APOE;C5AR1;CCNB2;CD36;CNTN1;CSF3;CXCL10;FGA;FGB;FGG;GDF6;GPNMB;GSDME;HTR2A;IGF1;IL18;INHBA;INSRR;KIT;KL;MARCO;MASTL;NAP1L2;NCF1;NGF;PAX5;PIWIL2;PKIA;PKIB;SAMSN1;SLC11A1;STAP1;TREM2;UCHL1
GO:0010811	positive regulation of cell-substrate adhesion	http://amigo.geneontology.org/amigo/term/GO:0010811	118	6	1.68511	3.5606	0.00695617	0.150154	335;948;2243;2244;2266;133584	APOA1;CD36;EGFLAM;FGA;FGB;FGG
GO:1903035	negative regulation of response to wounding	http://amigo.geneontology.org/amigo/term/GO:1903035	84	5	1.19957	4.16817	0.00704496	0.151741	348;2243;2244;2266;6696	APOE;FGA;FGB;FGG;SPP1
GO:0030182	neuron differentiation	http://amigo.geneontology.org/amigo/term/GO:0030182	1313	30	18.7504	1.59997	0.00708202	0.15221	135;335;348;1272;1522;1687;2675;3235;3624;4099;4308;4674;4803;5015;6616;6696;6708;7287;7345;23098;23316;51393;54437;55714;57699;64284;112755;342035;349667;392255	ADORA2A;APOA1;APOE;CNTN1;CPNE5;CTSZ;CUX2;GDF6;GFRA2;GLDN;GSDME;HOXD9;INHBA;MAG;NAP1L2;NGF;OTX2;RAB17;RTN4RL2;SARM1;SEMA5B;SNAP25;SPP1;SPTA1;STX1B;TENM3;TRPM1;TRPV2;TULP1;UCHL1
GO:0015718	monocarboxylic acid transport	http://amigo.geneontology.org/amigo/term/GO:0015718	156	7	2.22777	3.14216	0.00716299	0.15354	123;348;948;5025;5244;7200;9120	ABCB4;APOE;CD36;P2RX4;PLIN2;SLC16A6;TRH
GO:0070997	neuron death	http://amigo.geneontology.org/amigo/term/GO:0070997	325	11	4.64119	2.37008	0.00719657	0.15354	135;348;728;1440;1522;4099;4803;8564;10457;23098;23657	ADORA2A;APOE;C5AR1;CSF3;CTSZ;GPNMB;KMO;MAG;NGF;SARM1;SLC7A11
GO:0051223	regulation of protein transport	http://amigo.geneontology.org/amigo/term/GO:0051223	665	18	9.49658	1.89542	0.00720438	0.15354	135;335;777;948;2243;2244;2266;2691;3479;4321;5569;6616;7200;7850;9370;23657;26253;64109	ADIPOQ;ADORA2A;APOA1;CACNA1E;CD36;CLEC4E;CRLF2;FGA;FGB;FGG;GHRH;IGF1;IL1R2;MMP12;PKIA;SLC7A11;SNAP25;TRH
GO:0050974	detection of mechanical stimulus involved in sensory perception	http://amigo.geneontology.org/amigo/term/GO:0050974	28	3	0.399856	7.5027	0.00723865	0.15354	3356;3815;63895	HTR2A;KIT;PIEZO2
GO:0032673	regulation of interleukin-4 production	http://amigo.geneontology.org/amigo/term/GO:0032673	28	3	0.399856	7.5027	0.00723865	0.15354	942;2207;9308	CD83;CD86;FCER1G
GO:1901215	negative regulation of neuron death	http://amigo.geneontology.org/amigo/term/GO:1901215	196	8	2.79899	2.85817	0.00725064	0.15354	135;348;728;1440;4099;4803;10457;23657	ADORA2A;APOE;C5AR1;CSF3;GPNMB;MAG;NGF;SLC7A11
GO:0051130	positive regulation of cellular component organization	http://amigo.geneontology.org/amigo/term/GO:0051130	1203	28	17.1795	1.62985	0.00725191	0.15354	335;348;948;963;1272;1440;2207;2243;2244;2266;3479;3815;4674;4803;5244;5570;6556;6863;7287;23316;26228;51393;54443;55124;55714;57699;64805;81501	ABCB4;ANLN;APOA1;APOE;CD36;CD53;CNTN1;CPNE5;CSF3;CUX2;DCSTAMP;FCER1G;FGA;FGB;FGG;IGF1;KIT;NAP1L2;NGF;P2RY12;PIWIL2;PKIB;SLC11A1;STAP1;TAC1;TENM3;TRPV2;TULP1
GO:0009991	response to extracellular stimulus	http://amigo.geneontology.org/amigo/term/GO:0009991	515	15	7.35449	2.03957	0.00729026	0.154024	249;335;348;1536;1543;2626;2642;2691;3627;5025;5029;6696;9370;25819;64805	ADIPOQ;ALPL;APOA1;APOE;CXCL10;CYBB;CYP1A1;GATA4;GCGR;GHRH;NOCT;P2RX4;P2RY12;P2RY2;SPP1
GO:0019229	regulation of vasoconstriction	http://amigo.geneontology.org/amigo/term/GO:0019229	54	4	0.771151	5.18705	0.00733676	0.154351	2243;2244;2266;3356	FGA;FGB;FGG;HTR2A
GO:0031529	ruffle organization	http://amigo.geneontology.org/amigo/term/GO:0031529	54	4	0.771151	5.18705	0.00733676	0.154351	5025;26228;29887;64805	P2RX4;P2RY12;SNX10;STAP1
GO:1904894	positive regulation of STAT cascade	http://amigo.geneontology.org/amigo/term/GO:1904894	85	5	1.21385	4.11913	0.00740025	0.155358	1545;3479;3606;3815;64109	CRLF2;CYP1B1;IGF1;IL18;KIT
GO:0050870	positive regulation of T cell activation	http://amigo.geneontology.org/amigo/term/GO:0050870	197	8	2.81327	2.84366	0.00746722	0.156177	912;942;3479;3606;6708;9308;115650;151888	BTLA;CD1D;CD83;CD86;IGF1;IL18;SPTA1;TNFRSF13C
GO:0009410	response to xenobiotic stimulus	http://amigo.geneontology.org/amigo/term/GO:0009410	282	10	4.02712	2.48316	0.00747062	0.156177	135;1543;1545;2691;3356;5153;5244;6531;6863;57491	ABCB4;ADORA2A;AHRR;CYP1A1;CYP1B1;GHRH;HTR2A;PDE1B;SLC6A3;TAC1
GO:0050890	cognition	http://amigo.geneontology.org/amigo/term/GO:0050890	283	10	4.0414	2.47439	0.00765014	0.159594	348;3356;3815;4803;5153;6484;6616;6863;23316;23657	APOE;CUX2;HTR2A;KIT;NGF;PDE1B;SLC7A11;SNAP25;ST3GAL4;TAC1
GO:0007193	adenylate cyclase-inhibiting G protein-coupled receptor signaling pathway	http://amigo.geneontology.org/amigo/term/GO:0007193	86	5	1.22813	4.07123	0.00776785	0.161399	2912;8685;11245;64805;165140	GPR176;GRM2;MARCO;OXER1;P2RY12
GO:0048871	multicellular organismal homeostasis	http://amigo.geneontology.org/amigo/term/GO:0048871	470	14	6.71187	2.08586	0.00779755	0.161399	948;1513;3356;3606;3988;5025;6556;6696;7287;9370;29887;51393;81501;143689	ADIPOQ;CD36;CTSK;DCSTAMP;HTR2A;IL18;LIPA;P2RX4;PIWIL4;SLC11A1;SNX10;SPP1;TRPV2;TULP1
GO:0007167	enzyme linked receptor protein signaling pathway	http://amigo.geneontology.org/amigo/term/GO:0007167	989	24	14.1235	1.6993	0.00782082	0.161399	269;335;1536;2201;2626;2675;2691;3479;3624;3645;3815;4688;4689;4803;5015;9365;9370;26228;51237;79801;222584;245972;392255;653361	ADIPOQ;AMHR2;APOA1;ATP6V0D2;CYBB;FAM83B;FBN2;GATA4;GDF6;GFRA2;GHRH;IGF1;INHBA;INSRR;KIT;KL;MZB1;NCF1;NCF2;NCF4;NGF;OTX2;SHCBP1;STAP1
GO:0032890	regulation of organic acid transport	http://amigo.geneontology.org/amigo/term/GO:0032890	55	4	0.785431	5.09274	0.00782532	0.161399	135;5025;7200;8564	ADORA2A;KMO;P2RX4;TRH
GO:1903556	negative regulation of tumor necrosis factor superfamily cytokine production	http://amigo.geneontology.org/amigo/term/GO:1903556	55	4	0.785431	5.09274	0.00782532	0.161399	671;2841;9370;10457	ADIPOQ;BPI;GPNMB;GPR18
GO:0002687	positive regulation of leukocyte migration	http://amigo.geneontology.org/amigo/term/GO:0002687	121	6	1.72795	3.47232	0.00783394	0.161399	728;1235;3576;3627;5025;64805	C5AR1;CCR6;CXCL10;CXCL8;P2RX4;P2RY12
GO:0051897	positive regulation of protein kinase B signaling	http://amigo.geneontology.org/amigo/term/GO:0051897	159	7	2.27061	3.08287	0.0079189	0.162812	942;1440;3606;3815;5025;9365;64805	CD86;CSF3;IL18;KIT;KL;P2RX4;P2RY12
GO:0007271	synaptic transmission, cholinergic	http://amigo.geneontology.org/amigo/term/GO:0007271	29	3	0.414137	7.24399	0.00798994	0.162926	135;348;6863	ADORA2A;APOE;TAC1
GO:0034367	protein-containing complex remodeling	http://amigo.geneontology.org/amigo/term/GO:0034367	29	3	0.414137	7.24399	0.00798994	0.162926	335;348;9619	ABCG1;APOA1;APOE
GO:0033032	regulation of myeloid cell apoptotic process	http://amigo.geneontology.org/amigo/term/GO:0033032	29	3	0.414137	7.24399	0.00798994	0.162926	2207;9370;23657	ADIPOQ;FCER1G;SLC7A11
GO:0043372	positive regulation of CD4-positive, alpha-beta T cell differentiation	http://amigo.geneontology.org/amigo/term/GO:0043372	29	3	0.414137	7.24399	0.00798994	0.162926	942;3606;9308	CD83;CD86;IL18
GO:0050806	positive regulation of synaptic transmission	http://amigo.geneontology.org/amigo/term/GO:0050806	160	7	2.28489	3.0636	0.00818349	0.166316	135;348;6616;6863;8564;23316;112755	ADORA2A;APOE;CUX2;KMO;SNAP25;STX1B;TAC1
GO:0098542	defense response to other organism	http://amigo.geneontology.org/amigo/term/GO:0098542	473	14	6.75471	2.07263	0.00822153	0.166316	671;728;948;2207;2243;2244;3627;4321;6279;6556;26253;64581;219972;338339	BPI;C5AR1;CD36;CLEC4D;CLEC4E;CLEC7A;CXCL10;FCER1G;FGA;FGB;MMP12;MPEG1;S100A8;SLC11A1
GO:1902041	regulation of extrinsic apoptotic signaling pathway via death domain receptors	http://amigo.geneontology.org/amigo/term/GO:1902041	56	4	0.799712	5.0018	0.00833479	0.166316	2243;2244;2266;4118	FGA;FGB;FGG;MAL
GO:0031175	neuron projection development	http://amigo.geneontology.org/amigo/term/GO:0031175	940	23	13.4237	1.71338	0.0083386	0.166316	135;335;348;1272;1522;2675;4099;4803;5015;6616;6696;6708;7287;7345;23098;23316;51393;54437;55714;57699;64284;112755;349667	ADORA2A;APOA1;APOE;CNTN1;CPNE5;CTSZ;CUX2;GFRA2;MAG;NGF;OTX2;RAB17;RTN4RL2;SARM1;SEMA5B;SNAP25;SPP1;SPTA1;STX1B;TENM3;TRPV2;TULP1;UCHL1
GO:0006898	receptor-mediated endocytosis	http://amigo.geneontology.org/amigo/term/GO:0006898	287	10	4.09852	2.4399	0.00840176	0.166316	335;348;922;948;2207;3576;4037;4481;6616;8685	APOA1;APOE;CD36;CD5L;CXCL8;FCER1G;LRP3;MARCO;MSR1;SNAP25
GO:0007169	transmembrane receptor protein tyrosine kinase signaling pathway	http://amigo.geneontology.org/amigo/term/GO:0007169	676	18	9.65367	1.86458	0.0084605	0.166316	1536;2675;2691;3479;3645;3815;4688;4689;4803;5015;9365;9370;26228;51237;79801;222584;245972;653361	ADIPOQ;ATP6V0D2;CYBB;FAM83B;GFRA2;GHRH;IGF1;INSRR;KIT;KL;MZB1;NCF1;NCF2;NCF4;NGF;OTX2;SHCBP1;STAP1
GO:0055091	phospholipid homeostasis	http://amigo.geneontology.org/amigo/term/GO:0055091	10	2	0.142806	14.005	0.00847375	0.166316	335;9619	ABCG1;APOA1
GO:0014049	positive regulation of glutamate secretion	http://amigo.geneontology.org/amigo/term/GO:0014049	10	2	0.142806	14.005	0.00847375	0.166316	135;8564	ADORA2A;KMO
GO:0045760	positive regulation of action potential	http://amigo.geneontology.org/amigo/term/GO:0045760	10	2	0.142806	14.005	0.00847375	0.166316	6331;6863	SCN5A;TAC1
GO:0016102	diterpenoid biosynthetic process	http://amigo.geneontology.org/amigo/term/GO:0016102	10	2	0.142806	14.005	0.00847375	0.166316	1543;10170	CYP1A1;DHRS9
GO:0034372	very-low-density lipoprotein particle remodeling	http://amigo.geneontology.org/amigo/term/GO:0034372	10	2	0.142806	14.005	0.00847375	0.166316	335;348	APOA1;APOE
GO:0034115	negative regulation of heterotypic cell-cell adhesion	http://amigo.geneontology.org/amigo/term/GO:0034115	10	2	0.142806	14.005	0.00847375	0.166316	335;9370	ADIPOQ;APOA1
GO:0070587	regulation of cell-cell adhesion involved in gastrulation	http://amigo.geneontology.org/amigo/term/GO:0070587	10	2	0.142806	14.005	0.00847375	0.166316	335;9370	ADIPOQ;APOA1
GO:0007135	meiosis II	http://amigo.geneontology.org/amigo/term/GO:0007135	10	2	0.142806	14.005	0.00847375	0.166316	84072;84930	HORMAD1;MASTL
GO:0061983	meiosis II cell cycle process	http://amigo.geneontology.org/amigo/term/GO:0061983	10	2	0.142806	14.005	0.00847375	0.166316	84072;84930	HORMAD1;MASTL
GO:0070391	response to lipoteichoic acid	http://amigo.geneontology.org/amigo/term/GO:0070391	10	2	0.142806	14.005	0.00847375	0.166316	948;54209	CD36;TREM2
GO:0071223	cellular response to lipoteichoic acid	http://amigo.geneontology.org/amigo/term/GO:0071223	10	2	0.142806	14.005	0.00847375	0.166316	948;54209	CD36;TREM2
GO:0097267	omega-hydroxylase P450 pathway	http://amigo.geneontology.org/amigo/term/GO:0097267	10	2	0.142806	14.005	0.00847375	0.166316	1543;1545	CYP1A1;CYP1B1
GO:0042118	endothelial cell activation	http://amigo.geneontology.org/amigo/term/GO:0042118	10	2	0.142806	14.005	0.00847375	0.166316	3627;5025	CXCL10;P2RX4
GO:0015844	monoamine transport	http://amigo.geneontology.org/amigo/term/GO:0015844	88	5	1.25669	3.97871	0.0085408	0.167302	135;2207;3356;6531;64805	ADORA2A;FCER1G;HTR2A;P2RY12;SLC6A3
GO:0007611	learning or memory	http://amigo.geneontology.org/amigo/term/GO:0007611	244	9	3.48446	2.5829	0.00856557	0.167458	348;3356;3815;4803;5153;6616;6863;23316;23657	APOE;CUX2;HTR2A;KIT;NGF;PDE1B;SLC7A11;SNAP25;TAC1
GO:0048872	homeostasis of number of cells	http://amigo.geneontology.org/amigo/term/GO:0048872	245	9	3.49874	2.57235	0.00878504	0.1703	608;2207;3624;3815;3988;6708;9133;23657;115650	CCNB2;FCER1G;INHBA;KIT;LIPA;SLC7A11;SPTA1;TNFRSF13C;TNFRSF17
GO:0010543	regulation of platelet activation	http://amigo.geneontology.org/amigo/term/GO:0010543	30	3	0.428417	7.00252	0.00878549	0.1703	348;2207;2266	APOE;FCER1G;FGG
GO:0034105	positive regulation of tissue remodeling	http://amigo.geneontology.org/amigo/term/GO:0034105	30	3	0.428417	7.00252	0.00878549	0.1703	3606;6696;81501	DCSTAMP;IL18;SPP1
GO:1900027	regulation of ruffle assembly	http://amigo.geneontology.org/amigo/term/GO:1900027	30	3	0.428417	7.00252	0.00878549	0.1703	5025;26228;64805	P2RX4;P2RY12;STAP1
GO:0042127	regulation of cell proliferation	http://amigo.geneontology.org/amigo/term/GO:0042127	1564	34	22.3348	1.52229	0.00879654	0.1703	135;187;332;348;728;912;942;1440;1522;1545;1687;2691;3356;3479;3576;3606;3624;3627;3815;4321;4803;6331;6708;6863;9133;9370;10457;23657;27306;51237;55331;64109;79801;115650	ACER3;ADIPOQ;ADORA2A;APLNR;APOE;BIRC5;C5AR1;CCNB2;CD1D;CD86;CRLF2;CSF3;CTSZ;CXCL10;CXCL8;CYP1B1;GHRH;GPNMB;GSDME;HPGDS;HTR2A;IGF1;IL18;INHBA;KIT;MMP12;MZB1;NGF;SCN5A;SHCBP1;SLC7A11;SPTA1;TAC1;TNFRSF13C
GO:0050922	negative regulation of chemotaxis	http://amigo.geneontology.org/amigo/term/GO:0050922	57	4	0.813993	4.91405	0.00886551	0.171302	2841;11240;26228;54437	GPR18;PADI2;SEMA5B;STAP1
GO:0016101	diterpenoid metabolic process	http://amigo.geneontology.org/amigo/term/GO:0016101	89	5	1.27097	3.934	0.00894656	0.1722	335;348;1543;1545;10170	APOA1;APOE;CYP1A1;CYP1B1;DHRS9
GO:0033273	response to vitamin	http://amigo.geneontology.org/amigo/term/GO:0033273	89	5	1.27097	3.934	0.00894656	0.1722	249;1543;2626;3627;6696	ALPL;CXCL10;CYP1A1;GATA4;SPP1
GO:0060759	regulation of response to cytokine stimulus	http://amigo.geneontology.org/amigo/term/GO:0060759	163	7	2.32773	3.00722	0.00901639	0.173209	335;4321;7850;9370;11240;26228;54209	ADIPOQ;APOA1;IL1R2;MMP12;PADI2;STAP1;TREM2
GO:0055088	lipid homeostasis	http://amigo.geneontology.org/amigo/term/GO:0055088	125	6	1.78507	3.36121	0.00912489	0.174284	335;348;3606;5244;9619;80339	ABCB4;ABCG1;APOA1;APOE;IL18;PNPLA3
GO:0050728	negative regulation of inflammatory response	http://amigo.geneontology.org/amigo/term/GO:0050728	125	6	1.78507	3.36121	0.00912489	0.174284	135;335;348;7850;9370;79626	ADIPOQ;ADORA2A;APOA1;APOE;IL1R2;TNFAIP8L2
GO:0045995	regulation of embryonic development	http://amigo.geneontology.org/amigo/term/GO:0045995	125	6	1.78507	3.36121	0.00912489	0.174284	335;3479;5015;9370;25819;29127	ADIPOQ;APOA1;IGF1;NOCT;OTX2;RACGAP1
GO:0030258	lipid modification	http://amigo.geneontology.org/amigo/term/GO:0030258	291	10	4.15565	2.40636	0.00920898	0.175553	335;348;942;1543;1607;3815;6484;9365;9370;9619	ABCG1;ADIPOQ;APOA1;APOE;CD86;CYP1A1;DGKB;KIT;KL;ST3GAL4
GO:0090276	regulation of peptide hormone secretion	http://amigo.geneontology.org/amigo/term/GO:0090276	205	8	2.92752	2.73269	0.00937975	0.178466	777;2243;2244;2266;2691;6616;7200;7849	CACNA1E;FGA;FGB;FGG;GHRH;PAX8;SNAP25;TRH
GO:0045453	bone resorption	http://amigo.geneontology.org/amigo/term/GO:0045453	58	4	0.828273	4.82932	0.00941782	0.178849	1513;6696;29887;81501	CTSK;DCSTAMP;SNX10;SPP1
GO:1903522	regulation of blood circulation	http://amigo.geneontology.org/amigo/term/GO:1903522	248	9	3.54158	2.54124	0.00946911	0.17948	2243;2244;2266;2626;3356;4633;5025;6331;6863	FGA;FGB;FGG;GATA4;HTR2A;MYL2;P2RX4;SCN5A;TAC1
GO:0019220	regulation of phosphate metabolic process	http://amigo.geneontology.org/amigo/term/GO:0019220	1690	36	24.1342	1.49166	0.00957183	0.180729	135;187;335;348;728;948;1272;1440;1687;2243;2244;2266;3356;3479;3606;3624;3627;3645;3815;4803;5569;5570;6556;7345;8685;9133;9365;9370;10457;26228;54209;64092;64805;84930;392255;653361	ADIPOQ;ADORA2A;APLNR;APOA1;APOE;C5AR1;CCNB2;CD36;CNTN1;CSF3;CXCL10;FGA;FGB;FGG;GDF6;GPNMB;GSDME;HTR2A;IGF1;IL18;INHBA;INSRR;KIT;KL;MARCO;MASTL;NCF1;NGF;P2RY12;PKIA;PKIB;SAMSN1;SLC11A1;STAP1;TREM2;UCHL1
GO:0007268	chemical synaptic transmission	http://amigo.geneontology.org/amigo/term/GO:0007268	685	18	9.78219	1.84008	0.00961482	0.180729	135;348;777;1607;2912;3356;3815;4803;5025;6616;6863;8564;9370;11245;23316;23657;56853;112755	ADIPOQ;ADORA2A;APOE;CACNA1E;CELF4;CUX2;DGKB;GPR176;GRM2;HTR2A;KIT;KMO;NGF;P2RX4;SLC7A11;SNAP25;STX1B;TAC1
GO:0098916	anterograde trans-synaptic signaling	http://amigo.geneontology.org/amigo/term/GO:0098916	685	18	9.78219	1.84008	0.00961482	0.180729	135;348;777;1607;2912;3356;3815;4803;5025;6616;6863;8564;9370;11245;23316;23657;56853;112755	ADIPOQ;ADORA2A;APOE;CACNA1E;CELF4;CUX2;DGKB;GPR176;GRM2;HTR2A;KIT;KMO;NGF;P2RX4;SLC7A11;SNAP25;STX1B;TAC1
GO:2000352	negative regulation of endothelial cell apoptotic process	http://amigo.geneontology.org/amigo/term/GO:2000352	31	3	0.442698	6.77663	0.00962583	0.180729	2243;2244;2266	FGA;FGB;FGG
GO:0061082	myeloid leukocyte cytokine production	http://amigo.geneontology.org/amigo/term/GO:0061082	31	3	0.442698	6.77663	0.00962583	0.180729	948;2207;3815	CD36;FCER1G;KIT
GO:0008284	positive regulation of cell proliferation	http://amigo.geneontology.org/amigo/term/GO:0008284	898	22	12.824	1.71554	0.00966524	0.181128	187;332;728;912;942;1440;1522;2691;3356;3479;3606;3627;3815;4321;6331;6708;6863;9133;51237;55331;64109;115650	ACER3;APLNR;BIRC5;C5AR1;CCNB2;CD1D;CD86;CRLF2;CSF3;CTSZ;CXCL10;GHRH;HTR2A;IGF1;IL18;KIT;MMP12;MZB1;SCN5A;SPTA1;TAC1;TNFRSF13C
GO:0051174	regulation of phosphorus metabolic process	http://amigo.geneontology.org/amigo/term/GO:0051174	1692	36	24.1627	1.4899	0.00974207	0.182224	135;187;335;348;728;948;1272;1440;1687;2243;2244;2266;3356;3479;3606;3624;3627;3645;3815;4803;5569;5570;6556;7345;8685;9133;9365;9370;10457;26228;54209;64092;64805;84930;392255;653361	ADIPOQ;ADORA2A;APLNR;APOA1;APOE;C5AR1;CCNB2;CD36;CNTN1;CSF3;CXCL10;FGA;FGB;FGG;GDF6;GPNMB;GSDME;HTR2A;IGF1;IL18;INHBA;INSRR;KIT;KL;MARCO;MASTL;NCF1;NGF;P2RY12;PKIA;PKIB;SAMSN1;SLC11A1;STAP1;TREM2;UCHL1
GO:0031667	response to nutrient levels	http://amigo.geneontology.org/amigo/term/GO:0031667	483	14	6.89752	2.02972	0.00976853	0.182376	249;335;348;1536;1543;2626;2642;2691;3627;5025;5029;6696;9370;64805	ADIPOQ;ALPL;APOA1;APOE;CXCL10;CYBB;CYP1A1;GATA4;GCGR;GHRH;P2RX4;P2RY12;P2RY2;SPP1
GO:0017157	regulation of exocytosis	http://amigo.geneontology.org/amigo/term/GO:0017157	207	8	2.95608	2.70629	0.00991028	0.184676	135;2207;2243;2244;2266;3356;8832;112755	ADORA2A;CD84;FCER1G;FGA;FGB;FGG;HTR2A;STX1B
GO:0046503	glycerolipid catabolic process	http://amigo.geneontology.org/amigo/term/GO:0046503	59	4	0.842554	4.74747	0.00999206	0.185852	335;348;11343;80339	APOA1;APOE;MGLL;PNPLA3
GO:0050877	nervous system process	http://amigo.geneontology.org/amigo/term/GO:0050877	1348	30	19.2502	1.55842	0.0100864	0.186307	135;332;348;728;948;1545;1687;3356;3815;4099;4308;4803;5025;5153;5961;6331;6484;6531;6616;6863;7287;7345;11343;23316;23657;51393;54437;56853;63895;112755	ADORA2A;APOE;BIRC5;C5AR1;CD36;CELF4;CUX2;CYP1B1;GSDME;HTR2A;KIT;MAG;MGLL;NGF;P2RX4;PDE1B;PIEZO2;PRPH2;SCN5A;SEMA5B;SLC6A3;SLC7A11;SNAP25;ST3GAL4;STX1B;TAC1;TRPM1;TRPV2;TULP1;UCHL1
GO:0045471	response to ethanol	http://amigo.geneontology.org/amigo/term/GO:0045471	128	6	1.82791	3.28243	0.0101881	0.186307	1440;1536;6279;6531;7200;9370	ADIPOQ;CSF3;CYBB;S100A8;SLC6A3;TRH
GO:0061041	regulation of wound healing	http://amigo.geneontology.org/amigo/term/GO:0061041	128	6	1.82791	3.28243	0.0101881	0.186307	348;948;2207;2243;2244;2266	APOE;CD36;FCER1G;FGA;FGB;FGG
GO:0072376	protein activation cascade	http://amigo.geneontology.org/amigo/term/GO:0072376	92	5	1.31381	3.80572	0.0102433	0.186307	728;2158;2243;2244;2266	C5AR1;F9;FGA;FGB;FGG
GO:0070673	response to interleukin-18	http://amigo.geneontology.org/amigo/term/GO:0070673	11	2	0.157086	12.7319	0.0102599	0.186307	240;3606	ALOX5;IL18
GO:0045628	regulation of T-helper 2 cell differentiation	http://amigo.geneontology.org/amigo/term/GO:0045628	11	2	0.157086	12.7319	0.0102599	0.186307	942;3606	CD86;IL18
GO:0034370	triglyceride-rich lipoprotein particle remodeling	http://amigo.geneontology.org/amigo/term/GO:0034370	11	2	0.157086	12.7319	0.0102599	0.186307	335;348	APOA1;APOE
GO:0070586	cell-cell adhesion involved in gastrulation	http://amigo.geneontology.org/amigo/term/GO:0070586	11	2	0.157086	12.7319	0.0102599	0.186307	335;9370	ADIPOQ;APOA1
GO:0060100	positive regulation of phagocytosis, engulfment	http://amigo.geneontology.org/amigo/term/GO:0060100	11	2	0.157086	12.7319	0.0102599	0.186307	948;26228	CD36;STAP1
GO:1905155	positive regulation of membrane invagination	http://amigo.geneontology.org/amigo/term/GO:1905155	11	2	0.157086	12.7319	0.0102599	0.186307	948;26228	CD36;STAP1
GO:0032494	response to peptidoglycan	http://amigo.geneontology.org/amigo/term/GO:0032494	11	2	0.157086	12.7319	0.0102599	0.186307	728;54209	C5AR1;TREM2
GO:0035672	oligopeptide transmembrane transport	http://amigo.geneontology.org/amigo/term/GO:0035672	11	2	0.157086	12.7319	0.0102599	0.186307	23657;51296	SLC15A3;SLC7A11
GO:0002003	angiotensin maturation	http://amigo.geneontology.org/amigo/term/GO:0002003	11	2	0.157086	12.7319	0.0102599	0.186307	1359;1522	CPA3;CTSZ
GO:0010035	response to inorganic substance	http://amigo.geneontology.org/amigo/term/GO:0010035	536	15	7.65439	1.95966	0.0102965	0.186631	948;1536;1543;1545;2243;2244;2266;2691;3815;5025;6279;6331;6531;57699;653361	CD36;CPNE5;CYBB;CYP1A1;CYP1B1;FGA;FGB;FGG;GHRH;KIT;NCF1;P2RX4;S100A8;SCN5A;SLC6A3
GO:0090066	regulation of anatomical structure size	http://amigo.geneontology.org/amigo/term/GO:0090066	487	14	6.95464	2.01305	0.010448	0.188807	135;348;1440;2243;2244;2266;3356;4099;4803;5029;6696;6708;51393;54437	ADORA2A;APOE;CSF3;FGA;FGB;FGG;HTR2A;MAG;NGF;P2RY2;SEMA5B;SPP1;SPTA1;TRPV2
GO:0042554	superoxide anion generation	http://amigo.geneontology.org/amigo/term/GO:0042554	32	3	0.456978	6.56486	0.0105114	0.188807	1536;4688;653361	CYBB;NCF1;NCF2
GO:0055090	acylglycerol homeostasis	http://amigo.geneontology.org/amigo/term/GO:0055090	32	3	0.456978	6.56486	0.0105114	0.188807	335;348;3606	APOA1;APOE;IL18
GO:0070328	triglyceride homeostasis	http://amigo.geneontology.org/amigo/term/GO:0070328	32	3	0.456978	6.56486	0.0105114	0.188807	335;348;3606	APOA1;APOE;IL18
GO:0010574	regulation of vascular endothelial growth factor production	http://amigo.geneontology.org/amigo/term/GO:0010574	32	3	0.456978	6.56486	0.0105114	0.188807	728;1545;2626	C5AR1;CYP1B1;GATA4
GO:0042136	neurotransmitter biosynthetic process	http://amigo.geneontology.org/amigo/term/GO:0042136	93	5	1.32809	3.7648	0.0107028	0.191898	948;1545;5025;6531;51733	CD36;CYP1B1;P2RX4;SLC6A3;UPB1
GO:0099537	trans-synaptic signaling	http://amigo.geneontology.org/amigo/term/GO:0099537	693	18	9.89644	1.81884	0.010744	0.192008	135;348;777;1607;2912;3356;3815;4803;5025;6616;6863;8564;9370;11245;23316;23657;56853;112755	ADIPOQ;ADORA2A;APOE;CACNA1E;CELF4;CUX2;DGKB;GPR176;GRM2;HTR2A;KIT;KMO;NGF;P2RX4;SLC7A11;SNAP25;STX1B;TAC1
GO:1903039	positive regulation of leukocyte cell-cell adhesion	http://amigo.geneontology.org/amigo/term/GO:1903039	210	8	2.99892	2.66763	0.0107475	0.192008	912;942;3479;3606;6708;9308;115650;151888	BTLA;CD1D;CD83;CD86;IGF1;IL18;SPTA1;TNFRSF13C
GO:0050921	positive regulation of chemotaxis	http://amigo.geneontology.org/amigo/term/GO:0050921	130	6	1.85647	3.23193	0.0109441	0.19517	728;1235;3576;3627;5025;64805	C5AR1;CCR6;CXCL10;CXCL8;P2RX4;P2RY12
GO:0022600	digestive system process	http://amigo.geneontology.org/amigo/term/GO:0022600	94	5	1.34237	3.72475	0.0111761	0.197187	335;948;5731;6863;29887	APOA1;CD36;PTGER1;SNX10;TAC1
GO:0051952	regulation of amine transport	http://amigo.geneontology.org/amigo/term/GO:0051952	94	5	1.34237	3.72475	0.0111761	0.197187	135;3356;7200;8564;64805	ADORA2A;HTR2A;KMO;P2RY12;TRH
GO:0090277	positive regulation of peptide hormone secretion	http://amigo.geneontology.org/amigo/term/GO:0090277	94	5	1.34237	3.72475	0.0111761	0.197187	2243;2244;2266;2691;7200	FGA;FGB;FGG;GHRH;TRH
GO:0002824	positive regulation of adaptive immune response based on somatic recombination of immune receptors built from immunoglobulin superfamily domains	http://amigo.geneontology.org/amigo/term/GO:0002824	94	5	1.34237	3.72475	0.0111761	0.197187	912;2207;3606;6556;115650	CD1D;FCER1G;IL18;SLC11A1;TNFRSF13C
GO:0030316	osteoclast differentiation	http://amigo.geneontology.org/amigo/term/GO:0030316	94	5	1.34237	3.72475	0.0111761	0.197187	2207;7305;29887;54209;81501	DCSTAMP;FCER1G;SNX10;TREM2;TYROBP
GO:0042035	regulation of cytokine biosynthetic process	http://amigo.geneontology.org/amigo/term/GO:0042035	94	5	1.34237	3.72475	0.0111761	0.197187	942;1536;3624;10643;115650	CD86;CYBB;IGF2BP3;INHBA;TNFRSF13C
GO:0045576	mast cell activation	http://amigo.geneontology.org/amigo/term/GO:0045576	61	4	0.871115	4.59182	0.0112075	0.197392	2207;3815;8832;64109	CD84;CRLF2;FCER1G;KIT
GO:0051955	regulation of amino acid transport	http://amigo.geneontology.org/amigo/term/GO:0051955	33	3	0.471259	6.36593	0.0114427	0.199416	135;7200;8564	ADORA2A;KMO;TRH
GO:0098801	regulation of renal system process	http://amigo.geneontology.org/amigo/term/GO:0098801	33	3	0.471259	6.36593	0.0114427	0.199416	135;6863;9370	ADIPOQ;ADORA2A;TAC1
GO:0042755	eating behavior	http://amigo.geneontology.org/amigo/term/GO:0042755	33	3	0.471259	6.36593	0.0114427	0.199416	135;7200;7345	ADORA2A;TRH;UCHL1
GO:0033028	myeloid cell apoptotic process	http://amigo.geneontology.org/amigo/term/GO:0033028	33	3	0.471259	6.36593	0.0114427	0.199416	2207;9370;23657	ADIPOQ;FCER1G;SLC7A11
GO:2000516	positive regulation of CD4-positive, alpha-beta T cell activation	http://amigo.geneontology.org/amigo/term/GO:2000516	33	3	0.471259	6.36593	0.0114427	0.199416	942;3606;9308	CD83;CD86;IL18
GO:0033198	response to ATP	http://amigo.geneontology.org/amigo/term/GO:0033198	33	3	0.471259	6.36593	0.0114427	0.199416	5025;5029;64805	P2RX4;P2RY12;P2RY2
GO:0072593	reactive oxygen species metabolic process	http://amigo.geneontology.org/amigo/term/GO:0072593	256	9	3.65583	2.46182	0.0114905	0.199749	948;1536;1543;1545;4688;4689;5025;27165;653361	CD36;CYBB;CYP1A1;CYP1B1;GLS2;NCF1;NCF2;NCF4;P2RX4
GO:0099536	synaptic signaling	http://amigo.geneontology.org/amigo/term/GO:0099536	698	18	9.96784	1.80581	0.011502	0.199749	135;348;777;1607;2912;3356;3815;4803;5025;6616;6863;8564;9370;11245;23316;23657;56853;112755	ADIPOQ;ADORA2A;APOE;CACNA1E;CELF4;CUX2;DGKB;GPR176;GRM2;HTR2A;KIT;KMO;NGF;P2RX4;SLC7A11;SNAP25;STX1B;TAC1
GO:0019882	antigen processing and presentation	http://amigo.geneontology.org/amigo/term/GO:0019882	171	7	2.44198	2.86653	0.0115402	0.200064	912;948;1520;2207;6556;29127;54209	CD1D;CD36;CTSS;FCER1G;RACGAP1;SLC11A1;TREM2
GO:0007586	digestion	http://amigo.geneontology.org/amigo/term/GO:0007586	132	6	1.88504	3.18296	0.011739	0.202803	335;948;1118;5731;6863;29887	APOA1;CD36;CHIT1;PTGER1;SNX10;TAC1
GO:0009582	detection of abiotic stimulus	http://amigo.geneontology.org/amigo/term/GO:0009582	132	6	1.88504	3.18296	0.011739	0.202803	3356;3815;6863;7287;54437;63895	HTR2A;KIT;PIEZO2;SEMA5B;TAC1;TULP1
GO:0030100	regulation of endocytosis	http://amigo.geneontology.org/amigo/term/GO:0030100	257	9	3.67011	2.45224	0.0117642	0.202887	348;948;2207;6556;7287;9370;26228;64284;112755	ADIPOQ;APOE;CD36;FCER1G;RAB17;SLC11A1;STAP1;STX1B;TULP1
GO:0002532	production of molecular mediator involved in inflammatory response	http://amigo.geneontology.org/amigo/term/GO:0002532	62	4	0.885395	4.51776	0.0118494	0.204003	240;948;2207;7850	ALOX5;CD36;FCER1G;IL1R2
GO:0019722	calcium-mediated signaling	http://amigo.geneontology.org/amigo/term/GO:0019722	214	8	3.05604	2.61776	0.0119439	0.205275	1235;2826;2833;3479;3576;5025;54209;64805	CCR10;CCR6;CXCL8;CXCR3;IGF1;P2RX4;P2RY12;TREM2
GO:0007292	female gamete generation	http://amigo.geneontology.org/amigo/term/GO:0007292	133	6	1.89932	3.15903	0.0121513	0.206765	3479;3624;55124;84072;84930;130951	HORMAD1;IGF1;INHBA;M1AP;MASTL;PIWIL2
GO:0002523	leukocyte migration involved in inflammatory response	http://amigo.geneontology.org/amigo/term/GO:0002523	12	2	0.171367	11.6709	0.0121969	0.206765	1235;6279	CCR6;S100A8
GO:0032230	positive regulation of synaptic transmission, GABAergic	http://amigo.geneontology.org/amigo/term/GO:0032230	12	2	0.171367	11.6709	0.0121969	0.206765	135;6863	ADORA2A;TAC1
GO:0072578	neurotransmitter-gated ion channel clustering	http://amigo.geneontology.org/amigo/term/GO:0072578	12	2	0.171367	11.6709	0.0121969	0.206765	348;23657	APOE;SLC7A11
GO:0006857	oligopeptide transport	http://amigo.geneontology.org/amigo/term/GO:0006857	12	2	0.171367	11.6709	0.0121969	0.206765	23657;51296	SLC15A3;SLC7A11
GO:0016081	synaptic vesicle docking	http://amigo.geneontology.org/amigo/term/GO:0016081	12	2	0.171367	11.6709	0.0121969	0.206765	6616;112755	SNAP25;STX1B
GO:0007077	mitotic nuclear envelope disassembly	http://amigo.geneontology.org/amigo/term/GO:0007077	12	2	0.171367	11.6709	0.0121969	0.206765	9133;10783	CCNB2;NEK6
GO:0002002	regulation of angiotensin levels in blood	http://amigo.geneontology.org/amigo/term/GO:0002002	12	2	0.171367	11.6709	0.0121969	0.206765	1359;1522	CPA3;CTSZ
GO:0050769	positive regulation of neurogenesis	http://amigo.geneontology.org/amigo/term/GO:0050769	447	13	6.38342	2.03653	0.0122376	0.207102	348;1272;3815;4099;4674;4803;5025;23316;51393;55714;57699;64805;392255	APOE;CNTN1;CPNE5;CUX2;GDF6;KIT;MAG;NAP1L2;NGF;P2RX4;P2RY12;TENM3;TRPV2
GO:0051251	positive regulation of lymphocyte activation	http://amigo.geneontology.org/amigo/term/GO:0051251	259	9	3.69867	2.43331	0.0123263	0.20825	912;942;3479;3606;6708;6863;9308;115650;151888	BTLA;CD1D;CD83;CD86;IGF1;IL18;SPTA1;TAC1;TNFRSF13C
GO:0010573	vascular endothelial growth factor production	http://amigo.geneontology.org/amigo/term/GO:0010573	34	3	0.485539	6.1787	0.0124201	0.209124	728;1545;2626	C5AR1;CYP1B1;GATA4
GO:0032633	interleukin-4 production	http://amigo.geneontology.org/amigo/term/GO:0032633	34	3	0.485539	6.1787	0.0124201	0.209124	942;2207;9308	CD83;CD86;FCER1G
GO:0002260	lymphocyte homeostasis	http://amigo.geneontology.org/amigo/term/GO:0002260	63	4	0.899676	4.44605	0.0125144	0.210001	608;6708;9133;115650	CCNB2;SPTA1;TNFRSF13C;TNFRSF17
GO:0046579	positive regulation of Ras protein signal transduction	http://amigo.geneontology.org/amigo/term/GO:0046579	63	4	0.899676	4.44605	0.0125144	0.210001	335;2841;3479;4803	APOA1;GPR18;IGF1;NGF
GO:0018958	phenol-containing compound metabolic process	http://amigo.geneontology.org/amigo/term/GO:0018958	97	5	1.38522	3.60955	0.0126813	0.212087	5153;6531;7849;23657;389434	IYD;PAX8;PDE1B;SLC6A3;SLC7A11
GO:0032963	collagen metabolic process	http://amigo.geneontology.org/amigo/term/GO:0032963	97	5	1.38522	3.60955	0.0126813	0.212087	1306;1508;1513;1520;4321	COL15A1;CTSB;CTSK;CTSS;MMP12
GO:0009306	protein secretion	http://amigo.geneontology.org/amigo/term/GO:0009306	550	15	7.85431	1.90978	0.0127933	0.213601	135;335;777;948;2243;2244;2266;2691;3479;4321;6616;7200;7850;26253;64109	ADORA2A;APOA1;CACNA1E;CD36;CLEC4E;CRLF2;FGA;FGB;FGG;GHRH;IGF1;IL1R2;MMP12;SNAP25;TRH
GO:0001894	tissue homeostasis	http://amigo.geneontology.org/amigo/term/GO:0001894	217	8	3.09888	2.58157	0.0129036	0.215082	1513;3988;5025;6696;7287;29887;81501;143689	CTSK;DCSTAMP;LIPA;P2RX4;PIWIL4;SNX10;SPP1;TULP1
GO:0007189	adenylate cyclase-activating G protein-coupled receptor signaling pathway	http://amigo.geneontology.org/amigo/term/GO:0007189	135	6	1.92788	3.11223	0.0130064	0.215712	135;2642;2691;3627;5731;84658	ADGRE3;ADORA2A;CXCL10;GCGR;GHRH;PTGER1
GO:0051250	negative regulation of lymphocyte activation	http://amigo.geneontology.org/amigo/term/GO:0051250	135	6	1.92788	3.11223	0.0130064	0.215712	135;942;3624;10457;64092;79626	ADORA2A;CD86;GPNMB;INHBA;SAMSN1;TNFAIP8L2
GO:0048002	antigen processing and presentation of peptide antigen	http://amigo.geneontology.org/amigo/term/GO:0048002	135	6	1.92788	3.11223	0.0130064	0.215712	948;1520;2207;6556;29127;54209	CD36;CTSS;FCER1G;RACGAP1;SLC11A1;TREM2
GO:0008202	steroid metabolic process	http://amigo.geneontology.org/amigo/term/GO:0008202	307	10	4.38414	2.28095	0.0130452	0.215995	335;348;1543;1545;3815;3988;6696;9619;10170;51171	ABCG1;APOA1;APOE;CYP1A1;CYP1B1;DHRS9;HSD17B14;KIT;LIPA;SPP1
GO:0070201	regulation of establishment of protein localization	http://amigo.geneontology.org/amigo/term/GO:0070201	708	18	10.1106	1.7803	0.0131454	0.217291	135;335;777;948;2243;2244;2266;2691;3479;4321;5569;6616;7200;7850;9370;23657;26253;64109	ADIPOQ;ADORA2A;APOA1;CACNA1E;CD36;CLEC4E;CRLF2;FGA;FGB;FGG;GHRH;IGF1;IL1R2;MMP12;PKIA;SLC7A11;SNAP25;TRH
GO:0051954	positive regulation of amine transport	http://amigo.geneontology.org/amigo/term/GO:0051954	35	3	0.49982	6.00216	0.0134439	0.220395	135;7200;8564	ADORA2A;KMO;TRH
GO:0010656	negative regulation of muscle cell apoptotic process	http://amigo.geneontology.org/amigo/term/GO:0010656	35	3	0.49982	6.00216	0.0134439	0.220395	2691;3479;7849	GHRH;IGF1;PAX8
GO:0034383	low-density lipoprotein particle clearance	http://amigo.geneontology.org/amigo/term/GO:0034383	35	3	0.49982	6.00216	0.0134439	0.220395	948;3988;9370	ADIPOQ;CD36;LIPA
GO:0033280	response to vitamin D	http://amigo.geneontology.org/amigo/term/GO:0033280	35	3	0.49982	6.00216	0.0134439	0.220395	249;3627;6696	ALPL;CXCL10;SPP1
GO:1902042	negative regulation of extrinsic apoptotic signaling pathway via death domain receptors	http://amigo.geneontology.org/amigo/term/GO:1902042	35	3	0.49982	6.00216	0.0134439	0.220395	2243;2244;2266	FGA;FGB;FGG
GO:0002821	positive regulation of adaptive immune response	http://amigo.geneontology.org/amigo/term/GO:0002821	99	5	1.41378	3.53663	0.0137576	0.224799	912;2207;3606;6556;115650	CD1D;FCER1G;IL18;SLC11A1;TNFRSF13C
GO:0060079	excitatory postsynaptic potential	http://amigo.geneontology.org/amigo/term/GO:0060079	99	5	1.41378	3.53663	0.0137576	0.224799	135;5025;23316;56853;112755	ADORA2A;CELF4;CUX2;P2RX4;STX1B
GO:1903524	positive regulation of blood circulation	http://amigo.geneontology.org/amigo/term/GO:1903524	65	4	0.928237	4.30924	0.0139149	0.226624	2243;2244;2266;3356	FGA;FGB;FGG;HTR2A
GO:0050795	regulation of behavior	http://amigo.geneontology.org/amigo/term/GO:0050795	65	4	0.928237	4.30924	0.0139149	0.226624	135;348;2691;7200	ADORA2A;APOE;GHRH;TRH
GO:1904018	positive regulation of vasculature development	http://amigo.geneontology.org/amigo/term/GO:1904018	178	7	2.54194	2.7538	0.0141377	0.228457	187;728;1536;1545;2626;3576;3815	APLNR;C5AR1;CXCL8;CYBB;CYP1B1;GATA4;KIT
GO:0010745	negative regulation of macrophage derived foam cell differentiation	http://amigo.geneontology.org/amigo/term/GO:0010745	13	2	0.185647	10.7731	0.01428	0.228457	9370;9619	ABCG1;ADIPOQ
GO:0032488	Cdc42 protein signal transduction	http://amigo.geneontology.org/amigo/term/GO:0032488	13	2	0.185647	10.7731	0.01428	0.228457	335;348	APOA1;APOE
GO:0001973	adenosine receptor signaling pathway	http://amigo.geneontology.org/amigo/term/GO:0001973	13	2	0.185647	10.7731	0.01428	0.228457	135;64805	ADORA2A;P2RY12
GO:0034374	low-density lipoprotein particle remodeling	http://amigo.geneontology.org/amigo/term/GO:0034374	13	2	0.185647	10.7731	0.01428	0.228457	348;9619	ABCG1;APOE
GO:0060099	regulation of phagocytosis, engulfment	http://amigo.geneontology.org/amigo/term/GO:0060099	13	2	0.185647	10.7731	0.01428	0.228457	948;26228	CD36;STAP1
GO:0030299	intestinal cholesterol absorption	http://amigo.geneontology.org/amigo/term/GO:0030299	13	2	0.185647	10.7731	0.01428	0.228457	335;948	APOA1;CD36
GO:0034384	high-density lipoprotein particle clearance	http://amigo.geneontology.org/amigo/term/GO:0034384	13	2	0.185647	10.7731	0.01428	0.228457	335;348	APOA1;APOE
GO:0043568	positive regulation of insulin-like growth factor receptor signaling pathway	http://amigo.geneontology.org/amigo/term/GO:0043568	13	2	0.185647	10.7731	0.01428	0.228457	2691;3479	GHRH;IGF1
GO:2000615	regulation of histone H3-K9 acetylation	http://amigo.geneontology.org/amigo/term/GO:2000615	13	2	0.185647	10.7731	0.01428	0.228457	4674;55124	NAP1L2;PIWIL2
GO:0070208	protein heterotrimerization	http://amigo.geneontology.org/amigo/term/GO:0070208	13	2	0.185647	10.7731	0.01428	0.228457	9370;114904	ADIPOQ;C1QTNF6
GO:0030593	neutrophil chemotaxis	http://amigo.geneontology.org/amigo/term/GO:0030593	100	5	1.42806	3.50126	0.0143182	0.2287	728;2207;3576;3627;6279	C5AR1;CXCL10;CXCL8;FCER1G;S100A8
GO:0032387	negative regulation of intracellular transport	http://amigo.geneontology.org/amigo/term/GO:0032387	66	4	0.942518	4.24395	0.0146509	0.233639	948;5569;8832;9370	ADIPOQ;CD36;CD84;PKIA
GO:0001558	regulation of cell growth	http://amigo.geneontology.org/amigo/term/GO:0001558	409	12	5.84075	2.05453	0.0148163	0.235626	348;3479;3624;4099;4633;4803;6279;6696;51393;54437;57699;81501	APOE;CPNE5;DCSTAMP;IGF1;INHBA;MAG;MYL2;NGF;S100A8;SEMA5B;SPP1;TRPV2
GO:0045807	positive regulation of endocytosis	http://amigo.geneontology.org/amigo/term/GO:0045807	139	6	1.985	3.02267	0.0148416	0.235626	348;948;2207;6556;7287;26228	APOE;CD36;FCER1G;SLC11A1;STAP1;TULP1
GO:0015837	amine transport	http://amigo.geneontology.org/amigo/term/GO:0015837	101	5	1.44234	3.46659	0.0148939	0.235626	135;3356;7200;8564;64805	ADORA2A;HTR2A;KMO;P2RY12;TRH
GO:0015748	organophosphate ester transport	http://amigo.geneontology.org/amigo/term/GO:0015748	101	5	1.44234	3.46659	0.0148939	0.235626	335;348;5244;9619;219855	ABCB4;ABCG1;APOA1;APOE;SLC37A2
GO:0006721	terpenoid metabolic process	http://amigo.geneontology.org/amigo/term/GO:0006721	101	5	1.44234	3.46659	0.0148939	0.235626	335;348;1543;1545;10170	APOA1;APOE;CYP1A1;CYP1B1;DHRS9
GO:0019933	cAMP-mediated signaling	http://amigo.geneontology.org/amigo/term/GO:0019933	180	7	2.5705	2.7232	0.0149509	0.236153	135;187;2642;2691;3627;5731;84658	ADGRE3;ADORA2A;APLNR;CXCL10;GCGR;GHRH;PTGER1
GO:0048638	regulation of developmental growth	http://amigo.geneontology.org/amigo/term/GO:0048638	314	10	4.4841	2.2301	0.0150584	0.237474	348;2691;3479;4099;4803;6531;6696;51393;54437;57699	APOE;CPNE5;GHRH;IGF1;MAG;NGF;SEMA5B;SLC6A3;SPP1;TRPV2
GO:0006836	neurotransmitter transport	http://amigo.geneontology.org/amigo/term/GO:0006836	268	9	3.82719	2.35159	0.0151067	0.237859	135;2207;3356;6531;6616;7200;8564;23657;112755	ADORA2A;FCER1G;HTR2A;KMO;SLC6A3;SLC7A11;SNAP25;STX1B;TRH
GO:1903708	positive regulation of hemopoiesis	http://amigo.geneontology.org/amigo/term/GO:1903708	181	7	2.58478	2.70816	0.0153698	0.241619	942;1440;3606;3624;9308;81501;338382	CD83;CD86;CSF3;DCSTAMP;IL18;INHBA;RAB7B
GO:0051966	regulation of synaptic transmission, glutamatergic	http://amigo.geneontology.org/amigo/term/GO:0051966	67	4	0.956798	4.18061	0.0154111	0.241886	135;2912;3356;8564	ADORA2A;GRM2;HTR2A;KMO
GO:0033238	regulation of cellular amine metabolic process	http://amigo.geneontology.org/amigo/term/GO:0033238	37	3	0.528381	5.67772	0.0156318	0.244578	5153;6531;23657	PDE1B;SLC6A3;SLC7A11
GO:0006778	porphyrin-containing compound metabolic process	http://amigo.geneontology.org/amigo/term/GO:0006778	37	3	0.528381	5.67772	0.0156318	0.244578	644;1543;6708	BLVRA;CYP1A1;SPTA1
GO:1903409	reactive oxygen species biosynthetic process	http://amigo.geneontology.org/amigo/term/GO:1903409	103	5	1.4709	3.39928	0.0160913	0.250979	948;1536;1543;1545;5025	CD36;CYBB;CYP1A1;CYP1B1;P2RX4
GO:0019233	sensory perception of pain	http://amigo.geneontology.org/amigo/term/GO:0019233	103	5	1.4709	3.39928	0.0160913	0.250979	3356;5025;6863;7345;11343	HTR2A;MGLL;P2RX4;TAC1;UCHL1
GO:0034103	regulation of tissue remodeling	http://amigo.geneontology.org/amigo/term/GO:0034103	68	4	0.971079	4.11913	0.0161957	0.251513	3606;6696;10457;81501	DCSTAMP;GPNMB;IL18;SPP1
GO:0031670	cellular response to nutrient	http://amigo.geneontology.org/amigo/term/GO:0031670	68	4	0.971079	4.11913	0.0161957	0.251513	1536;5025;5029;64805	CYBB;P2RX4;P2RY12;P2RY2
GO:0016042	lipid catabolic process	http://amigo.geneontology.org/amigo/term/GO:0016042	318	10	4.54122	2.20205	0.0163082	0.251513	335;348;1545;3988;6696;9370;11343;23646;51171;80339	ADIPOQ;APOA1;APOE;CYP1B1;HSD17B14;LIPA;MGLL;PLD3;PNPLA3;SPP1
GO:0007267	cell-cell signaling	http://amigo.geneontology.org/amigo/term/GO:0007267	1576	33	22.5062	1.46626	0.016428	0.251513	135;348;777;1607;2243;2244;2266;2626;2691;2912;3356;3606;3624;3627;3815;4803;5025;5122;6331;6447;6616;6696;6863;7200;7849;8564;9370;10457;11245;23316;23657;56853;112755	ADIPOQ;ADORA2A;APOE;CACNA1E;CELF4;CUX2;CXCL10;DGKB;FGA;FGB;FGG;GATA4;GHRH;GPNMB;GPR176;GRM2;HTR2A;IL18;INHBA;KIT;KMO;NGF;P2RX4;PAX8;PCSK1;SCG5;SCN5A;SLC7A11;SNAP25;SPP1;STX1B;TAC1;TRH
GO:0034380	high-density lipoprotein particle assembly	http://amigo.geneontology.org/amigo/term/GO:0034380	14	2	0.199928	10.0036	0.0165047	0.251513	335;348	APOA1;APOE
GO:0035815	positive regulation of renal sodium excretion	http://amigo.geneontology.org/amigo/term/GO:0035815	14	2	0.199928	10.0036	0.0165047	0.251513	135;6863	ADORA2A;TAC1
GO:0150078	positive regulation of neuroinflammatory response	http://amigo.geneontology.org/amigo/term/GO:0150078	14	2	0.199928	10.0036	0.0165047	0.251513	3606;26228	IL18;STAP1
GO:0072216	positive regulation of metanephros development	http://amigo.geneontology.org/amigo/term/GO:0072216	14	2	0.199928	10.0036	0.0165047	0.251513	7849;9370	ADIPOQ;PAX8
GO:1905153	regulation of membrane invagination	http://amigo.geneontology.org/amigo/term/GO:1905153	14	2	0.199928	10.0036	0.0165047	0.251513	948;26228	CD36;STAP1
GO:0042308	negative regulation of protein import into nucleus	http://amigo.geneontology.org/amigo/term/GO:0042308	14	2	0.199928	10.0036	0.0165047	0.251513	948;5569	CD36;PKIA
GO:1904590	negative regulation of protein import	http://amigo.geneontology.org/amigo/term/GO:1904590	14	2	0.199928	10.0036	0.0165047	0.251513	948;5569	CD36;PKIA
GO:0045064	T-helper 2 cell differentiation	http://amigo.geneontology.org/amigo/term/GO:0045064	14	2	0.199928	10.0036	0.0165047	0.251513	942;3606	CD86;IL18
GO:0098856	intestinal lipid absorption	http://amigo.geneontology.org/amigo/term/GO:0098856	14	2	0.199928	10.0036	0.0165047	0.251513	335;948	APOA1;CD36
GO:1901626	regulation of postsynaptic membrane organization	http://amigo.geneontology.org/amigo/term/GO:1901626	14	2	0.199928	10.0036	0.0165047	0.251513	348;23657	APOE;SLC7A11
GO:0021984	adenohypophysis development	http://amigo.geneontology.org/amigo/term/GO:0021984	14	2	0.199928	10.0036	0.0165047	0.251513	2691;6531	GHRH;SLC6A3
GO:0010470	regulation of gastrulation	http://amigo.geneontology.org/amigo/term/GO:0010470	38	3	0.542662	5.52831	0.0167964	0.255567	335;5015;9370	ADIPOQ;APOA1;OTX2
GO:0071248	cellular response to metal ion	http://amigo.geneontology.org/amigo/term/GO:0071248	185	7	2.64191	2.6496	0.0171291	0.260231	1536;1543;2691;5025;6331;57699;653361	CPNE5;CYBB;CYP1A1;GHRH;NCF1;P2RX4;SCN5A
GO:0006690	icosanoid metabolic process	http://amigo.geneontology.org/amigo/term/GO:0006690	105	5	1.49946	3.33453	0.0173513	0.262804	240;1543;1545;11343;27306	ALOX5;CYP1A1;CYP1B1;HPGDS;MGLL
GO:0030282	bone mineralization	http://amigo.geneontology.org/amigo/term/GO:0030282	105	5	1.49946	3.33453	0.0173513	0.262804	2201;3479;9365;10457;29887	FBN2;GPNMB;IGF1;KL;SNX10
GO:1902531	regulation of intracellular signal transduction	http://amigo.geneontology.org/amigo/term/GO:1902531	1824	37	26.0478	1.42047	0.0177683	0.268362	187;335;348;728;942;948;1440;1545;1687;2243;2244;2266;2841;3356;3479;3606;3624;3627;3645;3815;4803;5025;6279;7345;8685;9365;9370;9516;10457;10783;29127;54209;55165;64109;64805;392255;653361	ADIPOQ;APLNR;APOA1;APOE;C5AR1;CD36;CD86;CEP55;CRLF2;CSF3;CXCL10;CYP1B1;FGA;FGB;FGG;GDF6;GPNMB;GPR18;GSDME;HTR2A;IGF1;IL18;INHBA;INSRR;KIT;KL;LITAF;MARCO;NCF1;NEK6;NGF;P2RX4;P2RY12;RACGAP1;S100A8;TREM2;UCHL1
GO:0045596	negative regulation of cell differentiation	http://amigo.geneontology.org/amigo/term/GO:0045596	678	17	9.68223	1.75579	0.0177721	0.268362	348;1041;1522;3479;3606;3624;3627;4099;6696;9370;9619;25819;26228;54437;64805;112755;349667	ABCG1;ADIPOQ;APOE;CDSN;CTSZ;CXCL10;IGF1;IL18;INHBA;MAG;NOCT;P2RY12;RTN4RL2;SEMA5B;SPP1;STAP1;STX1B
GO:0051057	positive regulation of small GTPase mediated signal transduction	http://amigo.geneontology.org/amigo/term/GO:0051057	70	4	0.99964	4.00144	0.017839	0.268964	335;2841;3479;4803	APOA1;GPR18;IGF1;NGF
GO:0001503	ossification	http://amigo.geneontology.org/amigo/term/GO:0001503	371	11	5.29809	2.07622	0.0179307	0.269475	249;1513;2201;3479;6696;6863;9365;10457;25819;25884;29887	ALPL;CHRDL2;CTSK;FBN2;GPNMB;IGF1;KL;NOCT;SNX10;SPP1;TAC1
GO:0098815	modulation of excitatory postsynaptic potential	http://amigo.geneontology.org/amigo/term/GO:0098815	39	3	0.556942	5.38655	0.0180083	0.269475	23316;56853;112755	CELF4;CUX2;STX1B
GO:0032506	cytokinetic process	http://amigo.geneontology.org/amigo/term/GO:0032506	39	3	0.556942	5.38655	0.0180083	0.269475	29127;54443;55165	ANLN;CEP55;RACGAP1
GO:0044058	regulation of digestive system process	http://amigo.geneontology.org/amigo/term/GO:0044058	39	3	0.556942	5.38655	0.0180083	0.269475	335;5731;6863	APOA1;PTGER1;TAC1
GO:0009072	aromatic amino acid family metabolic process	http://amigo.geneontology.org/amigo/term/GO:0009072	39	3	0.556942	5.38655	0.0180083	0.269475	8564;259307;389434	IL4I1;IYD;KMO
GO:0031348	negative regulation of defense response	http://amigo.geneontology.org/amigo/term/GO:0031348	187	7	2.67047	2.62126	0.0180601	0.269843	135;335;348;4321;7850;9370;79626	ADIPOQ;ADORA2A;APOA1;APOE;IL1R2;MMP12;TNFAIP8L2
GO:0010941	regulation of cell death	http://amigo.geneontology.org/amigo/term/GO:0010941	1649	34	23.5487	1.44382	0.0184054	0.274475	135;332;348;728;948;1041;1440;1508;1522;1545;1687;2207;2243;2244;2266;2691;3001;3479;3624;3645;3815;4099;4118;4803;6279;7849;8564;9370;10457;23098;23657;27165;79626;392255	ADIPOQ;ADORA2A;APOE;BIRC5;C5AR1;CD36;CDSN;CSF3;CTSB;CTSZ;CYP1B1;FCER1G;FGA;FGB;FGG;GDF6;GHRH;GLS2;GPNMB;GSDME;GZMA;IGF1;INHBA;INSRR;KIT;KMO;MAG;MAL;NGF;PAX8;S100A8;SARM1;SLC7A11;TNFAIP8L2
GO:0043491	protein kinase B signaling	http://amigo.geneontology.org/amigo/term/GO:0043491	232	8	3.31309	2.41466	0.0185672	0.274475	942;1440;3479;3606;3815;5025;9365;64805	CD86;CSF3;IGF1;IL18;KIT;KL;P2RX4;P2RY12
GO:0099565	chemical synaptic transmission, postsynaptic	http://amigo.geneontology.org/amigo/term/GO:0099565	107	5	1.52802	3.27221	0.0186749	0.274475	135;5025;23316;56853;112755	ADORA2A;CELF4;CUX2;P2RX4;STX1B
GO:0015749	monosaccharide transmembrane transport	http://amigo.geneontology.org/amigo/term/GO:0015749	107	5	1.52802	3.27221	0.0186749	0.274475	3479;6524;9370;9962;66035	ADIPOQ;IGF1;SLC23A2;SLC2A11;SLC5A2
GO:0016049	cell growth	http://amigo.geneontology.org/amigo/term/GO:0016049	473	13	6.75471	1.92458	0.0186805	0.274475	348;2626;3479;3624;4099;4633;4803;6279;6696;51393;54437;57699;81501	APOE;CPNE5;DCSTAMP;GATA4;IGF1;INHBA;MAG;MYL2;NGF;S100A8;SEMA5B;SPP1;TRPV2
GO:0015914	phospholipid transport	http://amigo.geneontology.org/amigo/term/GO:0015914	71	4	1.01392	3.94508	0.0186982	0.274475	335;348;5244;9619	ABCB4;ABCG1;APOA1;APOE
GO:0042310	vasoconstriction	http://amigo.geneontology.org/amigo/term/GO:0042310	71	4	1.01392	3.94508	0.0186982	0.274475	2243;2244;2266;3356	FGA;FGB;FGG;HTR2A
GO:0060134	prepulse inhibition	http://amigo.geneontology.org/amigo/term/GO:0060134	15	2	0.214209	9.33669	0.0188666	0.274475	135;6531	ADORA2A;SLC6A3
GO:0016114	terpenoid biosynthetic process	http://amigo.geneontology.org/amigo/term/GO:0016114	15	2	0.214209	9.33669	0.0188666	0.274475	1543;10170	CYP1A1;DHRS9
GO:0070365	hepatocyte differentiation	http://amigo.geneontology.org/amigo/term/GO:0070365	15	2	0.214209	9.33669	0.0188666	0.274475	1543;79733	CYP1A1;E2F8
GO:0044241	lipid digestion	http://amigo.geneontology.org/amigo/term/GO:0044241	15	2	0.214209	9.33669	0.0188666	0.274475	335;948	APOA1;CD36
GO:1990000	amyloid fibril formation	http://amigo.geneontology.org/amigo/term/GO:1990000	15	2	0.214209	9.33669	0.0188666	0.274475	348;948	APOE;CD36
GO:0043970	histone H3-K9 acetylation	http://amigo.geneontology.org/amigo/term/GO:0043970	15	2	0.214209	9.33669	0.0188666	0.274475	4674;55124	NAP1L2;PIWIL2
GO:0007216	G protein-coupled glutamate receptor signaling pathway	http://amigo.geneontology.org/amigo/term/GO:0007216	15	2	0.214209	9.33669	0.0188666	0.274475	2912;4308	GRM2;TRPM1
GO:0032645	regulation of granulocyte macrophage colony-stimulating factor production	http://amigo.geneontology.org/amigo/term/GO:0032645	15	2	0.214209	9.33669	0.0188666	0.274475	3606;8832	CD84;IL18
GO:0002830	positive regulation of type 2 immune response	http://amigo.geneontology.org/amigo/term/GO:0002830	15	2	0.214209	9.33669	0.0188666	0.274475	942;3606	CD86;IL18
GO:0090136	epithelial cell-cell adhesion	http://amigo.geneontology.org/amigo/term/GO:0090136	15	2	0.214209	9.33669	0.0188666	0.274475	1545;3815	CYP1B1;KIT
GO:0043650	dicarboxylic acid biosynthetic process	http://amigo.geneontology.org/amigo/term/GO:0043650	15	2	0.214209	9.33669	0.0188666	0.274475	8564;27165	GLS2;KMO
GO:0051592	response to calcium ion	http://amigo.geneontology.org/amigo/term/GO:0051592	147	6	2.09924	2.85817	0.0190373	0.276151	2243;2244;2266;2691;6331;57699	CPNE5;FGA;FGB;FGG;GHRH;SCN5A
GO:0008037	cell recognition	http://amigo.geneontology.org/amigo/term/GO:0008037	147	6	2.09924	2.85817	0.0190373	0.276151	948;1047;2352;7287;64581;390243	CD36;CLEC7A;CLGN;FOLR3;IZUMO1R;TULP1
GO:0061045	negative regulation of wound healing	http://amigo.geneontology.org/amigo/term/GO:0061045	72	4	1.0282	3.89029	0.0195826	0.283649	348;2243;2244;2266	APOE;FGA;FGB;FGG
GO:0061025	membrane fusion	http://amigo.geneontology.org/amigo/term/GO:0061025	148	6	2.11352	2.83886	0.0196131	0.283677	2352;6616;81501;112755;338382;390243	DCSTAMP;FOLR3;IZUMO1R;RAB7B;SNAP25;STX1B
GO:0009725	response to hormone	http://amigo.geneontology.org/amigo/term/GO:0009725	962	22	13.7379	1.60141	0.0199255	0.287778	249;1508;1520;1536;2244;2642;2691;2769;3624;3645;3815;6696;6863;7200;7849;9365;9370;9619;11240;51237;245972;285601	ABCG1;ADIPOQ;ALPL;ATP6V0D2;CTSB;CTSS;CYBB;FGB;GCGR;GHRH;GNA15;GPR150;INHBA;INSRR;KIT;KL;MZB1;PADI2;PAX8;SPP1;TAC1;TRH
GO:0032870	cellular response to hormone stimulus	http://amigo.geneontology.org/amigo/term/GO:0032870	689	17	9.83931	1.72776	0.0204258	0.294575	1508;1520;2244;2642;2769;3624;3645;3815;6696;7200;7849;9365;9370;11240;51237;245972;285601	ADIPOQ;ATP6V0D2;CTSB;CTSS;FGB;GCGR;GNA15;GPR150;INHBA;INSRR;KIT;KL;MZB1;PADI2;PAX8;SPP1;TRH
GO:1903531	negative regulation of secretion by cell	http://amigo.geneontology.org/amigo/term/GO:1903531	192	7	2.74187	2.553	0.0205424	0.295828	335;3624;7200;7850;8832;9370;64805	ADIPOQ;APOA1;CD84;IL1R2;INHBA;P2RY12;TRH
GO:1904036	negative regulation of epithelial cell apoptotic process	http://amigo.geneontology.org/amigo/term/GO:1904036	41	3	0.585503	5.1238	0.0205746	0.295864	2243;2244;2266	FGA;FGB;FGG
GO:0030099	myeloid cell differentiation	http://amigo.geneontology.org/amigo/term/GO:0030099	379	11	5.41234	2.03239	0.0206251	0.296162	1440;2207;3624;3815;5153;7305;9370;29887;54209;81501;338382	ADIPOQ;CSF3;DCSTAMP;FCER1G;INHBA;KIT;PDE1B;RAB7B;SNX10;TREM2;TYROBP
GO:0016477	cell migration	http://amigo.geneontology.org/amigo/term/GO:0016477	1368	29	19.5358	1.48445	0.0207393	0.297373	335;348;728;962;1235;1545;2207;2826;2833;2841;3479;3576;3627;3815;4099;4321;5025;6279;6863;8832;9370;10457;11240;23657;26228;54210;54437;54443;64805	ADIPOQ;ANLN;APOA1;APOE;C5AR1;CCR10;CCR6;CD48;CD84;CXCL10;CXCL8;CXCR3;CYP1B1;FCER1G;GPNMB;GPR18;IGF1;KIT;MAG;MMP12;P2RX4;P2RY12;PADI2;S100A8;SEMA5B;SLC7A11;STAP1;TAC1;TREM1
GO:0048585	negative regulation of response to stimulus	http://amigo.geneontology.org/amigo/term/GO:0048585	1545	32	22.0635	1.45036	0.0207754	0.297461	135;187;335;348;2201;2243;2244;2266;2841;3479;3576;3645;3815;4321;6531;6696;7345;7850;8832;9370;9516;11240;23098;23657;26228;54437;55010;56853;64092;79000;79626;338382	ADIPOQ;ADORA2A;APLNR;APOA1;APOE;AUNIP;CD84;CELF4;CXCL8;FBN2;FGA;FGB;FGG;GPR18;IGF1;IL1R2;INSRR;KIT;LITAF;MMP12;PADI2;PARPBP;RAB7B;SAMSN1;SARM1;SEMA5B;SLC6A3;SLC7A11;SPP1;STAP1;TNFAIP8L2;UCHL1
GO:0055114	oxidation-reduction process	http://amigo.geneontology.org/amigo/term/GO:0055114	968	22	13.8236	1.59148	0.0212122	0.301085	240;335;644;1536;1543;1545;2642;3479;4688;4689;6241;8564;9365;9370;10170;51171;140809;220002;253982;259307;389434;653361	ADIPOQ;ALOX5;APOA1;ASPHD1;BLVRA;CYB561A3;CYBB;CYP1A1;CYP1B1;DHRS9;GCGR;HSD17B14;IGF1;IL4I1;IYD;KL;KMO;NCF1;NCF2;NCF4;RRM2;SRXN1
GO:0014061	regulation of norepinephrine secretion	http://amigo.geneontology.org/amigo/term/GO:0014061	16	2	0.228489	8.75315	0.0213613	0.301085	135;64805	ADORA2A;P2RY12
GO:0030397	membrane disassembly	http://amigo.geneontology.org/amigo/term/GO:0030397	16	2	0.228489	8.75315	0.0213613	0.301085	9133;10783	CCNB2;NEK6
GO:0051081	nuclear envelope disassembly	http://amigo.geneontology.org/amigo/term/GO:0051081	16	2	0.228489	8.75315	0.0213613	0.301085	9133;10783	CCNB2;NEK6
GO:0032604	granulocyte macrophage colony-stimulating factor production	http://amigo.geneontology.org/amigo/term/GO:0032604	16	2	0.228489	8.75315	0.0213613	0.301085	3606;8832	CD84;IL18
GO:0002577	regulation of antigen processing and presentation	http://amigo.geneontology.org/amigo/term/GO:0002577	16	2	0.228489	8.75315	0.0213613	0.301085	6556;54209	SLC11A1;TREM2
GO:0045072	regulation of interferon-gamma biosynthetic process	http://amigo.geneontology.org/amigo/term/GO:0045072	16	2	0.228489	8.75315	0.0213613	0.301085	3624;115650	INHBA;TNFRSF13C
GO:0050665	hydrogen peroxide biosynthetic process	http://amigo.geneontology.org/amigo/term/GO:0050665	16	2	0.228489	8.75315	0.0213613	0.301085	1536;1543	CYBB;CYP1A1
GO:0006590	thyroid hormone generation	http://amigo.geneontology.org/amigo/term/GO:0006590	16	2	0.228489	8.75315	0.0213613	0.301085	7849;389434	IYD;PAX8
GO:0098877	neurotransmitter receptor transport to plasma membrane	http://amigo.geneontology.org/amigo/term/GO:0098877	16	2	0.228489	8.75315	0.0213613	0.301085	6616;112755	SNAP25;STX1B
GO:0098969	neurotransmitter receptor transport to postsynaptic membrane	http://amigo.geneontology.org/amigo/term/GO:0098969	16	2	0.228489	8.75315	0.0213613	0.301085	6616;112755	SNAP25;STX1B
GO:0007613	memory	http://amigo.geneontology.org/amigo/term/GO:0007613	111	5	1.58514	3.15429	0.0215181	0.302866	348;3356;4803;6863;23316	APOE;CUX2;HTR2A;NGF;TAC1
GO:0072330	monocarboxylic acid biosynthetic process	http://amigo.geneontology.org/amigo/term/GO:0072330	285	9	4.06996	2.21132	0.0215806	0.303317	240;1543;3356;3479;8564;9370;10170;11343;27306	ADIPOQ;ALOX5;CYP1A1;DHRS9;HPGDS;HTR2A;IGF1;KMO;MGLL
GO:0019216	regulation of lipid metabolic process	http://amigo.geneontology.org/amigo/term/GO:0019216	382	11	5.45518	2.01643	0.0217089	0.30469	123;335;348;948;1543;3356;3815;5244;9370;9619;64805	ABCB4;ABCG1;ADIPOQ;APOA1;APOE;CD36;CYP1A1;HTR2A;KIT;P2RY12;PLIN2
GO:0048512	circadian behavior	http://amigo.geneontology.org/amigo/term/GO:0048512	42	3	0.599784	5.0018	0.0219291	0.306054	135;2691;11245	ADORA2A;GHRH;GPR176
GO:0050850	positive regulation of calcium-mediated signaling	http://amigo.geneontology.org/amigo/term/GO:0050850	42	3	0.599784	5.0018	0.0219291	0.306054	3479;5025;54209	IGF1;P2RX4;TREM2
GO:0033003	regulation of mast cell activation	http://amigo.geneontology.org/amigo/term/GO:0033003	42	3	0.599784	5.0018	0.0219291	0.306054	2207;8832;64109	CD84;CRLF2;FCER1G
GO:0001504	neurotransmitter uptake	http://amigo.geneontology.org/amigo/term/GO:0001504	42	3	0.599784	5.0018	0.0219291	0.306054	6531;6616;23657	SLC6A3;SLC7A11;SNAP25
GO:0014074	response to purine-containing compound	http://amigo.geneontology.org/amigo/term/GO:0014074	152	6	2.17065	2.76415	0.0220351	0.306673	135;5025;5029;6531;9370;64805	ADIPOQ;ADORA2A;P2RX4;P2RY12;P2RY2;SLC6A3
GO:2001236	regulation of extrinsic apoptotic signaling pathway	http://amigo.geneontology.org/amigo/term/GO:2001236	152	6	2.17065	2.76415	0.0220351	0.306673	2243;2244;2266;3479;3624;4118	FGA;FGB;FGG;IGF1;INHBA;MAL
GO:0042632	cholesterol homeostasis	http://amigo.geneontology.org/amigo/term/GO:0042632	75	4	1.07104	3.73468	0.0223892	0.31076	335;348;3606;9619	ABCG1;APOA1;APOE;IL18
GO:0019725	cellular homeostasis	http://amigo.geneontology.org/amigo/term/GO:0019725	917	21	13.0953	1.60363	0.0223912	0.31076	187;348;728;948;1235;2626;2691;2769;2826;2833;2841;3356;3627;4308;5025;5029;5731;6279;6556;6863;245972	APLNR;APOE;ATP6V0D2;C5AR1;CCR10;CCR6;CD36;CXCL10;CXCR3;GATA4;GHRH;GNA15;GPR18;HTR2A;P2RX4;P2RY2;PTGER1;S100A8;SLC11A1;TAC1;TRPM1
GO:1990266	neutrophil migration	http://amigo.geneontology.org/amigo/term/GO:1990266	113	5	1.6137	3.09846	0.0230397	0.319302	728;2207;3576;3627;6279	C5AR1;CXCL10;CXCL8;FCER1G;S100A8
GO:0044772	mitotic cell cycle phase transition	http://amigo.geneontology.org/amigo/term/GO:0044772	487	13	6.95464	1.86926	0.0230709	0.319302	1543;3161;3624;5569;6241;9133;10457;10783;11178;54443;55388;79733;84930	ANLN;CCNB2;CYP1A1;E2F8;GPNMB;HMMR;INHBA;LZTS1;MASTL;MCM10;NEK6;PKIA;RRM2
GO:0002526	acute inflammatory response	http://amigo.geneontology.org/amigo/term/GO:0002526	154	6	2.19921	2.72825	0.0233186	0.31997	728;2207;5265;6279;6863;54210	C5AR1;FCER1G;S100A8;SERPINA1;TAC1;TREM1
GO:0002686	negative regulation of leukocyte migration	http://amigo.geneontology.org/amigo/term/GO:0002686	43	3	0.614065	4.88548	0.0233313	0.31997	2841;11240;26228	GPR18;PADI2;STAP1
GO:0050982	detection of mechanical stimulus	http://amigo.geneontology.org/amigo/term/GO:0050982	43	3	0.614065	4.88548	0.0233313	0.31997	3356;3815;63895	HTR2A;KIT;PIEZO2
GO:0007622	rhythmic behavior	http://amigo.geneontology.org/amigo/term/GO:0007622	43	3	0.614065	4.88548	0.0233313	0.31997	135;2691;11245	ADORA2A;GHRH;GPR176
GO:0090317	negative regulation of intracellular protein transport	http://amigo.geneontology.org/amigo/term/GO:0090317	43	3	0.614065	4.88548	0.0233313	0.31997	948;5569;9370	ADIPOQ;CD36;PKIA
GO:0051937	catecholamine transport	http://amigo.geneontology.org/amigo/term/GO:0051937	76	4	1.08532	3.68554	0.0233763	0.31997	135;3356;6531;64805	ADORA2A;HTR2A;P2RY12;SLC6A3
GO:0055092	sterol homeostasis	http://amigo.geneontology.org/amigo/term/GO:0055092	76	4	1.08532	3.68554	0.0233763	0.31997	335;348;3606;9619	ABCG1;APOA1;APOE;IL18
GO:0046889	positive regulation of lipid biosynthetic process	http://amigo.geneontology.org/amigo/term/GO:0046889	76	4	1.08532	3.68554	0.0233763	0.31997	335;348;3356;9619	ABCG1;APOA1;APOE;HTR2A
GO:0050864	regulation of B cell activation	http://amigo.geneontology.org/amigo/term/GO:0050864	114	5	1.62799	3.07128	0.0238259	0.322528	3624;51237;64092;115650;150372	INHBA;MZB1;NFAM1;SAMSN1;TNFRSF13C
GO:0045187	regulation of circadian sleep/wake cycle, sleep	http://amigo.geneontology.org/amigo/term/GO:0045187	17	2	0.24277	8.23826	0.0239846	0.322528	135;2691	ADORA2A;GHRH
GO:0045780	positive regulation of bone resorption	http://amigo.geneontology.org/amigo/term/GO:0045780	17	2	0.24277	8.23826	0.0239846	0.322528	6696;81501	DCSTAMP;SPP1
GO:0046852	positive regulation of bone remodeling	http://amigo.geneontology.org/amigo/term/GO:0046852	17	2	0.24277	8.23826	0.0239846	0.322528	6696;81501	DCSTAMP;SPP1
GO:0048243	norepinephrine secretion	http://amigo.geneontology.org/amigo/term/GO:0048243	17	2	0.24277	8.23826	0.0239846	0.322528	135;64805	ADORA2A;P2RY12
GO:0042753	positive regulation of circadian rhythm	http://amigo.geneontology.org/amigo/term/GO:0042753	17	2	0.24277	8.23826	0.0239846	0.322528	135;2691	ADORA2A;GHRH
GO:0007342	fusion of sperm to egg plasma membrane involved in single fertilization	http://amigo.geneontology.org/amigo/term/GO:0007342	17	2	0.24277	8.23826	0.0239846	0.322528	2352;390243	FOLR3;IZUMO1R
GO:0050711	negative regulation of interleukin-1 secretion	http://amigo.geneontology.org/amigo/term/GO:0050711	17	2	0.24277	8.23826	0.0239846	0.322528	335;7850	APOA1;IL1R2
GO:0090185	negative regulation of kidney development	http://amigo.geneontology.org/amigo/term/GO:0090185	17	2	0.24277	8.23826	0.0239846	0.322528	7849;9370	ADIPOQ;PAX8
GO:0050908	detection of light stimulus involved in visual perception	http://amigo.geneontology.org/amigo/term/GO:0050908	17	2	0.24277	8.23826	0.0239846	0.322528	7287;54437	SEMA5B;TULP1
GO:0050962	detection of light stimulus involved in sensory perception	http://amigo.geneontology.org/amigo/term/GO:0050962	17	2	0.24277	8.23826	0.0239846	0.322528	7287;54437	SEMA5B;TULP1
GO:1903540	establishment of protein localization to postsynaptic membrane	http://amigo.geneontology.org/amigo/term/GO:1903540	17	2	0.24277	8.23826	0.0239846	0.322528	6616;112755	SNAP25;STX1B
GO:0016082	synaptic vesicle priming	http://amigo.geneontology.org/amigo/term/GO:0016082	17	2	0.24277	8.23826	0.0239846	0.322528	6616;112755	SNAP25;STX1B
GO:0097756	negative regulation of blood vessel diameter	http://amigo.geneontology.org/amigo/term/GO:0097756	77	4	1.0996	3.63767	0.0243896	0.327532	2243;2244;2266;3356	FGA;FGB;FGG;HTR2A
GO:0018193	peptidyl-amino acid modification	http://amigo.geneontology.org/amigo/term/GO:0018193	1212	26	17.3081	1.50219	0.0245331	0.329014	335;948;1272;1440;3356;3479;3568;3606;3645;3815;4674;5079;5593;6279;9370;10783;11240;25797;26228;54209;55124;64092;84930;133584;253982;653361	ADIPOQ;APOA1;ASPHD1;CD36;CNTN1;CSF3;EGFLAM;HTR2A;IGF1;IL18;IL5RA;INSRR;KIT;MASTL;NAP1L2;NCF1;NEK6;PADI2;PAX5;PIWIL2;PRKG2;QPCT;S100A8;SAMSN1;STAP1;TREM2
GO:0071827	plasma lipoprotein particle organization	http://amigo.geneontology.org/amigo/term/GO:0071827	44	3	0.628345	4.77445	0.024781	0.331892	335;348;9619	ABCG1;APOA1;APOE
GO:1903557	positive regulation of tumor necrosis factor superfamily cytokine production	http://amigo.geneontology.org/amigo/term/GO:1903557	78	4	1.11388	3.59104	0.025429	0.339479	942;948;1536;2207	CD36;CD86;CYBB;FCER1G
GO:0008344	adult locomotory behavior	http://amigo.geneontology.org/amigo/term/GO:0008344	78	4	1.11388	3.59104	0.025429	0.339479	1476;3235;7200;7345	CSTB;HOXD9;TRH;UCHL1
GO:0034754	cellular hormone metabolic process	http://amigo.geneontology.org/amigo/term/GO:0034754	116	5	1.65655	3.01833	0.0254499	0.339479	1543;1545;6696;10170;51171	CYP1A1;CYP1B1;DHRS9;HSD17B14;SPP1
GO:0051656	establishment of organelle localization	http://amigo.geneontology.org/amigo/term/GO:0051656	494	13	7.0546	1.84277	0.0255346	0.340154	135;1058;1522;2207;3356;3815;5265;6616;7345;8832;55165;64284;112755	ADORA2A;CD84;CENPA;CEP55;CTSZ;FCER1G;HTR2A;KIT;RAB17;SERPINA1;SNAP25;STX1B;UCHL1
GO:0030072	peptide hormone secretion	http://amigo.geneontology.org/amigo/term/GO:0030072	247	8	3.5273	2.26802	0.0258238	0.343547	777;2243;2244;2266;2691;6616;7200;7849	CACNA1E;FGA;FGB;FGG;GHRH;PAX8;SNAP25;TRH
GO:0010883	regulation of lipid storage	http://amigo.geneontology.org/amigo/term/GO:0010883	45	3	0.642626	4.66835	0.0262784	0.348661	948;4481;9619	ABCG1;CD36;MSR1
GO:0061647	histone H3-K9 modification	http://amigo.geneontology.org/amigo/term/GO:0061647	45	3	0.642626	4.66835	0.0262784	0.348661	4674;5079;55124	NAP1L2;PAX5;PIWIL2
GO:0042116	macrophage activation	http://amigo.geneontology.org/amigo/term/GO:0042116	79	4	1.12817	3.54558	0.0264948	0.349558	671;6556;7305;26228	BPI;SLC11A1;STAP1;TYROBP
GO:0043436	oxoacid metabolic process	http://amigo.geneontology.org/amigo/term/GO:0043436	1048	23	14.966	1.53681	0.0267117	0.349558	176;240;948;1543;1545;3161;3356;3479;3815;6484;8564;9370;9962;10170;11343;23657;27165;27306;51733;80339;133584;259307;389434	ACAN;ADIPOQ;ALOX5;CD36;CYP1A1;CYP1B1;DHRS9;EGFLAM;GLS2;HMMR;HPGDS;HTR2A;IGF1;IL4I1;IYD;KIT;KMO;MGLL;PNPLA3;SLC23A2;SLC7A11;ST3GAL4;UPB1
GO:0010544	negative regulation of platelet activation	http://amigo.geneontology.org/amigo/term/GO:0010544	18	2	0.25705	7.78058	0.0267324	0.349558	348;2266	APOE;FGG
GO:0071404	cellular response to low-density lipoprotein particle stimulus	http://amigo.geneontology.org/amigo/term/GO:0071404	18	2	0.25705	7.78058	0.0267324	0.349558	948;2207	CD36;FCER1G
GO:2000251	positive regulation of actin cytoskeleton reorganization	http://amigo.geneontology.org/amigo/term/GO:2000251	18	2	0.25705	7.78058	0.0267324	0.349558	1440;26228	CSF3;STAP1
GO:0033005	positive regulation of mast cell activation	http://amigo.geneontology.org/amigo/term/GO:0033005	18	2	0.25705	7.78058	0.0267324	0.349558	2207;64109	CRLF2;FCER1G
GO:0033189	response to vitamin A	http://amigo.geneontology.org/amigo/term/GO:0033189	18	2	0.25705	7.78058	0.0267324	0.349558	1543;2626	CYP1A1;GATA4
GO:0071371	cellular response to gonadotropin stimulus	http://amigo.geneontology.org/amigo/term/GO:0071371	18	2	0.25705	7.78058	0.0267324	0.349558	3624;7849	INHBA;PAX8
GO:0098581	detection of external biotic stimulus	http://amigo.geneontology.org/amigo/term/GO:0098581	18	2	0.25705	7.78058	0.0267324	0.349558	912;54209	CD1D;TREM2
GO:2000696	regulation of epithelial cell differentiation involved in kidney development	http://amigo.geneontology.org/amigo/term/GO:2000696	18	2	0.25705	7.78058	0.0267324	0.349558	7849;9370	ADIPOQ;PAX8
GO:0034587	piRNA metabolic process	http://amigo.geneontology.org/amigo/term/GO:0034587	18	2	0.25705	7.78058	0.0267324	0.349558	55124;143689	PIWIL2;PIWIL4
GO:0010810	regulation of cell-substrate adhesion	http://amigo.geneontology.org/amigo/term/GO:0010810	203	7	2.89896	2.41466	0.0268209	0.350256	335;948;2243;2244;2266;4321;133584	APOA1;CD36;EGFLAM;FGA;FGB;FGG;MMP12
GO:0051247	positive regulation of protein metabolic process	http://amigo.geneontology.org/amigo/term/GO:0051247	1640	33	23.4201	1.40904	0.0274559	0.357766	187;348;728;942;948;1272;1440;1536;1687;2243;2244;2266;3356;3479;3606;3624;3645;3815;4674;4803;6279;6556;8685;9365;9370;10457;26228;54209;55124;84930;115650;392255;653361	ADIPOQ;APLNR;APOE;C5AR1;CD36;CD86;CNTN1;CSF3;CYBB;FGA;FGB;FGG;GDF6;GPNMB;GSDME;HTR2A;IGF1;IL18;INHBA;INSRR;KIT;KL;MARCO;MASTL;NAP1L2;NCF1;NGF;PIWIL2;S100A8;SLC11A1;STAP1;TNFRSF13C;TREM2
GO:0045766	positive regulation of angiogenesis	http://amigo.geneontology.org/amigo/term/GO:0045766	160	6	2.28489	2.62595	0.0274679	0.357766	187;728;1536;1545;2626;3576	APLNR;C5AR1;CXCL8;CYBB;CYP1B1;GATA4
GO:0002718	regulation of cytokine production involved in immune response	http://amigo.geneontology.org/amigo/term/GO:0002718	80	4	1.14245	3.50126	0.027587	0.358848	335;948;2207;3606	APOA1;CD36;FCER1G;IL18
GO:0046638	positive regulation of alpha-beta T cell differentiation	http://amigo.geneontology.org/amigo/term/GO:0046638	46	3	0.656906	4.56686	0.0278232	0.360506	942;3606;9308	CD83;CD86;IL18
GO:0043370	regulation of CD4-positive, alpha-beta T cell differentiation	http://amigo.geneontology.org/amigo/term/GO:0043370	46	3	0.656906	4.56686	0.0278232	0.360506	942;3606;9308	CD83;CD86;IL18
GO:0008347	glial cell migration	http://amigo.geneontology.org/amigo/term/GO:0008347	46	3	0.656906	4.56686	0.0278232	0.360506	5025;26228;64805	P2RX4;P2RY12;STAP1
GO:0006639	acylglycerol metabolic process	http://amigo.geneontology.org/amigo/term/GO:0006639	119	5	1.69939	2.94224	0.0280161	0.361593	335;348;1607;11343;80339	APOA1;APOE;DGKB;MGLL;PNPLA3
GO:0006720	isoprenoid metabolic process	http://amigo.geneontology.org/amigo/term/GO:0006720	119	5	1.69939	2.94224	0.0280161	0.361593	335;348;1543;1545;10170	APOA1;APOE;CYP1A1;CYP1B1;DHRS9
GO:0071621	granulocyte chemotaxis	http://amigo.geneontology.org/amigo/term/GO:0071621	119	5	1.69939	2.94224	0.0280161	0.361593	728;2207;3576;3627;6279	C5AR1;CXCL10;CXCL8;FCER1G;S100A8
GO:0032504	multicellular organism reproduction	http://amigo.geneontology.org/amigo/term/GO:0032504	828	19	11.8243	1.60686	0.0285731	0.368304	1235;1508;1543;2352;3479;3624;3815;5079;6696;6863;27306;29127;55124;56853;84072;84930;130951;143689;390243	CCR6;CELF4;CTSB;CYP1A1;FOLR3;HORMAD1;HPGDS;IGF1;INHBA;IZUMO1R;KIT;M1AP;MASTL;PAX5;PIWIL2;PIWIL4;RACGAP1;SPP1;TAC1
GO:0002699	positive regulation of immune effector process	http://amigo.geneontology.org/amigo/term/GO:0002699	206	7	2.9418	2.3795	0.0287375	0.36952	912;942;948;2207;3606;8832;51237	CD1D;CD36;CD84;CD86;FCER1G;IL18;MZB1
GO:0001654	eye development	http://amigo.geneontology.org/amigo/term/GO:0001654	349	10	4.98392	2.00645	0.0287417	0.36952	1543;1545;2201;3624;4308;5961;7287;23657;55714;56853	CELF4;CYP1A1;CYP1B1;FBN2;INHBA;PRPH2;SLC7A11;TENM3;TRPM1;TULP1
GO:0006638	neutral lipid metabolic process	http://amigo.geneontology.org/amigo/term/GO:0006638	120	5	1.71367	2.91772	0.0289067	0.371162	335;348;1607;11343;80339	APOA1;APOE;DGKB;MGLL;PNPLA3
GO:0046394	carboxylic acid biosynthetic process	http://amigo.geneontology.org/amigo/term/GO:0046394	400	11	5.71223	1.92569	0.0291096	0.373286	240;1543;3356;3479;8564;9370;10170;11343;27165;27306;51733	ADIPOQ;ALOX5;CYP1A1;DHRS9;GLS2;HPGDS;HTR2A;IGF1;KMO;MGLL;UPB1
GO:0150063	visual system development	http://amigo.geneontology.org/amigo/term/GO:0150063	350	10	4.9982	2.00072	0.0292309	0.373327	1543;1545;2201;3624;4308;5961;7287;23657;55714;56853	CELF4;CYP1A1;CYP1B1;FBN2;INHBA;PRPH2;SLC7A11;TENM3;TRPM1;TULP1
GO:1990778	protein localization to cell periphery	http://amigo.geneontology.org/amigo/term/GO:1990778	301	9	4.29845	2.09378	0.0293069	0.373327	2207;4118;5593;6616;7287;9370;54209;54443;112755	ADIPOQ;ANLN;FCER1G;MAL;PRKG2;SNAP25;STX1B;TREM2;TULP1
GO:0051896	regulation of protein kinase B signaling	http://amigo.geneontology.org/amigo/term/GO:0051896	207	7	2.95608	2.368	0.0293964	0.373327	942;1440;3606;3815;5025;9365;64805	CD86;CSF3;IL18;KIT;KL;P2RX4;P2RY12
GO:0043303	mast cell degranulation	http://amigo.geneontology.org/amigo/term/GO:0043303	47	3	0.671187	4.46969	0.0294153	0.373327	2207;3815;8832	CD84;FCER1G;KIT
GO:1903727	positive regulation of phospholipid metabolic process	http://amigo.geneontology.org/amigo/term/GO:1903727	47	3	0.671187	4.46969	0.0294153	0.373327	3356;3815;64805	HTR2A;KIT;P2RY12
GO:0016053	organic acid biosynthetic process	http://amigo.geneontology.org/amigo/term/GO:0016053	401	11	5.72651	1.92089	0.029568	0.373327	240;1543;3356;3479;8564;9370;10170;11343;27165;27306;51733	ADIPOQ;ALOX5;CYP1A1;DHRS9;GLS2;HPGDS;HTR2A;IGF1;KMO;MGLL;UPB1
GO:0001991	regulation of systemic arterial blood pressure by circulatory renin-angiotensin	http://amigo.geneontology.org/amigo/term/GO:0001991	19	2	0.271331	7.37107	0.0296005	0.373327	1359;1522	CPA3;CTSZ
GO:0021756	striatum development	http://amigo.geneontology.org/amigo/term/GO:0021756	19	2	0.271331	7.37107	0.0296005	0.373327	3624;23657	INHBA;SLC7A11
GO:0042832	defense response to protozoan	http://amigo.geneontology.org/amigo/term/GO:0042832	19	2	0.271331	7.37107	0.0296005	0.373327	6556;64581	CLEC7A;SLC11A1
GO:0048670	regulation of collateral sprouting	http://amigo.geneontology.org/amigo/term/GO:0048670	19	2	0.271331	7.37107	0.0296005	0.373327	4803;6696	NGF;SPP1
GO:0061081	positive regulation of myeloid leukocyte cytokine production involved in immune response	http://amigo.geneontology.org/amigo/term/GO:0061081	19	2	0.271331	7.37107	0.0296005	0.373327	948;2207	CD36;FCER1G
GO:0019373	epoxygenase P450 pathway	http://amigo.geneontology.org/amigo/term/GO:0019373	19	2	0.271331	7.37107	0.0296005	0.373327	1543;1545	CYP1A1;CYP1B1
GO:0000966	RNA 5'-end processing	http://amigo.geneontology.org/amigo/term/GO:0000966	19	2	0.271331	7.37107	0.0296005	0.373327	54913;55124	PIWIL2;RPP25
GO:0050954	sensory perception of mechanical stimulus	http://amigo.geneontology.org/amigo/term/GO:0050954	163	6	2.32773	2.57762	0.0297147	0.374118	332;1687;3356;3815;5025;63895	BIRC5;GSDME;HTR2A;KIT;P2RX4;PIEZO2
GO:0010243	response to organonitrogen compound	http://amigo.geneontology.org/amigo/term/GO:0010243	945	21	13.4951	1.55612	0.0298011	0.374118	135;348;728;948;1536;2207;2642;3356;3479;3645;5025;5029;5153;6531;6863;9365;9370;51237;54209;64805;245972	ADIPOQ;ADORA2A;APOE;ATP6V0D2;C5AR1;CD36;CYBB;FCER1G;GCGR;HTR2A;IGF1;INSRR;KL;MZB1;P2RX4;P2RY12;P2RY2;PDE1B;SLC6A3;TAC1;TREM2
GO:0043010	camera-type eye development	http://amigo.geneontology.org/amigo/term/GO:0043010	302	9	4.31273	2.08684	0.0298466	0.374118	1543;1545;2201;3624;5961;7287;23657;55714;56853	CELF4;CYP1A1;CYP1B1;FBN2;INHBA;PRPH2;SLC7A11;TENM3;TULP1
GO:0045778	positive regulation of ossification	http://amigo.geneontology.org/amigo/term/GO:0045778	82	4	1.17101	3.41586	0.0298512	0.374118	2201;3479;6863;9365	FBN2;IGF1;KL;TAC1
GO:0046427	positive regulation of JAK-STAT cascade	http://amigo.geneontology.org/amigo/term/GO:0046427	82	4	1.17101	3.41586	0.0298512	0.374118	1545;3479;3606;3815	CYP1B1;IGF1;IL18;KIT
GO:0048639	positive regulation of developmental growth	http://amigo.geneontology.org/amigo/term/GO:0048639	164	6	2.34201	2.5619	0.0304897	0.381639	2691;3479;4803;6531;51393;57699	CPNE5;GHRH;IGF1;NGF;SLC6A3;TRPV2
GO:0071241	cellular response to inorganic substance	http://amigo.geneontology.org/amigo/term/GO:0071241	209	7	2.98464	2.34534	0.0307448	0.384349	1536;1543;2691;5025;6331;57699;653361	CPNE5;CYBB;CYP1A1;GHRH;NCF1;P2RX4;SCN5A
GO:0046849	bone remodeling	http://amigo.geneontology.org/amigo/term/GO:0046849	83	4	1.18529	3.37471	0.0310233	0.385319	1513;6696;29887;81501	CTSK;DCSTAMP;SNX10;SPP1
GO:0045921	positive regulation of exocytosis	http://amigo.geneontology.org/amigo/term/GO:0045921	83	4	1.18529	3.37471	0.0310233	0.385319	2207;2243;2244;2266	FCER1G;FGA;FGB;FGG
GO:0071825	protein-lipid complex subunit organization	http://amigo.geneontology.org/amigo/term/GO:0071825	48	3	0.685467	4.37658	0.0310548	0.385319	335;348;9619	ABCG1;APOA1;APOE
GO:0150076	neuroinflammatory response	http://amigo.geneontology.org/amigo/term/GO:0150076	48	3	0.685467	4.37658	0.0310548	0.385319	135;3606;26228	ADORA2A;IL18;STAP1
GO:0002279	mast cell activation involved in immune response	http://amigo.geneontology.org/amigo/term/GO:0002279	48	3	0.685467	4.37658	0.0310548	0.385319	2207;3815;8832	CD84;FCER1G;KIT
GO:0008542	visual learning	http://amigo.geneontology.org/amigo/term/GO:0008542	48	3	0.685467	4.37658	0.0310548	0.385319	3815;5153;23657	KIT;PDE1B;SLC7A11
GO:0040008	regulation of growth	http://amigo.geneontology.org/amigo/term/GO:0040008	670	16	9.56798	1.67224	0.0312752	0.387571	348;948;2691;3479;3624;4099;4633;4803;6279;6531;6696;9133;51393;54437;57699;81501	APOE;CCNB2;CD36;CPNE5;DCSTAMP;GHRH;IGF1;INHBA;MAG;MYL2;NGF;S100A8;SEMA5B;SLC6A3;SPP1;TRPV2
GO:0044255	cellular lipid metabolic process	http://amigo.geneontology.org/amigo/term/GO:0044255	1065	23	15.2088	1.51228	0.0313282	0.387745	240;335;348;942;948;1543;1545;1607;3356;3815;3988;6484;9365;9370;9619;10170;11343;27306;55331;64805;80339;253782;255043	ABCG1;ACER3;ADIPOQ;ALOX5;APOA1;APOE;CD36;CD86;CERS6;CYP1A1;CYP1B1;DGKB;DHRS9;HPGDS;HTR2A;KIT;KL;LIPA;MGLL;P2RY12;PNPLA3;ST3GAL4;TMEM86B
GO:0048880	sensory system development	http://amigo.geneontology.org/amigo/term/GO:0048880	355	10	5.0696	1.97254	0.0317661	0.392676	1543;1545;2201;3624;4308;5961;7287;23657;55714;56853	CELF4;CYP1A1;CYP1B1;FBN2;INHBA;PRPH2;SLC7A11;TENM3;TRPM1;TULP1
GO:0048646	anatomical structure formation involved in morphogenesis	http://amigo.geneontology.org/amigo/term/GO:0048646	1067	23	15.2374	1.50945	0.0319089	0.393512	187;728;948;963;1306;1536;1545;2201;2626;2833;3576;3606;3624;3627;4633;5015;7849;10457;57801;79733;81501;84541;115650	APLNR;C5AR1;CD36;CD53;COL15A1;CXCL10;CXCL8;CXCR3;CYBB;CYP1B1;DCSTAMP;E2F8;FBN2;GATA4;GPNMB;HES4;IL18;INHBA;KBTBD8;MYL2;OTX2;PAX8;TNFRSF13C
GO:0051051	negative regulation of transport	http://amigo.geneontology.org/amigo/term/GO:0051051	458	12	6.5405	1.83472	0.0321057	0.393512	335;948;3356;3624;5569;5593;7200;7850;8832;9370;64805;112755	ADIPOQ;APOA1;CD36;CD84;HTR2A;IL1R2;INHBA;P2RY12;PKIA;PRKG2;STX1B;TRH
GO:0006082	organic acid metabolic process	http://amigo.geneontology.org/amigo/term/GO:0006082	1068	23	15.2517	1.50803	0.0322023	0.393512	176;240;948;1543;1545;3161;3356;3479;3815;6484;8564;9370;9962;10170;11343;23657;27165;27306;51733;80339;133584;259307;389434	ACAN;ADIPOQ;ALOX5;CD36;CYP1A1;CYP1B1;DHRS9;EGFLAM;GLS2;HMMR;HPGDS;HTR2A;IGF1;IL4I1;IYD;KIT;KMO;MGLL;PNPLA3;SLC23A2;SLC7A11;ST3GAL4;UPB1
GO:0002690	positive regulation of leukocyte chemotaxis	http://amigo.geneontology.org/amigo/term/GO:0002690	84	4	1.19957	3.33453	0.0322223	0.393512	728;1235;3576;3627	C5AR1;CCR6;CXCL10;CXCL8
GO:0050886	endocrine process	http://amigo.geneontology.org/amigo/term/GO:0050886	84	4	1.19957	3.33453	0.0322223	0.393512	1359;1522;3624;6863	CPA3;CTSZ;INHBA;TAC1
GO:0006928	movement of cell or subcellular component	http://amigo.geneontology.org/amigo/term/GO:0006928	1967	38	28.0899	1.3528	0.0322867	0.393512	335;348;728;962;1235;1545;2207;2626;2675;2826;2833;2841;3479;3576;3627;3815;4099;4321;4633;5015;5025;6279;6331;6708;6863;7345;8832;9370;10457;11240;23657;26228;29127;54210;54437;54443;64805;146909	ADIPOQ;ANLN;APOA1;APOE;C5AR1;CCR10;CCR6;CD48;CD84;CXCL10;CXCL8;CXCR3;CYP1B1;FCER1G;GATA4;GFRA2;GPNMB;GPR18;IGF1;KIF18B;KIT;MAG;MMP12;MYL2;OTX2;P2RX4;P2RY12;PADI2;RACGAP1;S100A8;SCN5A;SEMA5B;SLC7A11;SPTA1;STAP1;TAC1;TREM1;UCHL1
GO:0042053	regulation of dopamine metabolic process	http://amigo.geneontology.org/amigo/term/GO:0042053	20	2	0.285611	7.00252	0.0325851	0.393512	5153;6531	PDE1B;SLC6A3
GO:0042069	regulation of catecholamine metabolic process	http://amigo.geneontology.org/amigo/term/GO:0042069	20	2	0.285611	7.00252	0.0325851	0.393512	5153;6531	PDE1B;SLC6A3
GO:0042749	regulation of circadian sleep/wake cycle	http://amigo.geneontology.org/amigo/term/GO:0042749	20	2	0.285611	7.00252	0.0325851	0.393512	135;2691	ADORA2A;GHRH
GO:0050802	circadian sleep/wake cycle, sleep	http://amigo.geneontology.org/amigo/term/GO:0050802	20	2	0.285611	7.00252	0.0325851	0.393512	135;2691	ADORA2A;GHRH
GO:0002827	positive regulation of T-helper 1 type immune response	http://amigo.geneontology.org/amigo/term/GO:0002827	20	2	0.285611	7.00252	0.0325851	0.393512	3606;6556	IL18;SLC11A1
GO:0001562	response to protozoan	http://amigo.geneontology.org/amigo/term/GO:0001562	20	2	0.285611	7.00252	0.0325851	0.393512	6556;64581	CLEC7A;SLC11A1
GO:0045821	positive regulation of glycolytic process	http://amigo.geneontology.org/amigo/term/GO:0045821	20	2	0.285611	7.00252	0.0325851	0.393512	3356;3479	HTR2A;IGF1
GO:0007035	vacuolar acidification	http://amigo.geneontology.org/amigo/term/GO:0007035	20	2	0.285611	7.00252	0.0325851	0.393512	6556;245972	ATP6V0D2;SLC11A1
GO:0046697	decidualization	http://amigo.geneontology.org/amigo/term/GO:0046697	20	2	0.285611	7.00252	0.0325851	0.393512	1508;6696	CTSB;SPP1
GO:0042403	thyroid hormone metabolic process	http://amigo.geneontology.org/amigo/term/GO:0042403	20	2	0.285611	7.00252	0.0325851	0.393512	7849;389434	IYD;PAX8
GO:0010667	negative regulation of cardiac muscle cell apoptotic process	http://amigo.geneontology.org/amigo/term/GO:0010667	20	2	0.285611	7.00252	0.0325851	0.393512	2691;7849	GHRH;PAX8
GO:0017000	antibiotic biosynthetic process	http://amigo.geneontology.org/amigo/term/GO:0017000	20	2	0.285611	7.00252	0.0325851	0.393512	1536;1543	CYBB;CYP1A1
GO:0043046	DNA methylation involved in gamete generation	http://amigo.geneontology.org/amigo/term/GO:0043046	20	2	0.285611	7.00252	0.0325851	0.393512	55124;143689	PIWIL2;PIWIL4
GO:0051181	cofactor transport	http://amigo.geneontology.org/amigo/term/GO:0051181	49	3	0.699748	4.28726	0.0327413	0.393685	2352;9962;23657	FOLR3;SLC23A2;SLC7A11
GO:0002448	mast cell mediated immunity	http://amigo.geneontology.org/amigo/term/GO:0002448	49	3	0.699748	4.28726	0.0327413	0.393685	2207;3815;8832	CD84;FCER1G;KIT
GO:0098900	regulation of action potential	http://amigo.geneontology.org/amigo/term/GO:0098900	49	3	0.699748	4.28726	0.0327413	0.393685	948;6331;6863	CD36;SCN5A;TAC1
GO:0051962	positive regulation of nervous system development	http://amigo.geneontology.org/amigo/term/GO:0051962	512	13	7.31165	1.77798	0.0327576	0.393685	348;1272;3815;4099;4674;4803;5025;23316;51393;55714;57699;64805;392255	APOE;CNTN1;CPNE5;CUX2;GDF6;KIT;MAG;NAP1L2;NGF;P2RX4;P2RY12;TENM3;TRPV2
GO:0051899	membrane depolarization	http://amigo.geneontology.org/amigo/term/GO:0051899	85	4	1.21385	3.2953	0.033448	0.400531	135;777;5025;6331	ADORA2A;CACNA1E;P2RX4;SCN5A
GO:0006942	regulation of striated muscle contraction	http://amigo.geneontology.org/amigo/term/GO:0006942	85	4	1.21385	3.2953	0.033448	0.400531	2626;4633;5025;6331	GATA4;MYL2;P2RX4;SCN5A
GO:0000281	mitotic cytokinesis	http://amigo.geneontology.org/amigo/term/GO:0000281	85	4	1.21385	3.2953	0.033448	0.400531	1058;29127;54443;55165	ANLN;CENPA;CEP55;RACGAP1
GO:1903047	mitotic cell cycle process	http://amigo.geneontology.org/amigo/term/GO:1903047	788	18	11.2531	1.59956	0.0338655	0.405043	1058;1543;3161;3479;3624;5569;6241;9133;10457;10783;11178;29127;54443;55165;55388;79733;84930;146909	ANLN;CCNB2;CENPA;CEP55;CYP1A1;E2F8;GPNMB;HMMR;IGF1;INHBA;KIF18B;LZTS1;MASTL;MCM10;NEK6;PKIA;RACGAP1;RRM2
GO:0120036	plasma membrane bounded cell projection organization	http://amigo.geneontology.org/amigo/term/GO:0120036	1488	30	21.2495	1.4118	0.0340879	0.407213	135;335;348;1272;1522;2675;3815;4099;4803;5015;5025;6616;6696;6708;7287;7345;23098;23316;26228;29887;51393;54437;54443;55714;57699;64284;64805;112755;342035;349667	ADORA2A;ANLN;APOA1;APOE;CNTN1;CPNE5;CTSZ;CUX2;GFRA2;GLDN;KIT;MAG;NGF;OTX2;P2RX4;P2RY12;RAB17;RTN4RL2;SARM1;SEMA5B;SNAP25;SNX10;SPP1;SPTA1;STAP1;STX1B;TENM3;TRPV2;TULP1;UCHL1
GO:0010959	regulation of metal ion transport	http://amigo.geneontology.org/amigo/term/GO:0010959	360	10	5.14101	1.94514	0.0344527	0.411078	135;187;1272;3356;3627;5025;6331;8832;51393;64805	ADORA2A;APLNR;CD84;CNTN1;CXCL10;HTR2A;P2RX4;P2RY12;SCN5A;TRPV2
GO:1902105	regulation of leukocyte differentiation	http://amigo.geneontology.org/amigo/term/GO:1902105	263	8	3.75579	2.13004	0.0355306	0.418719	942;3606;3624;7305;9308;9370;81501;150372	ADIPOQ;CD83;CD86;DCSTAMP;IL18;INHBA;NFAM1;TYROBP
GO:0015874	norepinephrine transport	http://amigo.geneontology.org/amigo/term/GO:0015874	21	2	0.299892	6.66907	0.0356822	0.418719	135;64805	ADORA2A;P2RY12
GO:0030813	positive regulation of nucleotide catabolic process	http://amigo.geneontology.org/amigo/term/GO:0030813	21	2	0.299892	6.66907	0.0356822	0.418719	3356;3479	HTR2A;IGF1
GO:0051197	positive regulation of coenzyme metabolic process	http://amigo.geneontology.org/amigo/term/GO:0051197	21	2	0.299892	6.66907	0.0356822	0.418719	3356;3479	HTR2A;IGF1
GO:0050857	positive regulation of antigen receptor-mediated signaling pathway	http://amigo.geneontology.org/amigo/term/GO:0050857	21	2	0.299892	6.66907	0.0356822	0.418719	26228;150372	NFAM1;STAP1
GO:0035813	regulation of renal sodium excretion	http://amigo.geneontology.org/amigo/term/GO:0035813	21	2	0.299892	6.66907	0.0356822	0.418719	135;6863	ADORA2A;TAC1
GO:0045026	plasma membrane fusion	http://amigo.geneontology.org/amigo/term/GO:0045026	21	2	0.299892	6.66907	0.0356822	0.418719	2352;390243	FOLR3;IZUMO1R
GO:0045624	positive regulation of T-helper cell differentiation	http://amigo.geneontology.org/amigo/term/GO:0045624	21	2	0.299892	6.66907	0.0356822	0.418719	942;3606	CD86;IL18
GO:0010804	negative regulation of tumor necrosis factor-mediated signaling pathway	http://amigo.geneontology.org/amigo/term/GO:0010804	21	2	0.299892	6.66907	0.0356822	0.418719	335;9370	ADIPOQ;APOA1
GO:0042953	lipoprotein transport	http://amigo.geneontology.org/amigo/term/GO:0042953	21	2	0.299892	6.66907	0.0356822	0.418719	948;4481	CD36;MSR1
GO:0044872	lipoprotein localization	http://amigo.geneontology.org/amigo/term/GO:0044872	21	2	0.299892	6.66907	0.0356822	0.418719	948;4481	CD36;MSR1
GO:0043567	regulation of insulin-like growth factor receptor signaling pathway	http://amigo.geneontology.org/amigo/term/GO:0043567	21	2	0.299892	6.66907	0.0356822	0.418719	2691;3479	GHRH;IGF1
GO:1901739	regulation of myoblast fusion	http://amigo.geneontology.org/amigo/term/GO:1901739	21	2	0.299892	6.66907	0.0356822	0.418719	963;3627	CD53;CXCL10
GO:0045649	regulation of macrophage differentiation	http://amigo.geneontology.org/amigo/term/GO:0045649	21	2	0.299892	6.66907	0.0356822	0.418719	3624;9370	ADIPOQ;INHBA
GO:0015893	drug transport	http://amigo.geneontology.org/amigo/term/GO:0015893	216	7	3.0846	2.26934	0.0357903	0.419493	135;2352;3356;3624;6531;6556;23657	ADORA2A;FOLR3;HTR2A;INHBA;SLC11A1;SLC6A3;SLC7A11
GO:0048010	vascular endothelial growth factor receptor signaling pathway	http://amigo.geneontology.org/amigo/term/GO:0048010	87	4	1.24241	3.21955	0.0359804	0.421224	1536;4688;4689;653361	CYBB;NCF1;NCF2;NCF4
GO:1901342	regulation of vasculature development	http://amigo.geneontology.org/amigo/term/GO:1901342	313	9	4.46982	2.0135	0.0362489	0.422945	187;728;1536;1545;2626;3576;3627;3815;10457	APLNR;C5AR1;CXCL10;CXCL8;CYBB;CYP1B1;GATA4;GPNMB;KIT
GO:2000351	regulation of endothelial cell apoptotic process	http://amigo.geneontology.org/amigo/term/GO:2000351	51	3	0.728309	4.11913	0.0362549	0.422945	2243;2244;2266	FGA;FGB;FGG
GO:0002720	positive regulation of cytokine production involved in immune response	http://amigo.geneontology.org/amigo/term/GO:0002720	51	3	0.728309	4.11913	0.0362549	0.422945	948;2207;3606	CD36;FCER1G;IL18
GO:0051048	negative regulation of secretion	http://amigo.geneontology.org/amigo/term/GO:0051048	217	7	3.09888	2.25888	0.0365532	0.425428	335;3624;7200;7850;8832;9370;64805	ADIPOQ;APOA1;CD84;IL1R2;INHBA;P2RY12;TRH
GO:0045665	negative regulation of neuron differentiation	http://amigo.geneontology.org/amigo/term/GO:0045665	217	7	3.09888	2.25888	0.0365532	0.425428	348;1522;4099;6696;54437;112755;349667	APOE;CTSZ;MAG;RTN4RL2;SEMA5B;SPP1;STX1B
GO:0031644	regulation of neurological system process	http://amigo.geneontology.org/amigo/term/GO:0031644	128	5	1.82791	2.73536	0.0366767	0.425869	4099;11343;23316;56853;112755	CELF4;CUX2;MAG;MGLL;STX1B
GO:0071347	cellular response to interleukin-1	http://amigo.geneontology.org/amigo/term/GO:0071347	128	5	1.82791	2.73536	0.0366767	0.425869	2244;2266;3576;7850;8564	CXCL8;FGB;FGG;IL1R2;KMO
GO:0034446	substrate adhesion-dependent cell spreading	http://amigo.geneontology.org/amigo/term/GO:0034446	88	4	1.25669	3.18296	0.037287	0.432035	335;2243;2244;2266	APOA1;FGA;FGB;FGG
GO:0031346	positive regulation of cell projection organization	http://amigo.geneontology.org/amigo/term/GO:0031346	365	10	5.21241	1.9185	0.0372946	0.432035	348;1272;3815;4803;23316;51393;54443;55714;57699;64805	ANLN;APOE;CNTN1;CPNE5;CUX2;KIT;NGF;P2RY12;TENM3;TRPV2
GO:0009581	detection of external stimulus	http://amigo.geneontology.org/amigo/term/GO:0009581	129	5	1.84219	2.71416	0.0377297	0.435555	3356;3815;7287;54437;63895	HTR2A;KIT;PIEZO2;SEMA5B;TULP1
GO:0071901	negative regulation of protein serine/threonine kinase activity	http://amigo.geneontology.org/amigo/term/GO:0071901	129	5	1.84219	2.71416	0.0377297	0.435555	348;5569;5570;7345;9370	ADIPOQ;APOE;PKIA;PKIB;UCHL1
GO:0019884	antigen processing and presentation of exogenous antigen	http://amigo.geneontology.org/amigo/term/GO:0019884	129	5	1.84219	2.71416	0.0377297	0.435555	912;948;1520;2207;29127	CD1D;CD36;CTSS;FCER1G;RACGAP1
GO:0010524	positive regulation of calcium ion transport into cytosol	http://amigo.geneontology.org/amigo/term/GO:0010524	52	3	0.74259	4.03992	0.0380814	0.438597	187;3627;5025	APLNR;CXCL10;P2RX4
GO:2000242	negative regulation of reproductive process	http://amigo.geneontology.org/amigo/term/GO:2000242	52	3	0.74259	4.03992	0.0380814	0.438597	3479;27306;84072	HORMAD1;HPGDS;IGF1
GO:0046677	response to antibiotic	http://amigo.geneontology.org/amigo/term/GO:0046677	316	9	4.51266	1.99439	0.0381469	0.438843	249;1440;1536;1543;1545;6279;6531;7200;9370	ADIPOQ;ALPL;CSF3;CYBB;CYP1A1;CYP1B1;S100A8;SLC6A3;TRH
GO:0045639	positive regulation of myeloid cell differentiation	http://amigo.geneontology.org/amigo/term/GO:0045639	89	4	1.27097	3.1472	0.0386207	0.439449	1440;3624;81501;338382	CSF3;DCSTAMP;INHBA;RAB7B
GO:0032635	interleukin-6 production	http://amigo.geneontology.org/amigo/term/GO:0032635	130	5	1.85647	2.69328	0.0388011	0.439449	671;948;2207;3606;338382	BPI;CD36;FCER1G;IL18;RAB7B
GO:1904892	regulation of STAT cascade	http://amigo.geneontology.org/amigo/term/GO:1904892	130	5	1.85647	2.69328	0.0388011	0.439449	1545;3479;3606;3815;64109	CRLF2;CYP1B1;IGF1;IL18;KIT
GO:0010884	positive regulation of lipid storage	http://amigo.geneontology.org/amigo/term/GO:0010884	22	2	0.314173	6.36593	0.0388881	0.439449	948;4481	CD36;MSR1
GO:0042573	retinoic acid metabolic process	http://amigo.geneontology.org/amigo/term/GO:0042573	22	2	0.314173	6.36593	0.0388881	0.439449	1543;10170	CYP1A1;DHRS9
GO:0035812	renal sodium excretion	http://amigo.geneontology.org/amigo/term/GO:0035812	22	2	0.314173	6.36593	0.0388881	0.439449	135;6863	ADORA2A;TAC1
GO:0032799	low-density lipoprotein receptor particle metabolic process	http://amigo.geneontology.org/amigo/term/GO:0032799	22	2	0.314173	6.36593	0.0388881	0.439449	348;9370	ADIPOQ;APOE
GO:0035929	steroid hormone secretion	http://amigo.geneontology.org/amigo/term/GO:0035929	22	2	0.314173	6.36593	0.0388881	0.439449	3624;6863	INHBA;TAC1
GO:0046823	negative regulation of nucleocytoplasmic transport	http://amigo.geneontology.org/amigo/term/GO:0046823	22	2	0.314173	6.36593	0.0388881	0.439449	948;5569	CD36;PKIA
GO:0044321	response to leptin	http://amigo.geneontology.org/amigo/term/GO:0044321	22	2	0.314173	6.36593	0.0388881	0.439449	2244;2691	FGB;GHRH
GO:0009595	detection of biotic stimulus	http://amigo.geneontology.org/amigo/term/GO:0009595	22	2	0.314173	6.36593	0.0388881	0.439449	912;54209	CD1D;TREM2
GO:0042094	interleukin-2 biosynthetic process	http://amigo.geneontology.org/amigo/term/GO:0042094	22	2	0.314173	6.36593	0.0388881	0.439449	942;3606	CD86;IL18
GO:0033622	integrin activation	http://amigo.geneontology.org/amigo/term/GO:0033622	22	2	0.314173	6.36593	0.0388881	0.439449	51237;64805	MZB1;P2RY12
GO:0032674	regulation of interleukin-5 production	http://amigo.geneontology.org/amigo/term/GO:0032674	22	2	0.314173	6.36593	0.0388881	0.439449	3568;64109	CRLF2;IL5RA
GO:0010529	negative regulation of transposition	http://amigo.geneontology.org/amigo/term/GO:0010529	22	2	0.314173	6.36593	0.0388881	0.439449	55124;143689	PIWIL2;PIWIL4
GO:0097191	extrinsic apoptotic signaling pathway	http://amigo.geneontology.org/amigo/term/GO:0097191	220	7	3.14173	2.22807	0.0389061	0.439449	2243;2244;2266;3479;3624;4118;4803	FGA;FGB;FGG;IGF1;INHBA;MAL;NGF
GO:0000280	nuclear division	http://amigo.geneontology.org/amigo/term/GO:0000280	420	11	5.99784	1.83399	0.0392883	0.443122	3479;9133;10783;29127;54443;55124;55165;84072;84930;130951;146909	ANLN;CCNB2;CEP55;HORMAD1;IGF1;KIF18B;M1AP;MASTL;NEK6;PIWIL2;RACGAP1
GO:0044770	cell cycle phase transition	http://amigo.geneontology.org/amigo/term/GO:0044770	526	13	7.51158	1.73066	0.0393204	0.443122	1543;3161;3624;5569;6241;9133;10457;10783;11178;54443;55388;79733;84930	ANLN;CCNB2;CYP1A1;E2F8;GPNMB;HMMR;INHBA;LZTS1;MASTL;MCM10;NEK6;PKIA;RRM2
GO:1901698	response to nitrogen compound	http://amigo.geneontology.org/amigo/term/GO:1901698	1033	22	14.7518	1.49134	0.0396549	0.446387	135;348;728;948;1536;2207;2642;2769;3356;3479;3645;5025;5029;5153;6531;6863;9365;9370;51237;54209;64805;245972	ADIPOQ;ADORA2A;APOE;ATP6V0D2;C5AR1;CD36;CYBB;FCER1G;GCGR;GNA15;HTR2A;IGF1;INSRR;KL;MZB1;P2RX4;P2RY12;P2RY2;PDE1B;SLC6A3;TAC1;TREM2
GO:0008217	regulation of blood pressure	http://amigo.geneontology.org/amigo/term/GO:0008217	175	6	2.4991	2.40086	0.0398952	0.446526	1359;1522;2642;5025;6863;9370	ADIPOQ;CPA3;CTSZ;GCGR;P2RX4;TAC1
GO:0031295	T cell costimulation	http://amigo.geneontology.org/amigo/term/GO:0031295	53	3	0.75687	3.96369	0.0399542	0.446526	942;115650;151888	BTLA;CD86;TNFRSF13C
GO:0044380	protein localization to cytoskeleton	http://amigo.geneontology.org/amigo/term/GO:0044380	53	3	0.75687	3.96369	0.0399542	0.446526	3356;29887;54443	ANLN;HTR2A;SNX10
GO:0007632	visual behavior	http://amigo.geneontology.org/amigo/term/GO:0007632	53	3	0.75687	3.96369	0.0399542	0.446526	3815;5153;23657	KIT;PDE1B;SLC7A11
GO:0030334	regulation of cell migration	http://amigo.geneontology.org/amigo/term/GO:0030334	804	18	11.4816	1.56773	0.0399689	0.446526	348;728;1235;1545;2833;2841;3479;3576;3627;3815;5025;6863;9370;10457;11240;26228;54437;64805	ADIPOQ;APOE;C5AR1;CCR6;CXCL10;CXCL8;CXCR3;CYP1B1;GPNMB;GPR18;IGF1;KIT;P2RX4;P2RY12;PADI2;SEMA5B;STAP1;TAC1
GO:0046634	regulation of alpha-beta T cell activation	http://amigo.geneontology.org/amigo/term/GO:0046634	90	4	1.28525	3.11223	0.0399814	0.446526	135;942;3606;9308	ADORA2A;CD83;CD86;IL18
GO:0035249	synaptic transmission, glutamatergic	http://amigo.geneontology.org/amigo/term/GO:0035249	90	4	1.28525	3.11223	0.0399814	0.446526	135;2912;3356;8564	ADORA2A;GRM2;HTR2A;KMO
GO:0010721	negative regulation of cell development	http://amigo.geneontology.org/amigo/term/GO:0010721	319	9	4.5555	1.97563	0.0401117	0.447479	348;1522;3479;4099;6696;26228;54437;112755;349667	APOE;CTSZ;IGF1;MAG;RTN4RL2;SEMA5B;SPP1;STAP1;STX1B
GO:0008361	regulation of cell size	http://amigo.geneontology.org/amigo/term/GO:0008361	176	6	2.51338	2.38722	0.0408318	0.455003	348;4099;4803;6696;51393;54437	APOE;MAG;NGF;SEMA5B;SPP1;TRPV2
GO:0050729	positive regulation of inflammatory response	http://amigo.geneontology.org/amigo/term/GO:0050729	132	5	1.88504	2.65247	0.0409993	0.456358	2207;3606;6279;6863;26228	FCER1G;IL18;S100A8;STAP1;TAC1
GO:0030516	regulation of axon extension	http://amigo.geneontology.org/amigo/term/GO:0030516	91	4	1.29953	3.07803	0.0413692	0.45996	348;4099;51393;54437	APOE;MAG;SEMA5B;TRPV2
GO:0009790	embryo development	http://amigo.geneontology.org/amigo/term/GO:0009790	980	21	13.995	1.50054	0.0415162	0.460441	187;335;2201;2626;3235;3479;3576;3624;3815;5015;5079;7849;9133;9370;25819;29127;56853;57801;79733;84072;84541	ADIPOQ;APLNR;APOA1;CCNB2;CELF4;CXCL8;E2F8;FBN2;GATA4;HES4;HORMAD1;HOXD9;IGF1;INHBA;KBTBD8;KIT;NOCT;OTX2;PAX5;PAX8;RACGAP1
GO:0050853	B cell receptor signaling pathway	http://amigo.geneontology.org/amigo/term/GO:0050853	54	3	0.771151	3.89029	0.0418729	0.460441	5079;26228;150372	NFAM1;PAX5;STAP1
GO:0035036	sperm-egg recognition	http://amigo.geneontology.org/amigo/term/GO:0035036	54	3	0.771151	3.89029	0.0418729	0.460441	1047;2352;390243	CLGN;FOLR3;IZUMO1R
GO:0031294	lymphocyte costimulation	http://amigo.geneontology.org/amigo/term/GO:0031294	54	3	0.771151	3.89029	0.0418729	0.460441	942;115650;151888	BTLA;CD86;TNFRSF13C
GO:0007423	sensory organ development	http://amigo.geneontology.org/amigo/term/GO:0007423	531	13	7.58298	1.71436	0.0418761	0.460441	1543;1545;1687;2201;3624;3815;4308;5961;7287;7849;23657;55714;56853	CELF4;CYP1A1;CYP1B1;FBN2;GSDME;INHBA;KIT;PAX8;PRPH2;SLC7A11;TENM3;TRPM1;TULP1
GO:0006629	lipid metabolic process	http://amigo.geneontology.org/amigo/term/GO:0006629	1395	28	19.9214	1.40552	0.0419308	0.460441	123;240;335;348;942;948;1543;1545;1607;3356;3815;3988;5244;6484;6696;9365;9370;9619;10170;11343;23646;27306;51171;55331;64805;80339;253782;255043	ABCB4;ABCG1;ACER3;ADIPOQ;ALOX5;APOA1;APOE;CD36;CD86;CERS6;CYP1A1;CYP1B1;DGKB;DHRS9;HPGDS;HSD17B14;HTR2A;KIT;KL;LIPA;MGLL;P2RY12;PLD3;PLIN2;PNPLA3;SPP1;ST3GAL4;TMEM86B
GO:0046631	alpha-beta T cell activation	http://amigo.geneontology.org/amigo/term/GO:0046631	133	5	1.89932	2.63253	0.0421262	0.460441	135;942;2841;3606;9308	ADORA2A;CD83;CD86;GPR18;IL18
GO:0009404	toxin metabolic process	http://amigo.geneontology.org/amigo/term/GO:0009404	23	2	0.328453	6.08915	0.042199	0.460441	1543;1545	CYP1A1;CYP1B1
GO:0072243	metanephric nephron epithelium development	http://amigo.geneontology.org/amigo/term/GO:0072243	23	2	0.328453	6.08915	0.042199	0.460441	7849;9370	ADIPOQ;PAX8
GO:0022410	circadian sleep/wake cycle process	http://amigo.geneontology.org/amigo/term/GO:0022410	23	2	0.328453	6.08915	0.042199	0.460441	135;2691	ADORA2A;GHRH
GO:0072215	regulation of metanephros development	http://amigo.geneontology.org/amigo/term/GO:0072215	23	2	0.328453	6.08915	0.042199	0.460441	7849;9370	ADIPOQ;PAX8
GO:0010664	negative regulation of striated muscle cell apoptotic process	http://amigo.geneontology.org/amigo/term/GO:0010664	23	2	0.328453	6.08915	0.042199	0.460441	2691;7849	GHRH;PAX8
GO:0090023	positive regulation of neutrophil chemotaxis	http://amigo.geneontology.org/amigo/term/GO:0090023	23	2	0.328453	6.08915	0.042199	0.460441	728;3576	C5AR1;CXCL8
GO:0032753	positive regulation of interleukin-4 production	http://amigo.geneontology.org/amigo/term/GO:0032753	23	2	0.328453	6.08915	0.042199	0.460441	942;2207	CD86;FCER1G
GO:0031629	synaptic vesicle fusion to presynaptic active zone membrane	http://amigo.geneontology.org/amigo/term/GO:0031629	23	2	0.328453	6.08915	0.042199	0.460441	6616;112755	SNAP25;STX1B
GO:0010528	regulation of transposition	http://amigo.geneontology.org/amigo/term/GO:0010528	23	2	0.328453	6.08915	0.042199	0.460441	55124;143689	PIWIL2;PIWIL4
GO:0032634	interleukin-5 production	http://amigo.geneontology.org/amigo/term/GO:0032634	23	2	0.328453	6.08915	0.042199	0.460441	3568;64109	CRLF2;IL5RA
GO:0015908	fatty acid transport	http://amigo.geneontology.org/amigo/term/GO:0015908	92	4	1.31381	3.04457	0.042784	0.466313	123;348;948;5025	APOE;CD36;P2RX4;PLIN2
GO:0060560	developmental growth involved in morphogenesis	http://amigo.geneontology.org/amigo/term/GO:0060560	225	7	3.21313	2.17856	0.0430444	0.468637	348;4099;4803;6696;51393;54437;57699	APOE;CPNE5;MAG;NGF;SEMA5B;SPP1;TRPV2
GO:0010631	epithelial cell migration	http://amigo.geneontology.org/amigo/term/GO:0010631	274	8	3.91288	2.04453	0.0434791	0.472853	335;348;1235;1545;3815;5025;6863;54443	ANLN;APOA1;APOE;CCR6;CYP1B1;KIT;P2RX4;TAC1
GO:0030308	negative regulation of cell growth	http://amigo.geneontology.org/amigo/term/GO:0030308	179	6	2.55622	2.34721	0.0437249	0.475007	3624;4099;4633;6696;54437;81501	DCSTAMP;INHBA;MAG;MYL2;SEMA5B;SPP1
GO:0044703	multi-organism reproductive process	http://amigo.geneontology.org/amigo/term/GO:0044703	986	21	14.0806	1.49141	0.0438242	0.475567	1047;1235;1508;1543;2352;3235;3479;3624;3815;5079;6696;6863;27306;29127;55124;56853;84072;84930;130951;143689;390243	CCR6;CELF4;CLGN;CTSB;CYP1A1;FOLR3;HORMAD1;HOXD9;HPGDS;IGF1;INHBA;IZUMO1R;KIT;M1AP;MASTL;PAX5;PIWIL2;PIWIL4;RACGAP1;SPP1;TAC1
GO:0030030	cell projection organization	http://amigo.geneontology.org/amigo/term/GO:0030030	1522	30	21.735	1.38026	0.0438997	0.475866	135;335;348;1272;1522;2675;3815;4099;4803;5015;5025;6616;6696;6708;7287;7345;23098;23316;26228;29887;51393;54437;54443;55714;57699;64284;64805;112755;342035;349667	ADORA2A;ANLN;APOA1;APOE;CNTN1;CPNE5;CTSZ;CUX2;GFRA2;GLDN;KIT;MAG;NGF;OTX2;P2RX4;P2RY12;RAB17;RTN4RL2;SARM1;SEMA5B;SNAP25;SNX10;SPP1;SPTA1;STAP1;STX1B;TENM3;TRPV2;TULP1;UCHL1
GO:1901361	organic cyclic compound catabolic process	http://amigo.geneontology.org/amigo/term/GO:1901361	645	15	9.21097	1.62849	0.0441129	0.477658	348;644;1543;3356;3479;6531;6556;6696;8564;10643;25819;51171;51733;55821;259307	ALLC;APOE;BLVRA;CYP1A1;HSD17B14;HTR2A;IGF1;IGF2BP3;IL4I1;KMO;NOCT;SLC11A1;SLC6A3;SPP1;UPB1
GO:0097530	granulocyte migration	http://amigo.geneontology.org/amigo/term/GO:0097530	135	5	1.92788	2.59353	0.0444357	0.48063	728;2207;3576;3627;6279	C5AR1;CXCL10;CXCL8;FCER1G;S100A8
GO:0050770	regulation of axonogenesis	http://amigo.geneontology.org/amigo/term/GO:0050770	180	6	2.5705	2.33417	0.0447171	0.483149	348;4099;4803;6696;51393;54437	APOE;MAG;NGF;SEMA5B;SPP1;TRPV2
GO:0008610	lipid biosynthetic process	http://amigo.geneontology.org/amigo/term/GO:0008610	703	16	10.0392	1.59375	0.0451641	0.484825	240;335;348;1543;3356;6484;9365;9370;9619;10170;11343;27306;51171;55331;80339;253782	ABCG1;ACER3;ADIPOQ;ALOX5;APOA1;APOE;CERS6;CYP1A1;DHRS9;HPGDS;HSD17B14;HTR2A;KL;MGLL;PNPLA3;ST3GAL4
GO:0042430	indole-containing compound metabolic process	http://amigo.geneontology.org/amigo/term/GO:0042430	24	2	0.342734	5.83543	0.0456113	0.484825	5153;8564	KMO;PDE1B
GO:0044062	regulation of excretion	http://amigo.geneontology.org/amigo/term/GO:0044062	24	2	0.342734	5.83543	0.0456113	0.484825	135;6863	ADORA2A;TAC1
GO:0048520	positive regulation of behavior	http://amigo.geneontology.org/amigo/term/GO:0048520	24	2	0.342734	5.83543	0.0456113	0.484825	135;2691	ADORA2A;GHRH
GO:0042104	positive regulation of activated T cell proliferation	http://amigo.geneontology.org/amigo/term/GO:0042104	24	2	0.342734	5.83543	0.0456113	0.484825	3479;3606	IGF1;IL18
GO:0150077	regulation of neuroinflammatory response	http://amigo.geneontology.org/amigo/term/GO:0150077	24	2	0.342734	5.83543	0.0456113	0.484825	3606;26228	IL18;STAP1
GO:0031664	regulation of lipopolysaccharide-mediated signaling pathway	http://amigo.geneontology.org/amigo/term/GO:0031664	24	2	0.342734	5.83543	0.0456113	0.484825	948;4064	CD180;CD36
GO:0008210	estrogen metabolic process	http://amigo.geneontology.org/amigo/term/GO:0008210	24	2	0.342734	5.83543	0.0456113	0.484825	1545;51171	CYP1B1;HSD17B14
GO:0099500	vesicle fusion to plasma membrane	http://amigo.geneontology.org/amigo/term/GO:0099500	24	2	0.342734	5.83543	0.0456113	0.484825	6616;112755	SNAP25;STX1B
GO:0099632	protein transport within plasma membrane	http://amigo.geneontology.org/amigo/term/GO:0099632	24	2	0.342734	5.83543	0.0456113	0.484825	6616;112755	SNAP25;STX1B
GO:0099637	neurotransmitter receptor transport	http://amigo.geneontology.org/amigo/term/GO:0099637	24	2	0.342734	5.83543	0.0456113	0.484825	6616;112755	SNAP25;STX1B
GO:0007589	body fluid secretion	http://amigo.geneontology.org/amigo/term/GO:0007589	94	4	1.34237	2.9798	0.0456947	0.484825	2691;5029;6531;6863	GHRH;P2RY2;SLC6A3;TAC1
GO:0002702	positive regulation of production of molecular mediator of immune response	http://amigo.geneontology.org/amigo/term/GO:0002702	94	4	1.34237	2.9798	0.0456947	0.484825	948;2207;3606;51237	CD36;FCER1G;IL18;MZB1
GO:0071396	cellular response to lipid	http://amigo.geneontology.org/amigo/term/GO:0071396	593	14	8.46838	1.65321	0.0457894	0.484825	942;948;1440;3576;3606;3624;3627;4064;5244;6696;8564;9516;11240;26228	ABCB4;CD180;CD36;CD86;CSF3;CXCL10;CXCL8;IL18;INHBA;KMO;LITAF;PADI2;SPP1;STAP1
GO:0090132	epithelium migration	http://amigo.geneontology.org/amigo/term/GO:0090132	277	8	3.95572	2.02239	0.0458354	0.484825	335;348;1235;1545;3815;5025;6863;54443	ANLN;APOA1;APOE;CCR6;CYP1B1;KIT;P2RX4;TAC1
GO:0072577	endothelial cell apoptotic process	http://amigo.geneontology.org/amigo/term/GO:0072577	56	3	0.799712	3.75135	0.0458467	0.484825	2243;2244;2266	FGA;FGB;FGG
GO:2000514	regulation of CD4-positive, alpha-beta T cell activation	http://amigo.geneontology.org/amigo/term/GO:2000514	56	3	0.799712	3.75135	0.0458467	0.484825	942;3606;9308	CD83;CD86;IL18
GO:0031663	lipopolysaccharide-mediated signaling pathway	http://amigo.geneontology.org/amigo/term/GO:0031663	56	3	0.799712	3.75135	0.0458467	0.484825	948;3606;4064	CD180;CD36;IL18
GO:0000768	syncytium formation by plasma membrane fusion	http://amigo.geneontology.org/amigo/term/GO:0000768	56	3	0.799712	3.75135	0.0458467	0.484825	963;3627;81501	CD53;CXCL10;DCSTAMP
GO:0140253	cell-cell fusion	http://amigo.geneontology.org/amigo/term/GO:0140253	56	3	0.799712	3.75135	0.0458467	0.484825	963;3627;81501	CD53;CXCL10;DCSTAMP
GO:0045859	regulation of protein kinase activity	http://amigo.geneontology.org/amigo/term/GO:0045859	761	17	10.8675	1.5643	0.045906	0.484937	135;348;728;3356;3479;3606;3627;3815;4803;5569;5570;6556;7345;9133;9370;26228;653361	ADIPOQ;ADORA2A;APOE;C5AR1;CCNB2;CXCL10;HTR2A;IGF1;IL18;KIT;NCF1;NGF;PKIA;PKIB;SLC11A1;STAP1;UCHL1
GO:0051924	regulation of calcium ion transport	http://amigo.geneontology.org/amigo/term/GO:0051924	229	7	3.27025	2.14051	0.0465529	0.491249	135;187;3627;5025;8832;51393;64805	ADORA2A;APLNR;CD84;CXCL10;P2RX4;P2RY12;TRPV2
GO:0050768	negative regulation of neurogenesis	http://amigo.geneontology.org/amigo/term/GO:0050768	278	8	3.97	2.01511	0.0466391	0.491637	348;1522;4099;6696;26228;54437;112755;349667	APOE;CTSZ;MAG;RTN4RL2;SEMA5B;SPP1;STAP1;STX1B
GO:0060078	regulation of postsynaptic membrane potential	http://amigo.geneontology.org/amigo/term/GO:0060078	137	5	1.95644	2.55566	0.0468197	0.491667	135;5025;23316;56853;112755	ADORA2A;CELF4;CUX2;P2RX4;STX1B
GO:0002700	regulation of production of molecular mediator of immune response	http://amigo.geneontology.org/amigo/term/GO:0002700	137	5	1.95644	2.55566	0.0468197	0.491667	335;948;2207;3606;51237	APOA1;CD36;FCER1G;IL18;MZB1
GO:0043067	regulation of programmed cell death	http://amigo.geneontology.org/amigo/term/GO:0043067	1531	30	21.8636	1.37215	0.0468201	0.491667	135;332;348;728;1041;1508;1522;1545;1687;2207;2243;2244;2266;2691;3001;3479;3624;3645;3815;4099;4118;4803;6279;7849;9370;23098;23657;27165;79626;392255	ADIPOQ;ADORA2A;APOE;BIRC5;C5AR1;CDSN;CTSB;CTSZ;CYP1B1;FCER1G;FGA;FGB;FGG;GDF6;GHRH;GLS2;GSDME;GZMA;IGF1;INHBA;INSRR;KIT;MAG;MAL;NGF;PAX8;S100A8;SARM1;SLC7A11;TNFAIP8L2
GO:0019953	sexual reproduction	http://amigo.geneontology.org/amigo/term/GO:0019953	820	18	11.7101	1.53714	0.0468396	0.491667	1047;1235;2352;3235;3479;3624;3815;5079;6863;27306;29127;55124;56853;84072;84930;130951;143689;390243	CCR6;CELF4;CLGN;FOLR3;HORMAD1;HOXD9;HPGDS;IGF1;INHBA;IZUMO1R;KIT;M1AP;MASTL;PAX5;PIWIL2;PIWIL4;RACGAP1;TAC1
GO:0032649	regulation of interferon-gamma production	http://amigo.geneontology.org/amigo/term/GO:0032649	95	4	1.35665	2.94843	0.0471906	0.49483	3606;3624;6556;115650	IL18;INHBA;SLC11A1;TNFRSF13C
GO:0001525	angiogenesis	http://amigo.geneontology.org/amigo/term/GO:0001525	487	12	6.95464	1.72547	0.0474584	0.496219	187;728;1306;1536;1545;2626;2833;3576;3606;3627;10457;79733	APLNR;C5AR1;COL15A1;CXCL10;CXCL8;CXCR3;CYBB;CYP1B1;E2F8;GATA4;GPNMB;IL18
GO:0002697	regulation of immune effector process	http://amigo.geneontology.org/amigo/term/GO:0002697	381	10	5.4409	1.83793	0.0474726	0.496219	335;728;912;942;948;2207;3606;4321;8832;51237	APOA1;C5AR1;CD1D;CD36;CD84;CD86;FCER1G;IL18;MMP12;MZB1
GO:0001667	ameboidal-type cell migration	http://amigo.geneontology.org/amigo/term/GO:0001667	381	10	5.4409	1.83793	0.0474726	0.496219	335;348;1235;1545;3815;5025;6863;54437;54443;64805	ANLN;APOA1;APOE;CCR6;CYP1B1;KIT;P2RX4;P2RY12;SEMA5B;TAC1
GO:0043112	receptor metabolic process	http://amigo.geneontology.org/amigo/term/GO:0043112	183	6	2.61334	2.29591	0.0477778	0.498604	348;948;2207;3576;6616;9370	ADIPOQ;APOE;CD36;CXCL8;FCER1G;SNAP25
GO:0050701	interleukin-1 secretion	http://amigo.geneontology.org/amigo/term/GO:0050701	57	3	0.813993	3.68554	0.0479012	0.498604	335;948;7850	APOA1;CD36;IL1R2
GO:0050854	regulation of antigen receptor-mediated signaling pathway	http://amigo.geneontology.org/amigo/term/GO:0050854	57	3	0.813993	3.68554	0.0479012	0.498604	5079;26228;150372	NFAM1;PAX5;STAP1
GO:0002768	immune response-regulating cell surface receptor signaling pathway	http://amigo.geneontology.org/amigo/term/GO:0002768	330	9	4.71259	1.90978	0.0479012	0.498604	728;2207;3815;5079;26228;26253;150372;151888;338339	BTLA;C5AR1;CLEC4D;CLEC4E;FCER1G;KIT;NFAM1;PAX5;STAP1
GO:0046683	response to organophosphorus	http://amigo.geneontology.org/amigo/term/GO:0046683	138	5	1.97072	2.53715	0.0480398	0.499523	5025;5029;6531;9370;64805	ADIPOQ;P2RX4;P2RY12;P2RY2;SLC6A3
GO:0097305	response to alcohol	http://amigo.geneontology.org/amigo/term/GO:0097305	231	7	3.29881	2.12198	0.048374	0.501856	1440;1536;3624;6279;6531;7200;9370	ADIPOQ;CSF3;CYBB;INHBA;S100A8;SLC6A3;TRH
GO:0071356	cellular response to tumor necrosis factor	http://amigo.geneontology.org/amigo/term/GO:0071356	231	7	3.29881	2.12198	0.048374	0.501856	335;608;1687;3576;9370;81501;115650	ADIPOQ;APOA1;CXCL8;DCSTAMP;GSDME;TNFRSF13C;TNFRSF17
GO:0031532	actin cytoskeleton reorganization	http://amigo.geneontology.org/amigo/term/GO:0031532	96	4	1.37093	2.91772	0.0487134	0.501856	1440;3645;3815;26228	CSF3;INSRR;KIT;STAP1
GO:0120162	positive regulation of cold-induced thermogenesis	http://amigo.geneontology.org/amigo/term/GO:0120162	96	4	1.37093	2.91772	0.0487134	0.501856	948;3606;9370;51393	ADIPOQ;CD36;IL18;TRPV2
GO:0099175	regulation of postsynapse organization	http://amigo.geneontology.org/amigo/term/GO:0099175	96	4	1.37093	2.91772	0.0487134	0.501856	348;1607;23316;23657	APOE;CUX2;DGKB;SLC7A11
GO:0031099	regeneration	http://amigo.geneontology.org/amigo/term/GO:0031099	184	6	2.62763	2.28343	0.0488262	0.501856	335;728;3479;4099;6696;349667	APOA1;C5AR1;IGF1;MAG;RTN4RL2;SPP1
GO:0042745	circadian sleep/wake cycle	http://amigo.geneontology.org/amigo/term/GO:0042745	25	2	0.357014	5.60202	0.0491215	0.501856	135;2691	ADORA2A;GHRH
GO:1901623	regulation of lymphocyte chemotaxis	http://amigo.geneontology.org/amigo/term/GO:1901623	25	2	0.357014	5.60202	0.0491215	0.501856	3627;11240	CXCL10;PADI2
GO:0003298	physiological muscle hypertrophy	http://amigo.geneontology.org/amigo/term/GO:0003298	25	2	0.357014	5.60202	0.0491215	0.501856	2626;3479	GATA4;IGF1
GO:0003301	physiological cardiac muscle hypertrophy	http://amigo.geneontology.org/amigo/term/GO:0003301	25	2	0.357014	5.60202	0.0491215	0.501856	2626;3479	GATA4;IGF1
GO:0061049	cell growth involved in cardiac muscle cell development	http://amigo.geneontology.org/amigo/term/GO:0061049	25	2	0.357014	5.60202	0.0491215	0.501856	2626;3479	GATA4;IGF1
GO:0021544	subpallium development	http://amigo.geneontology.org/amigo/term/GO:0021544	25	2	0.357014	5.60202	0.0491215	0.501856	3624;23657	INHBA;SLC7A11
GO:0060143	positive regulation of syncytium formation by plasma membrane fusion	http://amigo.geneontology.org/amigo/term/GO:0060143	25	2	0.357014	5.60202	0.0491215	0.501856	963;81501	CD53;DCSTAMP
GO:0045662	negative regulation of myoblast differentiation	http://amigo.geneontology.org/amigo/term/GO:0045662	25	2	0.357014	5.60202	0.0491215	0.501856	3606;3627	CXCL10;IL18
GO:0071624	positive regulation of granulocyte chemotaxis	http://amigo.geneontology.org/amigo/term/GO:0071624	25	2	0.357014	5.60202	0.0491215	0.501856	728;3576	C5AR1;CXCL8
GO:0010758	regulation of macrophage chemotaxis	http://amigo.geneontology.org/amigo/term/GO:0010758	25	2	0.357014	5.60202	0.0491215	0.501856	728;26228	C5AR1;STAP1
GO:0072337	modified amino acid transport	http://amigo.geneontology.org/amigo/term/GO:0072337	25	2	0.357014	5.60202	0.0491215	0.501856	2352;23657	FOLR3;SLC7A11
GO:0002822	regulation of adaptive immune response based on somatic recombination of immune receptors built from immunoglobulin superfamily domains	http://amigo.geneontology.org/amigo/term/GO:0002822	139	5	1.985	2.51889	0.0492785	0.502576	912;2207;3606;6556;115650	CD1D;FCER1G;IL18;SLC11A1;TNFRSF13C
GO:0061564	axon development	http://amigo.geneontology.org/amigo/term/GO:0061564	490	12	6.99748	1.7149	0.049293	0.502576	335;348;2675;4099;4803;5015;6696;6708;7345;51393;54437;349667	APOA1;APOE;GFRA2;MAG;NGF;OTX2;RTN4RL2;SEMA5B;SPP1;SPTA1;TRPV2;UCHL1
GO:0051270	regulation of cellular component movement	http://amigo.geneontology.org/amigo/term/GO:0051270	942	20	13.4523	1.48673	0.0497559	0.506777	348;728;1235;1545;2626;2833;2841;3479;3576;3627;3815;5025;6331;6863;9370;10457;11240;26228;54437;64805	ADIPOQ;APOE;C5AR1;CCR6;CXCL10;CXCL8;CXCR3;CYP1B1;GATA4;GPNMB;GPR18;IGF1;KIT;P2RX4;P2RY12;PADI2;SCN5A;SEMA5B;STAP1;TAC1
GO:0000819	sister chromatid segregation	http://amigo.geneontology.org/amigo/term/GO:0000819	185	6	2.64191	2.27109	0.0498887	0.50719	10783;27127;29127;55165;84072;146909	CEP55;HORMAD1;KIF18B;NEK6;RACGAP1;SMC1B
GO:0031646	positive regulation of neurological system process	http://amigo.geneontology.org/amigo/term/GO:0031646	58	3	0.828273	3.62199	0.0500003	0.50719	4099;23316;112755	CUX2;MAG;STX1B
GO:0042108	positive regulation of cytokine biosynthetic process	http://amigo.geneontology.org/amigo/term/GO:0042108	58	3	0.828273	3.62199	0.0500003	0.50719	942;1536;115650	CD86;CYBB;TNFRSF13C
GO:0006949	syncytium formation	http://amigo.geneontology.org/amigo/term/GO:0006949	58	3	0.828273	3.62199	0.0500003	0.50719	963;3627;81501	CD53;CXCL10;DCSTAMP
GO:0006641	triglyceride metabolic process	http://amigo.geneontology.org/amigo/term/GO:0006641	97	4	1.38522	2.88764	0.0502632	0.508819	335;348;11343;80339	APOA1;APOE;MGLL;PNPLA3
GO:0098869	cellular oxidant detoxification	http://amigo.geneontology.org/amigo/term/GO:0098869	97	4	1.38522	2.88764	0.0502632	0.508819	348;948;140809;389434	APOE;CD36;IYD;SRXN1
GO:0006915	apoptotic process	http://amigo.geneontology.org/amigo/term/GO:0006915	1912	36	27.3045	1.31847	0.0505865	0.510939	135;332;348;728;922;1508;1522;1545;1687;2207;2243;2244;2266;2691;2833;3001;3479;3624;3645;3815;4099;4118;4803;5025;5153;6279;7849;9370;10783;23098;23657;27165;51237;79626;392255;653361	ADIPOQ;ADORA2A;APOE;BIRC5;C5AR1;CD5L;CTSB;CTSZ;CXCR3;CYP1B1;FCER1G;FGA;FGB;FGG;GDF6;GHRH;GLS2;GSDME;GZMA;IGF1;INHBA;INSRR;KIT;MAG;MAL;MZB1;NCF1;NEK6;NGF;P2RX4;PAX8;PDE1B;S100A8;SARM1;SLC7A11;TNFAIP8L2
GO:0000904	cell morphogenesis involved in differentiation	http://amigo.geneontology.org/amigo/term/GO:0000904	714	16	10.1963	1.56919	0.050646	0.510939	335;348;2243;2244;2266;2675;4099;4803;5015;6696;6708;7345;23098;23316;51393;54437	APOA1;APOE;CUX2;FGA;FGB;FGG;GFRA2;MAG;NGF;OTX2;SARM1;SEMA5B;SPP1;SPTA1;TRPV2;UCHL1
GO:0090130	tissue migration	http://amigo.geneontology.org/amigo/term/GO:0090130	283	8	4.0414	1.97951	0.050796	0.510939	335;348;1235;1545;3815;5025;6863;54443	ANLN;APOA1;APOE;CCR6;CYP1B1;KIT;P2RX4;TAC1
GO:0045765	regulation of angiogenesis	http://amigo.geneontology.org/amigo/term/GO:0045765	283	8	4.0414	1.97951	0.050796	0.510939	187;728;1536;1545;2626;3576;3627;10457	APLNR;C5AR1;CXCL10;CXCL8;CYBB;CYP1B1;GATA4;GPNMB
GO:0032270	positive regulation of cellular protein metabolic process	http://amigo.geneontology.org/amigo/term/GO:0032270	1543	30	22.0349	1.36148	0.050936	0.510939	187;348;728;948;1272;1440;1687;2243;2244;2266;3356;3479;3606;3624;3645;3815;4674;4803;6279;6556;8685;9365;9370;10457;26228;54209;55124;84930;392255;653361	ADIPOQ;APLNR;APOE;C5AR1;CD36;CNTN1;CSF3;FGA;FGB;FGG;GDF6;GPNMB;GSDME;HTR2A;IGF1;IL18;INHBA;INSRR;KIT;KL;MARCO;MASTL;NAP1L2;NCF1;NGF;PIWIL2;S100A8;SLC11A1;STAP1;TREM2
GO:0009628	response to abiotic stimulus	http://amigo.geneontology.org/amigo/term/GO:0009628	1123	23	16.0371	1.43418	0.0516984	0.510939	1520;1536;1543;2626;2691;3356;3479;3627;3645;3815;4099;4308;4321;5153;6863;7200;7287;8564;9370;23657;51393;54437;63895	ADIPOQ;CTSS;CXCL10;CYBB;CYP1A1;GATA4;GHRH;HTR2A;IGF1;INSRR;KIT;KMO;MAG;MMP12;PDE1B;PIEZO2;SEMA5B;SLC7A11;TAC1;TRH;TRPM1;TRPV2;TULP1
GO:0007612	learning	http://amigo.geneontology.org/amigo/term/GO:0007612	141	5	2.01356	2.48316	0.0518122	0.510939	3815;5153;6616;6863;23657	KIT;PDE1B;SLC7A11;SNAP25;TAC1
GO:2000241	regulation of reproductive process	http://amigo.geneontology.org/amigo/term/GO:2000241	141	5	2.01356	2.48316	0.0518122	0.510939	3479;3624;27306;55124;84072	HORMAD1;HPGDS;IGF1;INHBA;PIWIL2
GO:0061640	cytoskeleton-dependent cytokinesis	http://amigo.geneontology.org/amigo/term/GO:0061640	98	4	1.3995	2.85817	0.0518398	0.510939	1058;29127;54443;55165	ANLN;CENPA;CEP55;RACGAP1
GO:0048247	lymphocyte chemotaxis	http://amigo.geneontology.org/amigo/term/GO:0048247	59	3	0.842554	3.5606	0.0521436	0.510939	2833;3627;11240	CXCL10;CXCR3;PADI2
GO:0033013	tetrapyrrole metabolic process	http://amigo.geneontology.org/amigo/term/GO:0033013	59	3	0.842554	3.5606	0.0521436	0.510939	644;1543;6708	BLVRA;CYP1A1;SPTA1
GO:0051953	negative regulation of amine transport	http://amigo.geneontology.org/amigo/term/GO:0051953	26	2	0.371295	5.38655	0.0527261	0.510939	7200;64805	P2RY12;TRH
GO:1903792	negative regulation of anion transport	http://amigo.geneontology.org/amigo/term/GO:1903792	26	2	0.371295	5.38655	0.0527261	0.510939	5593;7200	PRKG2;TRH
GO:0048668	collateral sprouting	http://amigo.geneontology.org/amigo/term/GO:0048668	26	2	0.371295	5.38655	0.0527261	0.510939	4803;6696	NGF;SPP1
GO:1902624	positive regulation of neutrophil migration	http://amigo.geneontology.org/amigo/term/GO:1902624	26	2	0.371295	5.38655	0.0527261	0.510939	728;3576	C5AR1;CXCL8
GO:0010818	T cell chemotaxis	http://amigo.geneontology.org/amigo/term/GO:0010818	26	2	0.371295	5.38655	0.0527261	0.510939	2833;3627	CXCL10;CXCR3
GO:1900745	positive regulation of p38MAPK cascade	http://amigo.geneontology.org/amigo/term/GO:1900745	26	2	0.371295	5.38655	0.0527261	0.510939	392255;653361	GDF6;NCF1
GO:0003081	regulation of systemic arterial blood pressure by renin-angiotensin	http://amigo.geneontology.org/amigo/term/GO:0003081	26	2	0.371295	5.38655	0.0527261	0.510939	1359;1522	CPA3;CTSZ
GO:0042590	antigen processing and presentation of exogenous peptide antigen via MHC class I	http://amigo.geneontology.org/amigo/term/GO:0042590	26	2	0.371295	5.38655	0.0527261	0.510939	948;2207	CD36;FCER1G
GO:0072202	cell differentiation involved in metanephros development	http://amigo.geneontology.org/amigo/term/GO:0072202	26	2	0.371295	5.38655	0.0527261	0.510939	7849;9370	ADIPOQ;PAX8
GO:0043524	negative regulation of neuron apoptotic process	http://amigo.geneontology.org/amigo/term/GO:0043524	142	5	2.02784	2.46568	0.0531071	0.510939	135;348;728;4099;4803	ADORA2A;APOE;C5AR1;MAG;NGF
GO:0051588	regulation of neurotransmitter transport	http://amigo.geneontology.org/amigo/term/GO:0051588	142	5	2.02784	2.46568	0.0531071	0.510939	135;3356;7200;8564;112755	ADORA2A;HTR2A;KMO;STX1B;TRH
GO:1903706	regulation of hemopoiesis	http://amigo.geneontology.org/amigo/term/GO:1903706	389	10	5.55514	1.80013	0.0532042	0.510939	942;1440;3606;3624;7305;9308;9370;81501;150372;338382	ADIPOQ;CD83;CD86;CSF3;DCSTAMP;IL18;INHBA;NFAM1;RAB7B;TYROBP
GO:0055085	transmembrane transport	http://amigo.geneontology.org/amigo/term/GO:0055085	1491	29	21.2923	1.36199	0.0542539	0.510939	187;777;1520;1536;3356;3479;3627;4308;5025;5244;6331;6524;6531;6556;6616;9120;9370;9619;9962;23657;51296;51393;55314;63895;64805;66035;94160;219855;245972	ABCB4;ABCC12;ABCG1;ADIPOQ;APLNR;ATP6V0D2;CACNA1E;CTSS;CXCL10;CYBB;HTR2A;IGF1;P2RX4;P2RY12;PIEZO2;SCN5A;SLC11A1;SLC15A3;SLC16A6;SLC23A2;SLC2A11;SLC37A2;SLC5A2;SLC6A3;SLC7A11;SNAP25;TMEM144;TRPM1;TRPV2
GO:0019748	secondary metabolic process	http://amigo.geneontology.org/amigo/term/GO:0019748	60	3	0.856834	3.50126	0.0543307	0.510939	1543;1545;23657	CYP1A1;CYP1B1;SLC7A11
GO:0046635	positive regulation of alpha-beta T cell activation	http://amigo.geneontology.org/amigo/term/GO:0046635	60	3	0.856834	3.50126	0.0543307	0.510939	942;3606;9308	CD83;CD86;IL18
GO:0072678	T cell migration	http://amigo.geneontology.org/amigo/term/GO:0072678	60	3	0.856834	3.50126	0.0543307	0.510939	1235;2833;3627	CCR6;CXCL10;CXCR3
GO:2000401	regulation of lymphocyte migration	http://amigo.geneontology.org/amigo/term/GO:2000401	60	3	0.856834	3.50126	0.0543307	0.510939	1235;3627;11240	CCR6;CXCL10;PADI2
GO:0060402	calcium ion transport into cytosol	http://amigo.geneontology.org/amigo/term/GO:0060402	143	5	2.04212	2.44843	0.0544208	0.510939	187;3356;3627;4308;5025	APLNR;CXCL10;HTR2A;P2RX4;TRPM1
GO:0043549	regulation of kinase activity	http://amigo.geneontology.org/amigo/term/GO:0043549	836	18	11.9386	1.50772	0.0545204	0.510939	135;348;728;3356;3479;3606;3627;3815;4803;5569;5570;6556;7345;9133;9370;26228;64805;653361	ADIPOQ;ADORA2A;APOE;C5AR1;CCNB2;CXCL10;HTR2A;IGF1;IL18;KIT;NCF1;NGF;P2RY12;PKIA;PKIB;SLC11A1;STAP1;UCHL1
GO:0040011	locomotion	http://amigo.geneontology.org/amigo/term/GO:0040011	1738	33	24.8196	1.32959	0.0546527	0.510939	135;335;348;728;962;1235;1545;2207;2675;2826;2833;2841;3479;3576;3627;3815;4099;4321;5015;5025;6279;6708;6863;8832;9370;10457;11240;23657;26228;54210;54437;54443;64805	ADIPOQ;ADORA2A;ANLN;APOA1;APOE;C5AR1;CCR10;CCR6;CD48;CD84;CXCL10;CXCL8;CXCR3;CYP1B1;FCER1G;GFRA2;GPNMB;GPR18;IGF1;KIT;MAG;MMP12;OTX2;P2RX4;P2RY12;PADI2;S100A8;SEMA5B;SLC7A11;SPTA1;STAP1;TAC1;TREM1
GO:0046632	alpha-beta T cell differentiation	http://amigo.geneontology.org/amigo/term/GO:0046632	100	4	1.42806	2.80101	0.0550735	0.510939	942;2841;3606;9308	CD83;CD86;GPR18;IL18
GO:2001237	negative regulation of extrinsic apoptotic signaling pathway	http://amigo.geneontology.org/amigo/term/GO:2001237	100	4	1.42806	2.80101	0.0550735	0.510939	2243;2244;2266;3479	FGA;FGB;FGG;IGF1
GO:0002495	antigen processing and presentation of peptide antigen via MHC class II	http://amigo.geneontology.org/amigo/term/GO:0002495	100	4	1.42806	2.80101	0.0550735	0.510939	1520;2207;29127;54209	CTSS;FCER1G;RACGAP1;TREM2
GO:0071417	cellular response to organonitrogen compound	http://amigo.geneontology.org/amigo/term/GO:0071417	555	13	7.92572	1.64023	0.0557827	0.510939	948;1536;2642;3479;3645;5025;5029;9365;9370;51237;54209;64805;245972	ADIPOQ;ATP6V0D2;CD36;CYBB;GCGR;IGF1;INSRR;KL;MZB1;P2RX4;P2RY12;P2RY2;TREM2
GO:0015870	acetylcholine transport	http://amigo.geneontology.org/amigo/term/GO:0015870	4	1	0.0571223	17.5063	0.0559152	0.510939	135	ADORA2A
GO:0061526	acetylcholine secretion	http://amigo.geneontology.org/amigo/term/GO:0061526	4	1	0.0571223	17.5063	0.0559152	0.510939	135	ADORA2A
GO:1904044	response to aldosterone	http://amigo.geneontology.org/amigo/term/GO:1904044	4	1	0.0571223	17.5063	0.0559152	0.510939	1536	CYBB
GO:1990009	retinal cell apoptotic process	http://amigo.geneontology.org/amigo/term/GO:1990009	4	1	0.0571223	17.5063	0.0559152	0.510939	392255	GDF6
GO:0001880	Mullerian duct regression	http://amigo.geneontology.org/amigo/term/GO:0001880	4	1	0.0571223	17.5063	0.0559152	0.510939	269	AMHR2
GO:0097114	NMDA glutamate receptor clustering	http://amigo.geneontology.org/amigo/term/GO:0097114	4	1	0.0571223	17.5063	0.0559152	0.510939	348	APOE
GO:1902952	positive regulation of dendritic spine maintenance	http://amigo.geneontology.org/amigo/term/GO:1902952	4	1	0.0571223	17.5063	0.0559152	0.510939	348	APOE
GO:1905908	positive regulation of amyloid fibril formation	http://amigo.geneontology.org/amigo/term/GO:1905908	4	1	0.0571223	17.5063	0.0559152	0.510939	348	APOE
GO:0042264	peptidyl-aspartic acid hydroxylation	http://amigo.geneontology.org/amigo/term/GO:0042264	4	1	0.0571223	17.5063	0.0559152	0.510939	253982	ASPHD1
GO:0072278	metanephric comma-shaped body morphogenesis	http://amigo.geneontology.org/amigo/term/GO:0072278	4	1	0.0571223	17.5063	0.0559152	0.510939	7849	PAX8
GO:0072039	regulation of mesenchymal cell apoptotic process involved in nephron morphogenesis	http://amigo.geneontology.org/amigo/term/GO:0072039	4	1	0.0571223	17.5063	0.0559152	0.510939	7849	PAX8
GO:0072040	negative regulation of mesenchymal cell apoptotic process involved in nephron morphogenesis	http://amigo.geneontology.org/amigo/term/GO:0072040	4	1	0.0571223	17.5063	0.0559152	0.510939	7849	PAX8
GO:1901145	mesenchymal cell apoptotic process involved in nephron morphogenesis	http://amigo.geneontology.org/amigo/term/GO:1901145	4	1	0.0571223	17.5063	0.0559152	0.510939	7849	PAX8
GO:1904673	negative regulation of somatic stem cell population maintenance	http://amigo.geneontology.org/amigo/term/GO:1904673	4	1	0.0571223	17.5063	0.0559152	0.510939	7849	PAX8
GO:0001794	type IIa hypersensitivity	http://amigo.geneontology.org/amigo/term/GO:0001794	4	1	0.0571223	17.5063	0.0559152	0.510939	2207	FCER1G
GO:0001796	regulation of type IIa hypersensitivity	http://amigo.geneontology.org/amigo/term/GO:0001796	4	1	0.0571223	17.5063	0.0559152	0.510939	2207	FCER1G
GO:0002445	type II hypersensitivity	http://amigo.geneontology.org/amigo/term/GO:0002445	4	1	0.0571223	17.5063	0.0559152	0.510939	2207	FCER1G
GO:0002892	regulation of type II hypersensitivity	http://amigo.geneontology.org/amigo/term/GO:0002892	4	1	0.0571223	17.5063	0.0559152	0.510939	2207	FCER1G
GO:0071926	endocannabinoid signaling pathway	http://amigo.geneontology.org/amigo/term/GO:0071926	4	1	0.0571223	17.5063	0.0559152	0.510939	11343	MGLL
GO:0035585	calcium-mediated signaling using extracellular calcium source	http://amigo.geneontology.org/amigo/term/GO:0035585	4	1	0.0571223	17.5063	0.0559152	0.510939	64805	P2RY12
GO:0001766	membrane raft polarization	http://amigo.geneontology.org/amigo/term/GO:0001766	4	1	0.0571223	17.5063	0.0559152	0.510939	4118	MAL
GO:0038124	toll-like receptor TLR6:TLR2 signaling pathway	http://amigo.geneontology.org/amigo/term/GO:0038124	4	1	0.0571223	17.5063	0.0559152	0.510939	948	CD36
GO:0071724	response to diacyl bacterial lipopeptide	http://amigo.geneontology.org/amigo/term/GO:0071724	4	1	0.0571223	17.5063	0.0559152	0.510939	948	CD36
GO:0071726	cellular response to diacyl bacterial lipopeptide	http://amigo.geneontology.org/amigo/term/GO:0071726	4	1	0.0571223	17.5063	0.0559152	0.510939	948	CD36
GO:0042253	granulocyte macrophage colony-stimulating factor biosynthetic process	http://amigo.geneontology.org/amigo/term/GO:0042253	4	1	0.0571223	17.5063	0.0559152	0.510939	3606	IL18
GO:0035634	response to stilbenoid	http://amigo.geneontology.org/amigo/term/GO:0035634	4	1	0.0571223	17.5063	0.0559152	0.510939	948	CD36
GO:0032497	detection of lipopolysaccharide	http://amigo.geneontology.org/amigo/term/GO:0032497	4	1	0.0571223	17.5063	0.0559152	0.510939	54209	TREM2
GO:0060232	delamination	http://amigo.geneontology.org/amigo/term/GO:0060232	4	1	0.0571223	17.5063	0.0559152	0.510939	1041	CDSN
GO:0006030	chitin metabolic process	http://amigo.geneontology.org/amigo/term/GO:0006030	4	1	0.0571223	17.5063	0.0559152	0.510939	1118	CHIT1
GO:0006032	chitin catabolic process	http://amigo.geneontology.org/amigo/term/GO:0006032	4	1	0.0571223	17.5063	0.0559152	0.510939	1118	CHIT1
GO:0042320	regulation of circadian sleep/wake cycle, REM sleep	http://amigo.geneontology.org/amigo/term/GO:0042320	4	1	0.0571223	17.5063	0.0559152	0.510939	2691	GHRH
GO:2000852	regulation of corticosterone secretion	http://amigo.geneontology.org/amigo/term/GO:2000852	4	1	0.0571223	17.5063	0.0559152	0.510939	6863	TAC1
GO:0018894	dibenzo-p-dioxin metabolic process	http://amigo.geneontology.org/amigo/term/GO:0018894	4	1	0.0571223	17.5063	0.0559152	0.510939	1543	CYP1A1
GO:0071603	endothelial cell-cell adhesion	http://amigo.geneontology.org/amigo/term/GO:0071603	4	1	0.0571223	17.5063	0.0559152	0.510939	1545	CYP1B1
GO:0019482	beta-alanine metabolic process	http://amigo.geneontology.org/amigo/term/GO:0019482	4	1	0.0571223	17.5063	0.0559152	0.510939	51733	UPB1
GO:0038162	erythropoietin-mediated signaling pathway	http://amigo.geneontology.org/amigo/term/GO:0038162	4	1	0.0571223	17.5063	0.0559152	0.510939	3815	KIT
GO:0035583	sequestering of TGFbeta in extracellular matrix	http://amigo.geneontology.org/amigo/term/GO:0035583	4	1	0.0571223	17.5063	0.0559152	0.510939	2201	FBN2
GO:1901509	regulation of endothelial tube morphogenesis	http://amigo.geneontology.org/amigo/term/GO:1901509	4	1	0.0571223	17.5063	0.0559152	0.510939	3627	CXCL10
GO:1903412	response to bile acid	http://amigo.geneontology.org/amigo/term/GO:1903412	4	1	0.0571223	17.5063	0.0559152	0.510939	5244	ABCB4
GO:0002378	immunoglobulin biosynthetic process	http://amigo.geneontology.org/amigo/term/GO:0002378	4	1	0.0571223	17.5063	0.0559152	0.510939	51237	MZB1
GO:0042701	progesterone secretion	http://amigo.geneontology.org/amigo/term/GO:0042701	4	1	0.0571223	17.5063	0.0559152	0.510939	3624	INHBA
GO:0072108	positive regulation of mesenchymal to epithelial transition involved in metanephros morphogenesis	http://amigo.geneontology.org/amigo/term/GO:0072108	4	1	0.0571223	17.5063	0.0559152	0.510939	7849	PAX8
GO:0086017	Purkinje myocyte action potential	http://amigo.geneontology.org/amigo/term/GO:0086017	4	1	0.0571223	17.5063	0.0559152	0.510939	6331	SCN5A
GO:0001692	histamine metabolic process	http://amigo.geneontology.org/amigo/term/GO:0001692	4	1	0.0571223	17.5063	0.0559152	0.510939	7200	TRH
GO:0002586	regulation of antigen processing and presentation of peptide antigen via MHC class II	http://amigo.geneontology.org/amigo/term/GO:0002586	4	1	0.0571223	17.5063	0.0559152	0.510939	54209	TREM2
GO:0045578	negative regulation of B cell differentiation	http://amigo.geneontology.org/amigo/term/GO:0045578	4	1	0.0571223	17.5063	0.0559152	0.510939	3624	INHBA
GO:1903976	negative regulation of glial cell migration	http://amigo.geneontology.org/amigo/term/GO:1903976	4	1	0.0571223	17.5063	0.0559152	0.510939	26228	STAP1
GO:0060283	negative regulation of oocyte development	http://amigo.geneontology.org/amigo/term/GO:0060283	4	1	0.0571223	17.5063	0.0559152	0.510939	3479	IGF1
GO:1905880	negative regulation of oogenesis	http://amigo.geneontology.org/amigo/term/GO:1905880	4	1	0.0571223	17.5063	0.0559152	0.510939	3479	IGF1
GO:0051142	positive regulation of NK T cell proliferation	http://amigo.geneontology.org/amigo/term/GO:0051142	4	1	0.0571223	17.5063	0.0559152	0.510939	3606	IL18
GO:0045077	negative regulation of interferon-gamma biosynthetic process	http://amigo.geneontology.org/amigo/term/GO:0045077	4	1	0.0571223	17.5063	0.0559152	0.510939	3624	INHBA
GO:0018199	peptidyl-glutamine modification	http://amigo.geneontology.org/amigo/term/GO:0018199	4	1	0.0571223	17.5063	0.0559152	0.510939	25797	QPCT
GO:0070662	mast cell proliferation	http://amigo.geneontology.org/amigo/term/GO:0070662	4	1	0.0571223	17.5063	0.0559152	0.510939	3815	KIT
GO:0007060	male meiosis chromosome segregation	http://amigo.geneontology.org/amigo/term/GO:0007060	4	1	0.0571223	17.5063	0.0559152	0.510939	130951	M1AP
GO:0090673	endothelial cell-matrix adhesion	http://amigo.geneontology.org/amigo/term/GO:0090673	4	1	0.0571223	17.5063	0.0559152	0.510939	4321	MMP12
GO:0061535	glutamate secretion, neurotransmission	http://amigo.geneontology.org/amigo/term/GO:0061535	4	1	0.0571223	17.5063	0.0559152	0.510939	8564	KMO
GO:0015691	cadmium ion transport	http://amigo.geneontology.org/amigo/term/GO:0015691	4	1	0.0571223	17.5063	0.0559152	0.510939	6556	SLC11A1
GO:0070574	cadmium ion transmembrane transport	http://amigo.geneontology.org/amigo/term/GO:0070574	4	1	0.0571223	17.5063	0.0559152	0.510939	6556	SLC11A1
GO:0014054	positive regulation of gamma-aminobutyric acid secretion	http://amigo.geneontology.org/amigo/term/GO:0014054	4	1	0.0571223	17.5063	0.0559152	0.510939	7200	TRH
GO:0050705	regulation of interleukin-1 alpha secretion	http://amigo.geneontology.org/amigo/term/GO:0050705	4	1	0.0571223	17.5063	0.0559152	0.510939	7850	IL1R2
GO:0061669	spontaneous neurotransmitter secretion	http://amigo.geneontology.org/amigo/term/GO:0061669	4	1	0.0571223	17.5063	0.0559152	0.510939	112755	STX1B
GO:0072289	metanephric nephron tubule formation	http://amigo.geneontology.org/amigo/term/GO:0072289	4	1	0.0571223	17.5063	0.0559152	0.510939	7849	PAX8
GO:0035788	cell migration involved in metanephros development	http://amigo.geneontology.org/amigo/term/GO:0035788	4	1	0.0571223	17.5063	0.0559152	0.510939	9370	ADIPOQ
GO:0035789	metanephric mesenchymal cell migration	http://amigo.geneontology.org/amigo/term/GO:0035789	4	1	0.0571223	17.5063	0.0559152	0.510939	9370	ADIPOQ
GO:2000589	regulation of metanephric mesenchymal cell migration	http://amigo.geneontology.org/amigo/term/GO:2000589	4	1	0.0571223	17.5063	0.0559152	0.510939	9370	ADIPOQ
GO:0009726	detection of endogenous stimulus	http://amigo.geneontology.org/amigo/term/GO:0009726	4	1	0.0571223	17.5063	0.0559152	0.510939	9619	ABCG1
GO:0002309	T cell proliferation involved in immune response	http://amigo.geneontology.org/amigo/term/GO:0002309	4	1	0.0571223	17.5063	0.0559152	0.510939	6556	SLC11A1
GO:1990743	protein sialylation	http://amigo.geneontology.org/amigo/term/GO:1990743	4	1	0.0571223	17.5063	0.0559152	0.510939	6484	ST3GAL4
GO:0019805	quinolinate biosynthetic process	http://amigo.geneontology.org/amigo/term/GO:0019805	4	1	0.0571223	17.5063	0.0559152	0.510939	8564	KMO
GO:0106104	regulation of glutamate receptor clustering	http://amigo.geneontology.org/amigo/term/GO:0106104	4	1	0.0571223	17.5063	0.0559152	0.510939	23657	SLC7A11
GO:1904717	regulation of AMPA glutamate receptor clustering	http://amigo.geneontology.org/amigo/term/GO:1904717	4	1	0.0571223	17.5063	0.0559152	0.510939	23657	SLC7A11
GO:0032880	regulation of protein localization	http://amigo.geneontology.org/amigo/term/GO:0032880	956	20	13.6522	1.46496	0.0562492	0.512742	135;335;777;948;2207;2243;2244;2266;2691;3479;4321;5569;6616;7200;7850;9370;23657;26253;54209;64109	ADIPOQ;ADORA2A;APOA1;CACNA1E;CD36;CLEC4E;CRLF2;FCER1G;FGA;FGB;FGG;GHRH;IGF1;IL1R2;MMP12;PKIA;SLC7A11;SNAP25;TREM2;TRH
GO:0034377	plasma lipoprotein particle assembly	http://amigo.geneontology.org/amigo/term/GO:0034377	27	2	0.385575	5.18705	0.0564217	0.512742	335;348	APOA1;APOE
GO:0072207	metanephric epithelium development	http://amigo.geneontology.org/amigo/term/GO:0072207	27	2	0.385575	5.18705	0.0564217	0.512742	7849;9370	ADIPOQ;PAX8
GO:2000463	positive regulation of excitatory postsynaptic potential	http://amigo.geneontology.org/amigo/term/GO:2000463	27	2	0.385575	5.18705	0.0564217	0.512742	23316;112755	CUX2;STX1B
GO:0002825	regulation of T-helper 1 type immune response	http://amigo.geneontology.org/amigo/term/GO:0002825	27	2	0.385575	5.18705	0.0564217	0.512742	3606;6556	IL18;SLC11A1
GO:0045577	regulation of B cell differentiation	http://amigo.geneontology.org/amigo/term/GO:0045577	27	2	0.385575	5.18705	0.0564217	0.512742	3624;150372	INHBA;NFAM1
GO:0050433	regulation of catecholamine secretion	http://amigo.geneontology.org/amigo/term/GO:0050433	61	3	0.871115	3.44386	0.0565612	0.513541	135;3356;64805	ADORA2A;HTR2A;P2RY12
GO:1990748	cellular detoxification	http://amigo.geneontology.org/amigo/term/GO:1990748	101	4	1.44234	2.77328	0.0567304	0.514139	348;948;140809;389434	APOE;CD36;IYD;SRXN1
GO:0002504	antigen processing and presentation of peptide or polysaccharide antigen via MHC class II	http://amigo.geneontology.org/amigo/term/GO:0002504	101	4	1.44234	2.77328	0.0567304	0.514139	1520;2207;29127;54209	CTSS;FCER1G;RACGAP1;TREM2
GO:0070838	divalent metal ion transport	http://amigo.geneontology.org/amigo/term/GO:0070838	448	11	6.3977	1.71937	0.0573694	0.519457	135;187;777;3356;3627;4308;5025;6556;8832;51393;64805	ADORA2A;APLNR;CACNA1E;CD84;CXCL10;HTR2A;P2RX4;P2RY12;SLC11A1;TRPM1;TRPV2
GO:1901699	cellular response to nitrogen compound	http://amigo.geneontology.org/amigo/term/GO:1901699	614	14	8.76827	1.59667	0.0578589	0.523413	948;1536;2642;2769;3479;3645;5025;5029;9365;9370;51237;54209;64805;245972	ADIPOQ;ATP6V0D2;CD36;CYBB;GCGR;GNA15;IGF1;INSRR;KL;MZB1;P2RX4;P2RY12;P2RY2;TREM2
GO:0019752	carboxylic acid metabolic process	http://amigo.geneontology.org/amigo/term/GO:0019752	960	20	13.7093	1.45886	0.0582098	0.526109	240;948;1543;1545;3161;3356;3479;3815;8564;9370;9962;10170;11343;23657;27165;27306;51733;80339;259307;389434	ADIPOQ;ALOX5;CD36;CYP1A1;CYP1B1;DHRS9;GLS2;HMMR;HPGDS;HTR2A;IGF1;IL4I1;IYD;KIT;KMO;MGLL;PNPLA3;SLC23A2;SLC7A11;UPB1
GO:0033559	unsaturated fatty acid metabolic process	http://amigo.geneontology.org/amigo/term/GO:0033559	102	4	1.45662	2.74609	0.0584139	0.527474	1543;1545;11343;27306	CYP1A1;CYP1B1;HPGDS;MGLL
GO:0051668	localization within membrane	http://amigo.geneontology.org/amigo/term/GO:0051668	146	5	2.08496	2.39812	0.0584743	0.527541	348;4118;6616;23657;112755	APOE;MAL;SLC7A11;SNAP25;STX1B
GO:0032729	positive regulation of interferon-gamma production	http://amigo.geneontology.org/amigo/term/GO:0032729	62	3	0.885395	3.38832	0.0588347	0.529168	3606;6556;115650	IL18;SLC11A1;TNFRSF13C
GO:0046637	regulation of alpha-beta T cell differentiation	http://amigo.geneontology.org/amigo/term/GO:0046637	62	3	0.885395	3.38832	0.0588347	0.529168	942;3606;9308	CD83;CD86;IL18
GO:0002223	stimulatory C-type lectin receptor signaling pathway	http://amigo.geneontology.org/amigo/term/GO:0002223	62	3	0.885395	3.38832	0.0588347	0.529168	2207;26253;338339	CLEC4D;CLEC4E;FCER1G
GO:0070588	calcium ion transmembrane transport	http://amigo.geneontology.org/amigo/term/GO:0070588	292	8	4.16993	1.9185	0.0588673	0.529168	187;777;3356;3627;4308;5025;51393;64805	APLNR;CACNA1E;CXCL10;HTR2A;P2RX4;P2RY12;TRPM1;TRPV2
GO:0072511	divalent inorganic cation transport	http://amigo.geneontology.org/amigo/term/GO:0072511	451	11	6.44054	1.70793	0.059588	0.533007	135;187;777;3356;3627;4308;5025;6556;8832;51393;64805	ADORA2A;APLNR;CACNA1E;CD84;CXCL10;HTR2A;P2RX4;P2RY12;SLC11A1;TRPM1;TRPV2
GO:0006633	fatty acid biosynthetic process	http://amigo.geneontology.org/amigo/term/GO:0006633	147	5	2.09924	2.38181	0.0598629	0.533007	240;1543;9370;11343;27306	ADIPOQ;ALOX5;CYP1A1;HPGDS;MGLL
GO:0051093	negative regulation of developmental process	http://amigo.geneontology.org/amigo/term/GO:0051093	905	19	12.9239	1.47014	0.0600892	0.533007	348;1041;1513;1522;3479;3606;3624;3627;4099;6696;7849;9370;9619;25819;26228;54437;64805;112755;349667	ABCG1;ADIPOQ;APOE;CDSN;CTSK;CTSZ;CXCL10;IGF1;IL18;INHBA;MAG;NOCT;P2RY12;PAX8;RTN4RL2;SEMA5B;SPP1;STAP1;STX1B
GO:0072676	lymphocyte migration	http://amigo.geneontology.org/amigo/term/GO:0072676	103	4	1.4709	2.71943	0.0601239	0.533007	1235;2833;3627;11240	CCR6;CXCL10;CXCR3;PADI2
GO:0051194	positive regulation of cofactor metabolic process	http://amigo.geneontology.org/amigo/term/GO:0051194	28	2	0.399856	5.0018	0.060205	0.533007	3356;3479	HTR2A;IGF1
GO:0008209	androgen metabolic process	http://amigo.geneontology.org/amigo/term/GO:0008209	28	2	0.399856	5.0018	0.060205	0.533007	6696;10170	DHRS9;SPP1
GO:0007205	protein kinase C-activating G protein-coupled receptor signaling pathway	http://amigo.geneontology.org/amigo/term/GO:0007205	28	2	0.399856	5.0018	0.060205	0.533007	135;1607	ADORA2A;DGKB
GO:0001964	startle response	http://amigo.geneontology.org/amigo/term/GO:0001964	28	2	0.399856	5.0018	0.060205	0.533007	135;6531	ADORA2A;SLC6A3
GO:0018146	keratan sulfate biosynthetic process	http://amigo.geneontology.org/amigo/term/GO:0018146	28	2	0.399856	5.0018	0.060205	0.533007	176;6484	ACAN;ST3GAL4
GO:0007263	nitric oxide mediated signal transduction	http://amigo.geneontology.org/amigo/term/GO:0007263	28	2	0.399856	5.0018	0.060205	0.533007	348;948	APOE;CD36
GO:0008299	isoprenoid biosynthetic process	http://amigo.geneontology.org/amigo/term/GO:0008299	28	2	0.399856	5.0018	0.060205	0.533007	1543;10170	CYP1A1;DHRS9
GO:0042759	long-chain fatty acid biosynthetic process	http://amigo.geneontology.org/amigo/term/GO:0042759	28	2	0.399856	5.0018	0.060205	0.533007	240;1543	ALOX5;CYP1A1
GO:0021591	ventricular system development	http://amigo.geneontology.org/amigo/term/GO:0021591	28	2	0.399856	5.0018	0.060205	0.533007	5079;23657	PAX5;SLC7A11
GO:1905209	positive regulation of cardiocyte differentiation	http://amigo.geneontology.org/amigo/term/GO:1905209	28	2	0.399856	5.0018	0.060205	0.533007	2626;3479	GATA4;IGF1
GO:0090022	regulation of neutrophil chemotaxis	http://amigo.geneontology.org/amigo/term/GO:0090022	28	2	0.399856	5.0018	0.060205	0.533007	728;3576	C5AR1;CXCL8
GO:0009074	aromatic amino acid family catabolic process	http://amigo.geneontology.org/amigo/term/GO:0009074	28	2	0.399856	5.0018	0.060205	0.533007	8564;259307	IL4I1;KMO
GO:0032196	transposition	http://amigo.geneontology.org/amigo/term/GO:0032196	28	2	0.399856	5.0018	0.060205	0.533007	55124;143689	PIWIL2;PIWIL4
GO:0050432	catecholamine secretion	http://amigo.geneontology.org/amigo/term/GO:0050432	63	3	0.899676	3.33453	0.0611507	0.540418	135;3356;64805	ADORA2A;HTR2A;P2RY12
GO:0046686	response to cadmium ion	http://amigo.geneontology.org/amigo/term/GO:0046686	63	3	0.899676	3.33453	0.0611507	0.540418	1536;3815;653361	CYBB;KIT;NCF1
GO:0097696	STAT cascade	http://amigo.geneontology.org/amigo/term/GO:0097696	148	5	2.11352	2.36572	0.0612703	0.540994	1545;3479;3606;3815;64109	CRLF2;CYP1B1;IGF1;IL18;KIT
GO:0046928	regulation of neurotransmitter secretion	http://amigo.geneontology.org/amigo/term/GO:0046928	104	4	1.48518	2.69328	0.0618603	0.545237	135;3356;8564;112755	ADORA2A;HTR2A;KMO;STX1B
GO:0050868	negative regulation of T cell activation	http://amigo.geneontology.org/amigo/term/GO:0050868	104	4	1.48518	2.69328	0.0618603	0.545237	135;942;10457;79626	ADORA2A;CD86;GPNMB;TNFAIP8L2
GO:0007600	sensory perception	http://amigo.geneontology.org/amigo/term/GO:0007600	909	19	12.981	1.46367	0.0622099	0.547833	135;332;728;948;1545;1687;3356;3815;4308;5025;5961;6531;6863;7287;7345;11343;51393;54437;63895	ADORA2A;BIRC5;C5AR1;CD36;CYP1B1;GSDME;HTR2A;KIT;MGLL;P2RX4;PIEZO2;PRPH2;SEMA5B;SLC6A3;TAC1;TRPM1;TRPV2;TULP1;UCHL1
GO:0048812	neuron projection morphogenesis	http://amigo.geneontology.org/amigo/term/GO:0048812	622	14	8.88252	1.57613	0.0629806	0.551775	135;348;2675;4099;4803;5015;6696;6708;7345;23098;23316;51393;54437;57699	ADORA2A;APOE;CPNE5;CUX2;GFRA2;MAG;NGF;OTX2;SARM1;SEMA5B;SPP1;SPTA1;TRPV2;UCHL1
GO:0051222	positive regulation of protein transport	http://amigo.geneontology.org/amigo/term/GO:0051222	402	10	5.74079	1.74192	0.0634661	0.551775	135;2243;2244;2266;2691;3479;4321;7200;26253;64109	ADORA2A;CLEC4E;CRLF2;FGA;FGB;FGG;GHRH;IGF1;MMP12;TRH
GO:0006816	calcium ion transport	http://amigo.geneontology.org/amigo/term/GO:0006816	402	10	5.74079	1.74192	0.0634661	0.551775	135;187;777;3356;3627;4308;5025;8832;51393;64805	ADORA2A;APLNR;CACNA1E;CD84;CXCL10;HTR2A;P2RX4;P2RY12;TRPM1;TRPV2
GO:0014015	positive regulation of gliogenesis	http://amigo.geneontology.org/amigo/term/GO:0014015	64	3	0.913957	3.28243	0.0635088	0.551775	4099;5025;64805	MAG;P2RX4;P2RY12
GO:0034121	regulation of toll-like receptor signaling pathway	http://amigo.geneontology.org/amigo/term/GO:0034121	64	3	0.913957	3.28243	0.0635088	0.551775	948;23098;338382	CD36;RAB7B;SARM1
GO:0008645	hexose transmembrane transport	http://amigo.geneontology.org/amigo/term/GO:0008645	105	4	1.49946	2.66763	0.0636231	0.551775	3479;6524;9370;66035	ADIPOQ;IGF1;SLC2A11;SLC5A2
GO:0051961	negative regulation of nervous system development	http://amigo.geneontology.org/amigo/term/GO:0051961	297	8	4.24133	1.8862	0.0636832	0.551775	348;1522;4099;6696;26228;54437;112755;349667	APOE;CTSZ;MAG;RTN4RL2;SEMA5B;SPP1;STAP1;STX1B
GO:0043523	regulation of neuron apoptotic process	http://amigo.geneontology.org/amigo/term/GO:0043523	197	6	2.81327	2.13275	0.0637468	0.551775	135;348;728;1522;4099;4803	ADORA2A;APOE;C5AR1;CTSZ;MAG;NGF
GO:0120032	regulation of plasma membrane bounded cell projection assembly	http://amigo.geneontology.org/amigo/term/GO:0120032	197	6	2.81327	2.13275	0.0637468	0.551775	3815;5025;26228;54443;64284;64805	ANLN;KIT;P2RX4;P2RY12;RAB17;STAP1
GO:0032692	negative regulation of interleukin-1 production	http://amigo.geneontology.org/amigo/term/GO:0032692	29	2	0.414137	4.82932	0.0640728	0.551775	335;7850	APOA1;IL1R2
GO:0002675	positive regulation of acute inflammatory response	http://amigo.geneontology.org/amigo/term/GO:0002675	29	2	0.414137	4.82932	0.0640728	0.551775	2207;6863	FCER1G;TAC1
GO:1900181	negative regulation of protein localization to nucleus	http://amigo.geneontology.org/amigo/term/GO:1900181	29	2	0.414137	4.82932	0.0640728	0.551775	948;5569	CD36;PKIA
GO:0035025	positive regulation of Rho protein signal transduction	http://amigo.geneontology.org/amigo/term/GO:0035025	29	2	0.414137	4.82932	0.0640728	0.551775	335;2841	APOA1;GPR18
GO:0035066	positive regulation of histone acetylation	http://amigo.geneontology.org/amigo/term/GO:0035066	29	2	0.414137	4.82932	0.0640728	0.551775	4674;55124	NAP1L2;PIWIL2
GO:0007628	adult walking behavior	http://amigo.geneontology.org/amigo/term/GO:0007628	29	2	0.414137	4.82932	0.0640728	0.551775	7200;7345	TRH;UCHL1
GO:0034698	response to gonadotropin	http://amigo.geneontology.org/amigo/term/GO:0034698	29	2	0.414137	4.82932	0.0640728	0.551775	3624;7849	INHBA;PAX8
GO:0050869	negative regulation of B cell activation	http://amigo.geneontology.org/amigo/term/GO:0050869	29	2	0.414137	4.82932	0.0640728	0.551775	3624;64092	INHBA;SAMSN1
GO:2000780	negative regulation of double-strand break repair	http://amigo.geneontology.org/amigo/term/GO:2000780	29	2	0.414137	4.82932	0.0640728	0.551775	55010;79000	AUNIP;PARPBP
GO:0048265	response to pain	http://amigo.geneontology.org/amigo/term/GO:0048265	29	2	0.414137	4.82932	0.0640728	0.551775	5025;6863	P2RX4;TAC1
GO:0001773	myeloid dendritic cell activation	http://amigo.geneontology.org/amigo/term/GO:0001773	29	2	0.414137	4.82932	0.0640728	0.551775	81501;338339	CLEC4D;DCSTAMP
GO:1903305	regulation of regulated secretory pathway	http://amigo.geneontology.org/amigo/term/GO:1903305	150	5	2.14209	2.33417	0.064141	0.551775	135;2207;3356;8832;112755	ADORA2A;CD84;FCER1G;HTR2A;STX1B
GO:0070555	response to interleukin-1	http://amigo.geneontology.org/amigo/term/GO:0070555	150	5	2.14209	2.33417	0.064141	0.551775	2244;2266;3576;7850;8564	CXCL8;FGB;FGG;IL1R2;KMO
GO:0045666	positive regulation of neuron differentiation	http://amigo.geneontology.org/amigo/term/GO:0045666	350	9	4.9982	1.80065	0.0645076	0.551775	348;1272;4674;4803;23316;51393;55714;57699;392255	APOE;CNTN1;CPNE5;CUX2;GDF6;NAP1L2;NGF;TENM3;TRPV2
GO:0042981	regulation of apoptotic process	http://amigo.geneontology.org/amigo/term/GO:0042981	1517	29	21.6636	1.33865	0.0647397	0.551775	135;332;348;728;1508;1522;1545;1687;2207;2243;2244;2266;2691;3001;3479;3624;3645;3815;4099;4118;4803;6279;7849;9370;23098;23657;27165;79626;392255	ADIPOQ;ADORA2A;APOE;BIRC5;C5AR1;CTSB;CTSZ;CYP1B1;FCER1G;FGA;FGB;FGG;GDF6;GHRH;GLS2;GSDME;GZMA;IGF1;INHBA;INSRR;KIT;MAG;MAL;NGF;PAX8;S100A8;SARM1;SLC7A11;TNFAIP8L2
GO:0048870	cell motility	http://amigo.geneontology.org/amigo/term/GO:0048870	1518	29	21.6779	1.33777	0.0651699	0.551775	335;348;728;962;1235;1545;2207;2826;2833;2841;3479;3576;3627;3815;4099;4321;5025;6279;6863;8832;9370;10457;11240;23657;26228;54210;54437;54443;64805	ADIPOQ;ANLN;APOA1;APOE;C5AR1;CCR10;CCR6;CD48;CD84;CXCL10;CXCL8;CXCR3;CYP1B1;FCER1G;GPNMB;GPR18;IGF1;KIT;MAG;MMP12;P2RX4;P2RY12;PADI2;S100A8;SEMA5B;SLC7A11;STAP1;TAC1;TREM1
GO:0051674	localization of cell	http://amigo.geneontology.org/amigo/term/GO:0051674	1518	29	21.6779	1.33777	0.0651699	0.551775	335;348;728;962;1235;1545;2207;2826;2833;2841;3479;3576;3627;3815;4099;4321;5025;6279;6863;8832;9370;10457;11240;23657;26228;54210;54437;54443;64805	ADIPOQ;ANLN;APOA1;APOE;C5AR1;CCR10;CCR6;CD48;CD84;CXCL10;CXCL8;CXCR3;CYP1B1;FCER1G;GPNMB;GPR18;IGF1;KIT;MAG;MMP12;P2RX4;P2RY12;PADI2;S100A8;SEMA5B;SLC7A11;STAP1;TAC1;TREM1
GO:0032609	interferon-gamma production	http://amigo.geneontology.org/amigo/term/GO:0032609	106	4	1.51374	2.64246	0.065412	0.551775	3606;3624;6556;115650	IL18;INHBA;SLC11A1;TNFRSF13C
GO:0031623	receptor internalization	http://amigo.geneontology.org/amigo/term/GO:0031623	106	4	1.51374	2.64246	0.065412	0.551775	948;2207;3576;6616	CD36;CXCL8;FCER1G;SNAP25
GO:0022402	cell cycle process	http://amigo.geneontology.org/amigo/term/GO:0022402	1274	25	18.1934	1.37412	0.065445	0.551775	1058;1543;3161;3479;3576;3624;5569;6241;9133;10457;10783;11178;27127;29127;54443;55124;55165;55388;55771;79000;79733;84072;84930;130951;146909	ANLN;AUNIP;CCNB2;CENPA;CEP55;CXCL8;CYP1A1;E2F8;GPNMB;HMMR;HORMAD1;IGF1;INHBA;KIF18B;LZTS1;M1AP;MASTL;MCM10;NEK6;PIWIL2;PKIA;PRR11;RACGAP1;RRM2;SMC1B
GO:0006937	regulation of muscle contraction	http://amigo.geneontology.org/amigo/term/GO:0006937	151	5	2.15637	2.31872	0.0656043	0.551775	2626;3815;4633;5025;6331	GATA4;KIT;MYL2;P2RX4;SCN5A
GO:0048285	organelle fission	http://amigo.geneontology.org/amigo/term/GO:0048285	459	11	6.55478	1.67816	0.0657794	0.551775	3479;9133;10783;29127;54443;55124;55165;84072;84930;130951;146909	ANLN;CCNB2;CEP55;HORMAD1;IGF1;KIF18B;M1AP;MASTL;NEK6;PIWIL2;RACGAP1
GO:0015909	long-chain fatty acid transport	http://amigo.geneontology.org/amigo/term/GO:0015909	65	3	0.928237	3.23193	0.0659085	0.551775	123;348;948	APOE;CD36;PLIN2
GO:0006809	nitric oxide biosynthetic process	http://amigo.geneontology.org/amigo/term/GO:0006809	65	3	0.928237	3.23193	0.0659085	0.551775	948;1545;5025	CD36;CYP1B1;P2RX4
GO:0006026	aminoglycan catabolic process	http://amigo.geneontology.org/amigo/term/GO:0006026	65	3	0.928237	3.23193	0.0659085	0.551775	176;1118;3161	ACAN;CHIT1;HMMR
GO:0042306	regulation of protein import into nucleus	http://amigo.geneontology.org/amigo/term/GO:0042306	65	3	0.928237	3.23193	0.0659085	0.551775	948;3479;5569	CD36;IGF1;PKIA
GO:0002220	innate immune response activating cell surface receptor signaling pathway	http://amigo.geneontology.org/amigo/term/GO:0002220	65	3	0.928237	3.23193	0.0659085	0.551775	2207;26253;338339	CLEC4D;CLEC4E;FCER1G
GO:0097164	ammonium ion metabolic process	http://amigo.geneontology.org/amigo/term/GO:0097164	199	6	2.84183	2.11131	0.0662563	0.551775	335;5153;6531;7200;55331;255043	ACER3;APOA1;PDE1B;SLC6A3;TMEM86B;TRH
GO:0060491	regulation of cell projection assembly	http://amigo.geneontology.org/amigo/term/GO:0060491	199	6	2.84183	2.11131	0.0662563	0.551775	3815;5025;26228;54443;64284;64805	ANLN;KIT;P2RX4;P2RY12;RAB17;STAP1
GO:0051129	negative regulation of cellular component organization	http://amigo.geneontology.org/amigo/term/GO:0051129	684	15	9.76791	1.53564	0.0663497	0.551775	335;348;1522;3479;3627;4099;5079;6696;6708;9370;26228;54437;84072;112755;349667	ADIPOQ;APOA1;APOE;CTSZ;CXCL10;HORMAD1;IGF1;MAG;PAX5;RTN4RL2;SEMA5B;SPP1;SPTA1;STAP1;STX1B
GO:0043279	response to alkaloid	http://amigo.geneontology.org/amigo/term/GO:0043279	107	4	1.52802	2.61776	0.067227	0.551775	135;3356;6531;6863	ADORA2A;HTR2A;SLC6A3;TAC1
GO:0045927	positive regulation of growth	http://amigo.geneontology.org/amigo/term/GO:0045927	250	7	3.57014	1.96071	0.067936	0.551775	2691;3479;4803;6279;6531;51393;57699	CPNE5;GHRH;IGF1;NGF;S100A8;SLC6A3;TRPV2
GO:0045926	negative regulation of growth	http://amigo.geneontology.org/amigo/term/GO:0045926	250	7	3.57014	1.96071	0.067936	0.551775	948;3624;4099;4633;6696;54437;81501	CD36;DCSTAMP;INHBA;MAG;MYL2;SEMA5B;SPP1
GO:0032743	positive regulation of interleukin-2 production	http://amigo.geneontology.org/amigo/term/GO:0032743	30	2	0.428417	4.66835	0.0680219	0.551775	942;9308	CD83;CD86
GO:0042572	retinol metabolic process	http://amigo.geneontology.org/amigo/term/GO:0042572	30	2	0.428417	4.66835	0.0680219	0.551775	1545;10170	CYP1B1;DHRS9
GO:0042311	vasodilation	http://amigo.geneontology.org/amigo/term/GO:0042311	30	2	0.428417	4.66835	0.0680219	0.551775	135;348	ADORA2A;APOE
GO:0002828	regulation of type 2 immune response	http://amigo.geneontology.org/amigo/term/GO:0002828	30	2	0.428417	4.66835	0.0680219	0.551775	942;3606	CD86;IL18
GO:2001171	positive regulation of ATP biosynthetic process	http://amigo.geneontology.org/amigo/term/GO:2001171	30	2	0.428417	4.66835	0.0680219	0.551775	3356;3479	HTR2A;IGF1
GO:0010660	regulation of muscle cell apoptotic process	http://amigo.geneontology.org/amigo/term/GO:0010660	66	3	0.942518	3.18296	0.0683494	0.551775	2691;3479;7849	GHRH;IGF1;PAX8
GO:0022414	reproductive process	http://amigo.geneontology.org/amigo/term/GO:0022414	1403	27	20.0356	1.3476	0.0687157	0.551775	249;269;1047;1235;1508;1543;2352;2626;3235;3479;3624;3645;3815;5079;6696;6863;27127;27306;29127;55124;56853;79733;84072;84930;130951;143689;390243	ALPL;AMHR2;CCR6;CELF4;CLGN;CTSB;CYP1A1;E2F8;FOLR3;GATA4;HORMAD1;HOXD9;HPGDS;IGF1;INHBA;INSRR;IZUMO1R;KIT;M1AP;MASTL;PAX5;PIWIL2;PIWIL4;RACGAP1;SMC1B;SPP1;TAC1
GO:0048514	blood vessel morphogenesis	http://amigo.geneontology.org/amigo/term/GO:0048514	574	13	8.19705	1.58594	0.0688106	0.551775	187;348;728;1306;1536;1545;2626;2833;3576;3606;3627;10457;79733	APLNR;APOE;C5AR1;COL15A1;CXCL10;CXCL8;CXCR3;CYBB;CYP1B1;E2F8;GATA4;GPNMB;IL18
GO:0034612	response to tumor necrosis factor	http://amigo.geneontology.org/amigo/term/GO:0034612	251	7	3.58442	1.95289	0.0690802	0.551775	335;608;1687;3576;9370;81501;115650	ADIPOQ;APOA1;CXCL8;DCSTAMP;GSDME;TNFRSF13C;TNFRSF17
GO:0002322	B cell proliferation involved in immune response	http://amigo.geneontology.org/amigo/term/GO:0002322	5	1	0.0714029	14.005	0.0694005	0.551775	4064	CD180
GO:0003289	atrial septum primum morphogenesis	http://amigo.geneontology.org/amigo/term/GO:0003289	5	1	0.0714029	14.005	0.0694005	0.551775	2626	GATA4
GO:0072679	thymocyte migration	http://amigo.geneontology.org/amigo/term/GO:0072679	5	1	0.0714029	14.005	0.0694005	0.551775	1235	CCR6
GO:0014050	negative regulation of glutamate secretion	http://amigo.geneontology.org/amigo/term/GO:0014050	5	1	0.0714029	14.005	0.0694005	0.551775	7200	TRH
GO:2000481	positive regulation of cAMP-dependent protein kinase activity	http://amigo.geneontology.org/amigo/term/GO:2000481	5	1	0.0714029	14.005	0.0694005	0.551775	9370	ADIPOQ
GO:0150003	regulation of spontaneous synaptic transmission	http://amigo.geneontology.org/amigo/term/GO:0150003	5	1	0.0714029	14.005	0.0694005	0.551775	112755	STX1B
GO:0072300	positive regulation of metanephric glomerulus development	http://amigo.geneontology.org/amigo/term/GO:0072300	5	1	0.0714029	14.005	0.0694005	0.551775	9370	ADIPOQ
GO:0086046	membrane depolarization during SA node cell action potential	http://amigo.geneontology.org/amigo/term/GO:0086046	5	1	0.0714029	14.005	0.0694005	0.551775	6331	SCN5A
GO:0032803	regulation of low-density lipoprotein particle receptor catabolic process	http://amigo.geneontology.org/amigo/term/GO:0032803	5	1	0.0714029	14.005	0.0694005	0.551775	348	APOE
GO:0010901	regulation of very-low-density lipoprotein particle remodeling	http://amigo.geneontology.org/amigo/term/GO:0010901	5	1	0.0714029	14.005	0.0694005	0.551775	335	APOA1
GO:0060353	regulation of cell adhesion molecule production	http://amigo.geneontology.org/amigo/term/GO:0060353	5	1	0.0714029	14.005	0.0694005	0.551775	335	APOA1
GO:2000646	positive regulation of receptor catabolic process	http://amigo.geneontology.org/amigo/term/GO:2000646	5	1	0.0714029	14.005	0.0694005	0.551775	348	APOE
GO:0045541	negative regulation of cholesterol biosynthetic process	http://amigo.geneontology.org/amigo/term/GO:0045541	5	1	0.0714029	14.005	0.0694005	0.551775	348	APOE
GO:0090206	negative regulation of cholesterol metabolic process	http://amigo.geneontology.org/amigo/term/GO:0090206	5	1	0.0714029	14.005	0.0694005	0.551775	348	APOE
GO:0106119	negative reguation of sterol biosynthetic process	http://amigo.geneontology.org/amigo/term/GO:0106119	5	1	0.0714029	14.005	0.0694005	0.551775	348	APOE
GO:1901628	positive regulation of postsynaptic membrane organization	http://amigo.geneontology.org/amigo/term/GO:1901628	5	1	0.0714029	14.005	0.0694005	0.551775	348	APOE
GO:0034196	acylglycerol transport	http://amigo.geneontology.org/amigo/term/GO:0034196	5	1	0.0714029	14.005	0.0694005	0.551775	948	CD36
GO:0034197	triglyceride transport	http://amigo.geneontology.org/amigo/term/GO:0034197	5	1	0.0714029	14.005	0.0694005	0.551775	948	CD36
GO:0032763	regulation of mast cell cytokine production	http://amigo.geneontology.org/amigo/term/GO:0032763	5	1	0.0714029	14.005	0.0694005	0.551775	2207	FCER1G
GO:1903385	regulation of homophilic cell adhesion	http://amigo.geneontology.org/amigo/term/GO:1903385	5	1	0.0714029	14.005	0.0694005	0.551775	55714	TENM3
GO:1902338	negative regulation of apoptotic process involved in morphogenesis	http://amigo.geneontology.org/amigo/term/GO:1902338	5	1	0.0714029	14.005	0.0694005	0.551775	7849	PAX8
GO:1904746	negative regulation of apoptotic process involved in development	http://amigo.geneontology.org/amigo/term/GO:1904746	5	1	0.0714029	14.005	0.0694005	0.551775	7849	PAX8
GO:0035442	dipeptide transmembrane transport	http://amigo.geneontology.org/amigo/term/GO:0035442	5	1	0.0714029	14.005	0.0694005	0.551775	23657	SLC7A11
GO:0042938	dipeptide transport	http://amigo.geneontology.org/amigo/term/GO:0042938	5	1	0.0714029	14.005	0.0694005	0.551775	23657	SLC7A11
GO:0086045	membrane depolarization during AV node cell action potential	http://amigo.geneontology.org/amigo/term/GO:0086045	5	1	0.0714029	14.005	0.0694005	0.551775	6331	SCN5A
GO:0050975	sensory perception of touch	http://amigo.geneontology.org/amigo/term/GO:0050975	5	1	0.0714029	14.005	0.0694005	0.551775	5025	P2RX4
GO:0072025	distal convoluted tubule development	http://amigo.geneontology.org/amigo/term/GO:0072025	5	1	0.0714029	14.005	0.0694005	0.551775	7849	PAX8
GO:0072221	metanephric distal convoluted tubule development	http://amigo.geneontology.org/amigo/term/GO:0072221	5	1	0.0714029	14.005	0.0694005	0.551775	7849	PAX8
GO:0048550	negative regulation of pinocytosis	http://amigo.geneontology.org/amigo/term/GO:0048550	5	1	0.0714029	14.005	0.0694005	0.551775	112755	STX1B
GO:2000583	regulation of platelet-derived growth factor receptor-alpha signaling pathway	http://amigo.geneontology.org/amigo/term/GO:2000583	5	1	0.0714029	14.005	0.0694005	0.551775	9370	ADIPOQ
GO:0048006	antigen processing and presentation, endogenous lipid antigen via MHC class Ib	http://amigo.geneontology.org/amigo/term/GO:0048006	5	1	0.0714029	14.005	0.0694005	0.551775	912	CD1D
GO:0031580	membrane raft distribution	http://amigo.geneontology.org/amigo/term/GO:0031580	5	1	0.0714029	14.005	0.0694005	0.551775	4118	MAL
GO:0044691	tooth eruption	http://amigo.geneontology.org/amigo/term/GO:0044691	5	1	0.0714029	14.005	0.0694005	0.551775	29887	SNX10
GO:0035934	corticosterone secretion	http://amigo.geneontology.org/amigo/term/GO:0035934	5	1	0.0714029	14.005	0.0694005	0.551775	6863	TAC1
GO:1903969	regulation of response to macrophage colony-stimulating factor	http://amigo.geneontology.org/amigo/term/GO:1903969	5	1	0.0714029	14.005	0.0694005	0.551775	26228	STAP1
GO:1903972	regulation of cellular response to macrophage colony-stimulating factor stimulus	http://amigo.geneontology.org/amigo/term/GO:1903972	5	1	0.0714029	14.005	0.0694005	0.551775	26228	STAP1
GO:0038156	interleukin-3-mediated signaling pathway	http://amigo.geneontology.org/amigo/term/GO:0038156	5	1	0.0714029	14.005	0.0694005	0.551775	2207	FCER1G
GO:1903487	regulation of lactation	http://amigo.geneontology.org/amigo/term/GO:1903487	5	1	0.0714029	14.005	0.0694005	0.551775	2691	GHRH
GO:0097411	hypoxia-inducible factor-1alpha signaling pathway	http://amigo.geneontology.org/amigo/term/GO:0097411	5	1	0.0714029	14.005	0.0694005	0.551775	1536	CYBB
GO:0006710	androgen catabolic process	http://amigo.geneontology.org/amigo/term/GO:0006710	5	1	0.0714029	14.005	0.0694005	0.551775	6696	SPP1
GO:0060903	positive regulation of meiosis I	http://amigo.geneontology.org/amigo/term/GO:0060903	5	1	0.0714029	14.005	0.0694005	0.551775	55124	PIWIL2
GO:0035483	gastric emptying	http://amigo.geneontology.org/amigo/term/GO:0035483	5	1	0.0714029	14.005	0.0694005	0.551775	5731	PTGER1
GO:1905333	regulation of gastric motility	http://amigo.geneontology.org/amigo/term/GO:1905333	5	1	0.0714029	14.005	0.0694005	0.551775	5731	PTGER1
GO:0048170	positive regulation of long-term neuronal synaptic plasticity	http://amigo.geneontology.org/amigo/term/GO:0048170	5	1	0.0714029	14.005	0.0694005	0.551775	3815	KIT
GO:0014834	skeletal muscle satellite cell maintenance involved in skeletal muscle regeneration	http://amigo.geneontology.org/amigo/term/GO:0014834	5	1	0.0714029	14.005	0.0694005	0.551775	3479	IGF1
GO:0090080	positive regulation of MAPKKK cascade by fibroblast growth factor receptor signaling pathway	http://amigo.geneontology.org/amigo/term/GO:0090080	5	1	0.0714029	14.005	0.0694005	0.551775	9365	KL
GO:0060374	mast cell differentiation	http://amigo.geneontology.org/amigo/term/GO:0060374	5	1	0.0714029	14.005	0.0694005	0.551775	3815	KIT
GO:2000609	regulation of thyroid hormone generation	http://amigo.geneontology.org/amigo/term/GO:2000609	5	1	0.0714029	14.005	0.0694005	0.551775	7849	PAX8
GO:0046010	positive regulation of circadian sleep/wake cycle, non-REM sleep	http://amigo.geneontology.org/amigo/term/GO:0046010	5	1	0.0714029	14.005	0.0694005	0.551775	2691	GHRH
GO:2000467	positive regulation of glycogen (starch) synthase activity	http://amigo.geneontology.org/amigo/term/GO:2000467	5	1	0.0714029	14.005	0.0694005	0.551775	9370	ADIPOQ
GO:0002580	regulation of antigen processing and presentation of peptide or polysaccharide antigen via MHC class II	http://amigo.geneontology.org/amigo/term/GO:0002580	5	1	0.0714029	14.005	0.0694005	0.551775	54209	TREM2
GO:2000554	regulation of T-helper 1 cell cytokine production	http://amigo.geneontology.org/amigo/term/GO:2000554	5	1	0.0714029	14.005	0.0694005	0.551775	3606	IL18
GO:2000556	positive regulation of T-helper 1 cell cytokine production	http://amigo.geneontology.org/amigo/term/GO:2000556	5	1	0.0714029	14.005	0.0694005	0.551775	3606	IL18
GO:2000660	negative regulation of interleukin-1-mediated signaling pathway	http://amigo.geneontology.org/amigo/term/GO:2000660	5	1	0.0714029	14.005	0.0694005	0.551775	7850	IL1R2
GO:0051140	regulation of NK T cell proliferation	http://amigo.geneontology.org/amigo/term/GO:0051140	5	1	0.0714029	14.005	0.0694005	0.551775	3606	IL18
GO:1900028	negative regulation of ruffle assembly	http://amigo.geneontology.org/amigo/term/GO:1900028	5	1	0.0714029	14.005	0.0694005	0.551775	26228	STAP1
GO:0002175	protein localization to paranode region of axon	http://amigo.geneontology.org/amigo/term/GO:0002175	5	1	0.0714029	14.005	0.0694005	0.551775	4118	MAL
GO:0060718	chorionic trophoblast cell differentiation	http://amigo.geneontology.org/amigo/term/GO:0060718	5	1	0.0714029	14.005	0.0694005	0.551775	79733	E2F8
GO:1990511	piRNA biosynthetic process	http://amigo.geneontology.org/amigo/term/GO:1990511	5	1	0.0714029	14.005	0.0694005	0.551775	55124	PIWIL2
GO:0098735	positive regulation of the force of heart contraction	http://amigo.geneontology.org/amigo/term/GO:0098735	5	1	0.0714029	14.005	0.0694005	0.551775	4633	MYL2
GO:0050703	interleukin-1 alpha secretion	http://amigo.geneontology.org/amigo/term/GO:0050703	5	1	0.0714029	14.005	0.0694005	0.551775	7850	IL1R2
GO:0035787	cell migration involved in kidney development	http://amigo.geneontology.org/amigo/term/GO:0035787	5	1	0.0714029	14.005	0.0694005	0.551775	9370	ADIPOQ
GO:0071224	cellular response to peptidoglycan	http://amigo.geneontology.org/amigo/term/GO:0071224	5	1	0.0714029	14.005	0.0694005	0.551775	54209	TREM2
GO:0072675	osteoclast fusion	http://amigo.geneontology.org/amigo/term/GO:0072675	5	1	0.0714029	14.005	0.0694005	0.551775	81501	DCSTAMP
GO:0046874	quinolinate metabolic process	http://amigo.geneontology.org/amigo/term/GO:0046874	5	1	0.0714029	14.005	0.0694005	0.551775	8564	KMO
GO:0034354	'de novo' NAD biosynthetic process from tryptophan	http://amigo.geneontology.org/amigo/term/GO:0034354	5	1	0.0714029	14.005	0.0694005	0.551775	8564	KMO
GO:1905936	regulation of germ cell proliferation	http://amigo.geneontology.org/amigo/term/GO:1905936	5	1	0.0714029	14.005	0.0694005	0.551775	27306	HPGDS
GO:2000254	regulation of male germ cell proliferation	http://amigo.geneontology.org/amigo/term/GO:2000254	5	1	0.0714029	14.005	0.0694005	0.551775	27306	HPGDS
GO:0018101	protein citrullination	http://amigo.geneontology.org/amigo/term/GO:0018101	5	1	0.0714029	14.005	0.0694005	0.551775	11240	PADI2
GO:0036414	histone citrullination	http://amigo.geneontology.org/amigo/term/GO:0036414	5	1	0.0714029	14.005	0.0694005	0.551775	11240	PADI2
GO:2000145	regulation of cell motility	http://amigo.geneontology.org/amigo/term/GO:2000145	863	18	12.3241	1.46055	0.0694223	0.551775	348;728;1235;1545;2833;2841;3479;3576;3627;3815;5025;6863;9370;10457;11240;26228;54437;64805	ADIPOQ;APOE;C5AR1;CCR6;CXCL10;CXCL8;CXCR3;CYP1B1;GPNMB;GPR18;IGF1;KIT;P2RX4;P2RY12;PADI2;SEMA5B;STAP1;TAC1
GO:0032787	monocarboxylic acid metabolic process	http://amigo.geneontology.org/amigo/term/GO:0032787	575	13	8.21133	1.58318	0.0695474	0.552328	240;948;1543;1545;3356;3479;3815;8564;9370;10170;11343;27306;80339	ADIPOQ;ALOX5;CD36;CYP1A1;CYP1B1;DHRS9;HPGDS;HTR2A;IGF1;KIT;KMO;MGLL;PNPLA3
GO:0007568	aging	http://amigo.geneontology.org/amigo/term/GO:0007568	303	8	4.32701	1.84885	0.0697782	0.553719	1543;3356;5079;6531;8564;9365;9516;10783	CYP1A1;HTR2A;KL;KMO;LITAF;NEK6;PAX5;SLC6A3
GO:0000902	cell morphogenesis	http://amigo.geneontology.org/amigo/term/GO:0000902	982	20	14.0235	1.42618	0.0698581	0.55391	135;335;348;2243;2244;2266;2675;3815;3988;4099;4803;5015;6696;6708;7345;23098;23316;51393;54437;57699	ADORA2A;APOA1;APOE;CPNE5;CUX2;FGA;FGB;FGG;GFRA2;KIT;LIPA;MAG;NGF;OTX2;SARM1;SEMA5B;SPP1;SPTA1;TRPV2;UCHL1
GO:0016125	sterol metabolic process	http://amigo.geneontology.org/amigo/term/GO:0016125	154	5	2.19921	2.27355	0.0701058	0.554722	335;348;1545;3988;9619	ABCG1;APOA1;APOE;CYP1B1;LIPA
GO:0000003	reproduction	http://amigo.geneontology.org/amigo/term/GO:0000003	1406	27	20.0785	1.34472	0.0701249	0.554722	249;269;1047;1235;1508;1543;2352;2626;3235;3479;3624;3645;3815;5079;6696;6863;27127;27306;29127;55124;56853;79733;84072;84930;130951;143689;390243	ALPL;AMHR2;CCR6;CELF4;CLGN;CTSB;CYP1A1;E2F8;FOLR3;GATA4;HORMAD1;HOXD9;HPGDS;IGF1;INHBA;INSRR;IZUMO1R;KIT;M1AP;MASTL;PAX5;PIWIL2;PIWIL4;RACGAP1;SMC1B;SPP1;TAC1
GO:0051783	regulation of nuclear division	http://amigo.geneontology.org/amigo/term/GO:0051783	202	6	2.88468	2.07996	0.0701276	0.554722	3479;9133;10783;54443;55124;84072	ANLN;CCNB2;HORMAD1;IGF1;NEK6;PIWIL2
GO:0006695	cholesterol biosynthetic process	http://amigo.geneontology.org/amigo/term/GO:0006695	67	3	0.956798	3.13546	0.0708308	0.559395	335;348;9619	ABCG1;APOA1;APOE
GO:0042531	positive regulation of tyrosine phosphorylation of STAT protein	http://amigo.geneontology.org/amigo/term/GO:0042531	67	3	0.956798	3.13546	0.0708308	0.559395	3479;3606;3815	IGF1;IL18;KIT
GO:0001649	osteoblast differentiation	http://amigo.geneontology.org/amigo/term/GO:0001649	203	6	2.89896	2.06971	0.0714466	0.563206	249;2201;3479;6696;10457;25819	ALPL;FBN2;GPNMB;IGF1;NOCT;SPP1
GO:0060401	cytosolic calcium ion transport	http://amigo.geneontology.org/amigo/term/GO:0060401	155	5	2.21349	2.25888	0.0716434	0.563206	187;3356;3627;4308;5025	APLNR;CXCL10;HTR2A;P2RX4;TRPM1
GO:0065005	protein-lipid complex assembly	http://amigo.geneontology.org/amigo/term/GO:0065005	31	2	0.442698	4.51776	0.0720492	0.563206	335;348	APOA1;APOE
GO:0051968	positive regulation of synaptic transmission, glutamatergic	http://amigo.geneontology.org/amigo/term/GO:0051968	31	2	0.442698	4.51776	0.0720492	0.563206	135;8564	ADORA2A;KMO
GO:0043304	regulation of mast cell degranulation	http://amigo.geneontology.org/amigo/term/GO:0043304	31	2	0.442698	4.51776	0.0720492	0.563206	2207;8832	CD84;FCER1G
GO:1904646	cellular response to amyloid-beta	http://amigo.geneontology.org/amigo/term/GO:1904646	31	2	0.442698	4.51776	0.0720492	0.563206	948;3479	CD36;IGF1
GO:0051482	positive regulation of cytosolic calcium ion concentration involved in phospholipase C-activating G protein-coupled signaling pathway	http://amigo.geneontology.org/amigo/term/GO:0051482	31	2	0.442698	4.51776	0.0720492	0.563206	2769;2841	GNA15;GPR18
GO:0001893	maternal placenta development	http://amigo.geneontology.org/amigo/term/GO:0001893	31	2	0.442698	4.51776	0.0720492	0.563206	1508;6696	CTSB;SPP1
GO:0090659	walking behavior	http://amigo.geneontology.org/amigo/term/GO:0090659	31	2	0.442698	4.51776	0.0720492	0.563206	7200;7345	TRH;UCHL1
GO:0032733	positive regulation of interleukin-10 production	http://amigo.geneontology.org/amigo/term/GO:0032733	31	2	0.442698	4.51776	0.0720492	0.563206	2207;9308	CD83;FCER1G
GO:0045738	negative regulation of DNA repair	http://amigo.geneontology.org/amigo/term/GO:0045738	31	2	0.442698	4.51776	0.0720492	0.563206	55010;79000	AUNIP;PARPBP
GO:0040020	regulation of meiotic nuclear division	http://amigo.geneontology.org/amigo/term/GO:0040020	31	2	0.442698	4.51776	0.0720492	0.563206	55124;84072	HORMAD1;PIWIL2
GO:0043552	positive regulation of phosphatidylinositol 3-kinase activity	http://amigo.geneontology.org/amigo/term/GO:0043552	31	2	0.442698	4.51776	0.0720492	0.563206	3815;64805	KIT;P2RY12
GO:0120039	plasma membrane bounded cell projection morphogenesis	http://amigo.geneontology.org/amigo/term/GO:0120039	636	14	9.08244	1.54144	0.0726627	0.567556	135;348;2675;4099;4803;5015;6696;6708;7345;23098;23316;51393;54437;57699	ADORA2A;APOE;CPNE5;CUX2;GFRA2;MAG;NGF;OTX2;SARM1;SEMA5B;SPP1;SPTA1;TRPV2;UCHL1
GO:0014013	regulation of gliogenesis	http://amigo.geneontology.org/amigo/term/GO:0014013	110	4	1.57086	2.54637	0.0728274	0.567951	4099;5025;26228;64805	MAG;P2RX4;P2RY12;STAP1
GO:1903510	mucopolysaccharide metabolic process	http://amigo.geneontology.org/amigo/term/GO:1903510	110	4	1.57086	2.54637	0.0728274	0.567951	176;3161;6484;133584	ACAN;EGFLAM;HMMR;ST3GAL4
GO:1901568	fatty acid derivative metabolic process	http://amigo.geneontology.org/amigo/term/GO:1901568	156	5	2.22777	2.2444	0.0731994	0.569214	240;1543;1545;11343;27306	ALOX5;CYP1A1;CYP1B1;HPGDS;MGLL
GO:0030307	positive regulation of cell growth	http://amigo.geneontology.org/amigo/term/GO:0030307	156	5	2.22777	2.2444	0.0731994	0.569214	3479;4803;6279;51393;57699	CPNE5;IGF1;NGF;S100A8;TRPV2
GO:1902653	secondary alcohol biosynthetic process	http://amigo.geneontology.org/amigo/term/GO:1902653	68	3	0.971079	3.08935	0.0733525	0.569214	335;348;9619	ABCG1;APOA1;APOE
GO:0050805	negative regulation of synaptic transmission	http://amigo.geneontology.org/amigo/term/GO:0050805	68	3	0.971079	3.08935	0.0733525	0.569214	3356;9370;56853	ADIPOQ;CELF4;HTR2A
GO:0032418	lysosome localization	http://amigo.geneontology.org/amigo/term/GO:0032418	68	3	0.971079	3.08935	0.0733525	0.569214	2207;3815;8832	CD84;FCER1G;KIT
GO:1904589	regulation of protein import	http://amigo.geneontology.org/amigo/term/GO:1904589	68	3	0.971079	3.08935	0.0733525	0.569214	948;3479;5569	CD36;IGF1;PKIA
GO:0048858	cell projection morphogenesis	http://amigo.geneontology.org/amigo/term/GO:0048858	637	14	9.09672	1.53902	0.0733898	0.569214	135;348;2675;4099;4803;5015;6696;6708;7345;23098;23316;51393;54437;57699	ADORA2A;APOE;CPNE5;CUX2;GFRA2;MAG;NGF;OTX2;SARM1;SEMA5B;SPP1;SPTA1;TRPV2;UCHL1
GO:0051091	positive regulation of DNA-binding transcription factor activity	http://amigo.geneontology.org/amigo/term/GO:0051091	255	7	3.64155	1.92226	0.0737722	0.571735	948;1440;3606;3815;6279;150372;338382	CD36;CSF3;IL18;KIT;NFAM1;RAB7B;S100A8
GO:0042391	regulation of membrane potential	http://amigo.geneontology.org/amigo/term/GO:0042391	414	10	5.91216	1.69143	0.0740051	0.573093	135;777;948;5025;6331;6863;23316;56853;63895;112755	ADORA2A;CACNA1E;CD36;CELF4;CUX2;P2RX4;PIEZO2;SCN5A;STX1B;TAC1
GO:0044242	cellular lipid catabolic process	http://amigo.geneontology.org/amigo/term/GO:0044242	205	6	2.92752	2.04952	0.0741273	0.573593	335;348;1545;9370;11343;80339	ADIPOQ;APOA1;APOE;CYP1B1;MGLL;PNPLA3
GO:0019218	regulation of steroid metabolic process	http://amigo.geneontology.org/amigo/term/GO:0019218	111	4	1.58514	2.52343	0.0747455	0.577927	335;348;3815;9619	ABCG1;APOA1;APOE;KIT
GO:0048609	multicellular organismal reproductive process	http://amigo.geneontology.org/amigo/term/GO:0048609	813	17	11.6101	1.46424	0.0748645	0.578398	1235;1508;1543;3479;3624;3815;5079;6696;6863;27306;29127;55124;56853;84072;84930;130951;143689	CCR6;CELF4;CTSB;CYP1A1;HORMAD1;HPGDS;IGF1;INHBA;KIT;M1AP;MASTL;PAX5;PIWIL2;PIWIL4;RACGAP1;SPP1;TAC1
GO:0006812	cation transport	http://amigo.geneontology.org/amigo/term/GO:0006812	1111	22	15.8657	1.38664	0.07498	0.578841	135;187;777;1272;1520;2207;3356;3627;4308;5025;6331;6524;6531;6556;6616;8832;9962;51296;51393;63895;64805;245972	ADORA2A;APLNR;ATP6V0D2;CACNA1E;CD84;CNTN1;CTSS;CXCL10;FCER1G;HTR2A;P2RX4;P2RY12;PIEZO2;SCN5A;SLC11A1;SLC15A3;SLC23A2;SLC5A2;SLC6A3;SNAP25;TRPM1;TRPV2
GO:0051301	cell division	http://amigo.geneontology.org/amigo/term/GO:0051301	583	13	8.32557	1.56145	0.0756294	0.581124	332;1058;3815;4674;9133;10783;29127;54443;55165;79733;84930;146909;387755	ANLN;BIRC5;CCNB2;CENPA;CEP55;E2F8;INSC;KIF18B;KIT;MASTL;NAP1L2;NEK6;RACGAP1
GO:0046209	nitric oxide metabolic process	http://amigo.geneontology.org/amigo/term/GO:0046209	69	3	0.985359	3.04457	0.0759137	0.581124	948;1545;5025	CD36;CYP1B1;P2RX4
GO:0040014	regulation of multicellular organism growth	http://amigo.geneontology.org/amigo/term/GO:0040014	69	3	0.985359	3.04457	0.0759137	0.581124	2691;3479;6531	GHRH;IGF1;SLC6A3
GO:0050771	negative regulation of axonogenesis	http://amigo.geneontology.org/amigo/term/GO:0050771	69	3	0.985359	3.04457	0.0759137	0.581124	4099;6696;54437	MAG;SEMA5B;SPP1
GO:0010039	response to iron ion	http://amigo.geneontology.org/amigo/term/GO:0010039	32	2	0.456978	4.37658	0.0761517	0.581124	1543;6531	CYP1A1;SLC6A3
GO:0001975	response to amphetamine	http://amigo.geneontology.org/amigo/term/GO:0001975	32	2	0.456978	4.37658	0.0761517	0.581124	135;5153	ADORA2A;PDE1B
GO:1903539	protein localization to postsynaptic membrane	http://amigo.geneontology.org/amigo/term/GO:1903539	32	2	0.456978	4.37658	0.0761517	0.581124	6616;112755	SNAP25;STX1B
GO:0007616	long-term memory	http://amigo.geneontology.org/amigo/term/GO:0007616	32	2	0.456978	4.37658	0.0761517	0.581124	348;6863	APOE;TAC1
GO:0032228	regulation of synaptic transmission, GABAergic	http://amigo.geneontology.org/amigo/term/GO:0032228	32	2	0.456978	4.37658	0.0761517	0.581124	135;6863	ADORA2A;TAC1
GO:0033006	regulation of mast cell activation involved in immune response	http://amigo.geneontology.org/amigo/term/GO:0033006	32	2	0.456978	4.37658	0.0761517	0.581124	2207;8832	CD84;FCER1G
GO:0032148	activation of protein kinase B activity	http://amigo.geneontology.org/amigo/term/GO:0032148	32	2	0.456978	4.37658	0.0761517	0.581124	3479;3606	IGF1;IL18
GO:2000758	positive regulation of peptidyl-lysine acetylation	http://amigo.geneontology.org/amigo/term/GO:2000758	32	2	0.456978	4.37658	0.0761517	0.581124	4674;55124	NAP1L2;PIWIL2
GO:0032594	protein transport within lipid bilayer	http://amigo.geneontology.org/amigo/term/GO:0032594	32	2	0.456978	4.37658	0.0761517	0.581124	6616;112755	SNAP25;STX1B
GO:0042462	eye photoreceptor cell development	http://amigo.geneontology.org/amigo/term/GO:0042462	32	2	0.456978	4.37658	0.0761517	0.581124	4308;7287	TRPM1;TULP1
GO:0030851	granulocyte differentiation	http://amigo.geneontology.org/amigo/term/GO:0030851	32	2	0.456978	4.37658	0.0761517	0.581124	1440;9370	ADIPOQ;CSF3
GO:0043086	negative regulation of catalytic activity	http://amigo.geneontology.org/amigo/term/GO:0043086	757	16	10.8104	1.48006	0.0765412	0.583648	135;332;335;348;1476;2912;3001;4803;5265;5569;5570;6447;7345;9370;84930;647174	ADIPOQ;ADORA2A;APOA1;APOE;BIRC5;CSTB;GRM2;GZMA;MASTL;NGF;PKIA;PKIB;SCG5;SERPINA1;SERPINE3;UCHL1
GO:0015696	ammonium transport	http://amigo.geneontology.org/amigo/term/GO:0015696	112	4	1.59942	2.5009	0.076689	0.584013	135;2207;3356;6531	ADORA2A;FCER1G;HTR2A;SLC6A3
GO:0030335	positive regulation of cell migration	http://amigo.geneontology.org/amigo/term/GO:0030335	472	11	6.74043	1.63194	0.0767063	0.584013	728;1235;3479;3576;3627;3815;5025;6863;10457;54437;64805	C5AR1;CCR6;CXCL10;CXCL8;GPNMB;IGF1;KIT;P2RX4;P2RY12;SEMA5B;TAC1
GO:0009612	response to mechanical stimulus	http://amigo.geneontology.org/amigo/term/GO:0009612	207	6	2.95608	2.02972	0.0768649	0.584773	2626;3356;3627;3815;4099;63895	CXCL10;GATA4;HTR2A;KIT;MAG;PIEZO2
GO:0098813	nuclear chromosome segregation	http://amigo.geneontology.org/amigo/term/GO:0098813	258	7	3.68439	1.89991	0.0774122	0.585685	10783;27127;29127;55165;84072;130951;146909	CEP55;HORMAD1;KIF18B;M1AP;NEK6;RACGAP1;SMC1B
GO:0000910	cytokinesis	http://amigo.geneontology.org/amigo/term/GO:0000910	159	5	2.27061	2.20205	0.0779778	0.585685	1058;29127;54443;55165;79733	ANLN;CENPA;CEP55;E2F8;RACGAP1
GO:0048708	astrocyte differentiation	http://amigo.geneontology.org/amigo/term/GO:0048708	70	3	0.99964	3.00108	0.0785141	0.585685	135;4099;6279	ADORA2A;MAG;S100A8
GO:0010657	muscle cell apoptotic process	http://amigo.geneontology.org/amigo/term/GO:0010657	70	3	0.99964	3.00108	0.0785141	0.585685	2691;3479;7849	GHRH;IGF1;PAX8
GO:0051928	positive regulation of calcium ion transport	http://amigo.geneontology.org/amigo/term/GO:0051928	113	4	1.6137	2.47877	0.0786578	0.585685	187;3627;5025;51393	APLNR;CXCL10;P2RX4;TRPV2
GO:0002244	hematopoietic progenitor cell differentiation	http://amigo.geneontology.org/amigo/term/GO:0002244	113	4	1.6137	2.47877	0.0786578	0.585685	3624;3815;54443;115761	ANLN;ARL11;INHBA;KIT
GO:0040012	regulation of locomotion	http://amigo.geneontology.org/amigo/term/GO:0040012	938	19	13.3952	1.41842	0.0791523	0.585685	135;348;728;1235;1545;2833;2841;3479;3576;3627;3815;5025;6863;9370;10457;11240;26228;54437;64805	ADIPOQ;ADORA2A;APOE;C5AR1;CCR6;CXCL10;CXCL8;CXCR3;CYP1B1;GPNMB;GPR18;IGF1;KIT;P2RX4;P2RY12;PADI2;SEMA5B;STAP1;TAC1
GO:0007059	chromosome segregation	http://amigo.geneontology.org/amigo/term/GO:0007059	312	8	4.45554	1.79552	0.0795709	0.585685	332;10783;27127;29127;55165;84072;130951;146909	BIRC5;CEP55;HORMAD1;KIF18B;M1AP;NEK6;RACGAP1;SMC1B
GO:1990138	neuron projection extension	http://amigo.geneontology.org/amigo/term/GO:1990138	160	5	2.28489	2.18829	0.0796071	0.585685	348;4099;51393;54437;57699	APOE;CPNE5;MAG;SEMA5B;TRPV2
GO:0050892	intestinal absorption	http://amigo.geneontology.org/amigo/term/GO:0050892	33	2	0.471259	4.24395	0.0803265	0.585685	335;948	APOA1;CD36
GO:1902622	regulation of neutrophil migration	http://amigo.geneontology.org/amigo/term/GO:1902622	33	2	0.471259	4.24395	0.0803265	0.585685	728;3576	C5AR1;CXCL8
GO:0014002	astrocyte development	http://amigo.geneontology.org/amigo/term/GO:0014002	33	2	0.471259	4.24395	0.0803265	0.585685	135;6279	ADORA2A;S100A8
GO:0019934	cGMP-mediated signaling	http://amigo.geneontology.org/amigo/term/GO:0019934	33	2	0.471259	4.24395	0.0803265	0.585685	348;948	APOE;CD36
GO:0042339	keratan sulfate metabolic process	http://amigo.geneontology.org/amigo/term/GO:0042339	33	2	0.471259	4.24395	0.0803265	0.585685	176;6484	ACAN;ST3GAL4
GO:0070873	regulation of glycogen metabolic process	http://amigo.geneontology.org/amigo/term/GO:0070873	33	2	0.471259	4.24395	0.0803265	0.585685	2642;3479	GCGR;IGF1
GO:0098751	bone cell development	http://amigo.geneontology.org/amigo/term/GO:0098751	33	2	0.471259	4.24395	0.0803265	0.585685	3815;7305	KIT;TYROBP
GO:0040018	positive regulation of multicellular organism growth	http://amigo.geneontology.org/amigo/term/GO:0040018	33	2	0.471259	4.24395	0.0803265	0.585685	2691;6531	GHRH;SLC6A3
GO:0071354	cellular response to interleukin-6	http://amigo.geneontology.org/amigo/term/GO:0071354	33	2	0.471259	4.24395	0.0803265	0.585685	2266;2691	FGG;GHRH
GO:0051338	regulation of transferase activity	http://amigo.geneontology.org/amigo/term/GO:0051338	940	19	13.4237	1.4154	0.0804243	0.585685	135;348;728;3356;3479;3606;3627;3815;4803;5569;5570;6556;7345;9133;9370;26228;64805;84930;653361	ADIPOQ;ADORA2A;APOE;C5AR1;CCNB2;CXCL10;HTR2A;IGF1;IL18;KIT;MASTL;NCF1;NGF;P2RY12;PKIA;PKIB;SLC11A1;STAP1;UCHL1
GO:0002761	regulation of myeloid leukocyte differentiation	http://amigo.geneontology.org/amigo/term/GO:0002761	114	4	1.62799	2.45702	0.0806517	0.585685	3624;7305;9370;81501	ADIPOQ;DCSTAMP;INHBA;TYROBP
GO:0055117	regulation of cardiac muscle contraction	http://amigo.geneontology.org/amigo/term/GO:0055117	71	3	1.01392	2.95881	0.081153	0.585685	2626;5025;6331	GATA4;P2RX4;SCN5A
GO:0090502	RNA phosphodiester bond hydrolysis, endonucleolytic	http://amigo.geneontology.org/amigo/term/GO:0090502	71	3	1.01392	2.95881	0.081153	0.585685	54913;55124;143689	PIWIL2;PIWIL4;RPP25
GO:1903312	negative regulation of mRNA metabolic process	http://amigo.geneontology.org/amigo/term/GO:1903312	71	3	1.01392	2.95881	0.081153	0.585685	6556;25819;56853	CELF4;NOCT;SLC11A1
GO:0051098	regulation of binding	http://amigo.geneontology.org/amigo/term/GO:0051098	367	9	5.24097	1.71724	0.081189	0.585685	348;948;1440;1522;3001;3479;4803;6708;9370	ADIPOQ;APOE;CD36;CSF3;CTSZ;GZMA;IGF1;NGF;SPTA1
GO:0040013	negative regulation of locomotion	http://amigo.geneontology.org/amigo/term/GO:0040013	314	8	4.4841	1.78408	0.0818531	0.585685	135;348;1545;2841;9370;11240;26228;54437	ADIPOQ;ADORA2A;APOE;CYP1B1;GPR18;PADI2;SEMA5B;STAP1
GO:0050663	cytokine secretion	http://amigo.geneontology.org/amigo/term/GO:0050663	211	6	3.0132	1.99124	0.0825101	0.585685	335;948;4321;7850;26253;64109	APOA1;CD36;CLEC4E;CRLF2;IL1R2;MMP12
GO:1903038	negative regulation of leukocyte cell-cell adhesion	http://amigo.geneontology.org/amigo/term/GO:1903038	115	4	1.64227	2.43566	0.0826705	0.585685	135;942;10457;79626	ADORA2A;CD86;GPNMB;TNFAIP8L2
GO:0014052	regulation of gamma-aminobutyric acid secretion	http://amigo.geneontology.org/amigo/term/GO:0014052	6	1	0.0856834	11.6709	0.082694	0.585685	7200	TRH
GO:0003284	septum primum development	http://amigo.geneontology.org/amigo/term/GO:0003284	6	1	0.0856834	11.6709	0.082694	0.585685	2626	GATA4
GO:1901374	acetate ester transport	http://amigo.geneontology.org/amigo/term/GO:1901374	6	1	0.0856834	11.6709	0.082694	0.585685	135	ADORA2A
GO:0072298	regulation of metanephric glomerulus development	http://amigo.geneontology.org/amigo/term/GO:0072298	6	1	0.0856834	11.6709	0.082694	0.585685	9370	ADIPOQ
GO:0070257	positive regulation of mucus secretion	http://amigo.geneontology.org/amigo/term/GO:0070257	6	1	0.0856834	11.6709	0.082694	0.585685	5029	P2RY2
GO:0044245	polysaccharide digestion	http://amigo.geneontology.org/amigo/term/GO:0044245	6	1	0.0856834	11.6709	0.082694	0.585685	1118	CHIT1
GO:0002740	negative regulation of cytokine secretion involved in immune response	http://amigo.geneontology.org/amigo/term/GO:0002740	6	1	0.0856834	11.6709	0.082694	0.585685	335	APOA1
GO:0014012	peripheral nervous system axon regeneration	http://amigo.geneontology.org/amigo/term/GO:0014012	6	1	0.0856834	11.6709	0.082694	0.585685	335	APOA1
GO:0030300	regulation of intestinal cholesterol absorption	http://amigo.geneontology.org/amigo/term/GO:0030300	6	1	0.0856834	11.6709	0.082694	0.585685	335	APOA1
GO:1904729	regulation of intestinal lipid absorption	http://amigo.geneontology.org/amigo/term/GO:1904729	6	1	0.0856834	11.6709	0.082694	0.585685	335	APOA1
GO:0018197	peptidyl-aspartic acid modification	http://amigo.geneontology.org/amigo/term/GO:0018197	6	1	0.0856834	11.6709	0.082694	0.585685	253982	ASPHD1
GO:0000820	regulation of glutamine family amino acid metabolic process	http://amigo.geneontology.org/amigo/term/GO:0000820	6	1	0.0856834	11.6709	0.082694	0.585685	23657	SLC7A11
GO:0010041	response to iron(III) ion	http://amigo.geneontology.org/amigo/term/GO:0010041	6	1	0.0856834	11.6709	0.082694	0.585685	1543	CYP1A1
GO:0051541	elastin metabolic process	http://amigo.geneontology.org/amigo/term/GO:0051541	6	1	0.0856834	11.6709	0.082694	0.585685	4321	MMP12
GO:0019800	peptide cross-linking via chondroitin 4-sulfate glycosaminoglycan	http://amigo.geneontology.org/amigo/term/GO:0019800	6	1	0.0856834	11.6709	0.082694	0.585685	133584	EGFLAM
GO:0072284	metanephric S-shaped body morphogenesis	http://amigo.geneontology.org/amigo/term/GO:0072284	6	1	0.0856834	11.6709	0.082694	0.585685	7849	PAX8
GO:0072049	comma-shaped body morphogenesis	http://amigo.geneontology.org/amigo/term/GO:0072049	6	1	0.0856834	11.6709	0.082694	0.585685	7849	PAX8
GO:0072038	mesenchymal stem cell maintenance involved in nephron morphogenesis	http://amigo.geneontology.org/amigo/term/GO:0072038	6	1	0.0856834	11.6709	0.082694	0.585685	7849	PAX8
GO:1904672	regulation of somatic stem cell population maintenance	http://amigo.geneontology.org/amigo/term/GO:1904672	6	1	0.0856834	11.6709	0.082694	0.585685	7849	PAX8
GO:0046880	regulation of follicle-stimulating hormone secretion	http://amigo.geneontology.org/amigo/term/GO:0046880	6	1	0.0856834	11.6709	0.082694	0.585685	3624	INHBA
GO:0046881	positive regulation of follicle-stimulating hormone secretion	http://amigo.geneontology.org/amigo/term/GO:0046881	6	1	0.0856834	11.6709	0.082694	0.585685	3624	INHBA
GO:0002318	myeloid progenitor cell differentiation	http://amigo.geneontology.org/amigo/term/GO:0002318	6	1	0.0856834	11.6709	0.082694	0.585685	3815	KIT
GO:0002885	positive regulation of hypersensitivity	http://amigo.geneontology.org/amigo/term/GO:0002885	6	1	0.0856834	11.6709	0.082694	0.585685	2207	FCER1G
GO:0086029	Purkinje myocyte to ventricular cardiac muscle cell signaling	http://amigo.geneontology.org/amigo/term/GO:0086029	6	1	0.0856834	11.6709	0.082694	0.585685	6331	SCN5A
GO:0086068	Purkinje myocyte to ventricular cardiac muscle cell communication	http://amigo.geneontology.org/amigo/term/GO:0086068	6	1	0.0856834	11.6709	0.082694	0.585685	6331	SCN5A
GO:0032782	bile acid secretion	http://amigo.geneontology.org/amigo/term/GO:0032782	6	1	0.0856834	11.6709	0.082694	0.585685	5244	ABCB4
GO:0060373	regulation of ventricular cardiac muscle cell membrane depolarization	http://amigo.geneontology.org/amigo/term/GO:0060373	6	1	0.0856834	11.6709	0.082694	0.585685	6331	SCN5A
GO:0035790	platelet-derived growth factor receptor-alpha signaling pathway	http://amigo.geneontology.org/amigo/term/GO:0035790	6	1	0.0856834	11.6709	0.082694	0.585685	9370	ADIPOQ
GO:0097052	L-kynurenine metabolic process	http://amigo.geneontology.org/amigo/term/GO:0097052	6	1	0.0856834	11.6709	0.082694	0.585685	8564	KMO
GO:0051665	membrane raft localization	http://amigo.geneontology.org/amigo/term/GO:0051665	6	1	0.0856834	11.6709	0.082694	0.585685	4118	MAL
GO:0070339	response to bacterial lipopeptide	http://amigo.geneontology.org/amigo/term/GO:0070339	6	1	0.0856834	11.6709	0.082694	0.585685	948	CD36
GO:0071220	cellular response to bacterial lipoprotein	http://amigo.geneontology.org/amigo/term/GO:0071220	6	1	0.0856834	11.6709	0.082694	0.585685	948	CD36
GO:0071221	cellular response to bacterial lipopeptide	http://amigo.geneontology.org/amigo/term/GO:0071221	6	1	0.0856834	11.6709	0.082694	0.585685	948	CD36
GO:0042747	circadian sleep/wake cycle, REM sleep	http://amigo.geneontology.org/amigo/term/GO:0042747	6	1	0.0856834	11.6709	0.082694	0.585685	2691	GHRH
GO:0001957	intramembranous ossification	http://amigo.geneontology.org/amigo/term/GO:0001957	6	1	0.0856834	11.6709	0.082694	0.585685	1513	CTSK
GO:0036072	direct ossification	http://amigo.geneontology.org/amigo/term/GO:0036072	6	1	0.0856834	11.6709	0.082694	0.585685	1513	CTSK
GO:0061304	retinal blood vessel morphogenesis	http://amigo.geneontology.org/amigo/term/GO:0061304	6	1	0.0856834	11.6709	0.082694	0.585685	1545	CYP1B1
GO:0010757	negative regulation of plasminogen activation	http://amigo.geneontology.org/amigo/term/GO:0010757	6	1	0.0856834	11.6709	0.082694	0.585685	1522	CTSZ
GO:2000851	positive regulation of glucocorticoid secretion	http://amigo.geneontology.org/amigo/term/GO:2000851	6	1	0.0856834	11.6709	0.082694	0.585685	6863	TAC1
GO:0038145	macrophage colony-stimulating factor signaling pathway	http://amigo.geneontology.org/amigo/term/GO:0038145	6	1	0.0856834	11.6709	0.082694	0.585685	26228	STAP1
GO:0051891	positive regulation of cardioblast differentiation	http://amigo.geneontology.org/amigo/term/GO:0051891	6	1	0.0856834	11.6709	0.082694	0.585685	2626	GATA4
GO:1905065	positive regulation of vascular smooth muscle cell differentiation	http://amigo.geneontology.org/amigo/term/GO:1905065	6	1	0.0856834	11.6709	0.082694	0.585685	3815	KIT
GO:0002933	lipid hydroxylation	http://amigo.geneontology.org/amigo/term/GO:0002933	6	1	0.0856834	11.6709	0.082694	0.585685	1543	CYP1A1
GO:0045542	positive regulation of cholesterol biosynthetic process	http://amigo.geneontology.org/amigo/term/GO:0045542	6	1	0.0856834	11.6709	0.082694	0.585685	9619	ABCG1
GO:0106120	positive regulation of sterol biosynthetic process	http://amigo.geneontology.org/amigo/term/GO:0106120	6	1	0.0856834	11.6709	0.082694	0.585685	9619	ABCG1
GO:0009744	response to sucrose	http://amigo.geneontology.org/amigo/term/GO:0009744	6	1	0.0856834	11.6709	0.082694	0.585685	9370	ADIPOQ
GO:0034285	response to disaccharide	http://amigo.geneontology.org/amigo/term/GO:0034285	6	1	0.0856834	11.6709	0.082694	0.585685	9370	ADIPOQ
GO:2000348	regulation of CD40 signaling pathway	http://amigo.geneontology.org/amigo/term/GO:2000348	6	1	0.0856834	11.6709	0.082694	0.585685	54209	TREM2
GO:0043305	negative regulation of mast cell degranulation	http://amigo.geneontology.org/amigo/term/GO:0043305	6	1	0.0856834	11.6709	0.082694	0.585685	8832	CD84
GO:0010513	positive regulation of phosphatidylinositol biosynthetic process	http://amigo.geneontology.org/amigo/term/GO:0010513	6	1	0.0856834	11.6709	0.082694	0.585685	3356	HTR2A
GO:0035701	hematopoietic stem cell migration	http://amigo.geneontology.org/amigo/term/GO:0035701	6	1	0.0856834	11.6709	0.082694	0.585685	3815	KIT
GO:2000664	positive regulation of interleukin-5 secretion	http://amigo.geneontology.org/amigo/term/GO:2000664	6	1	0.0856834	11.6709	0.082694	0.585685	64109	CRLF2
GO:1904304	regulation of gastro-intestinal system smooth muscle contraction	http://amigo.geneontology.org/amigo/term/GO:1904304	6	1	0.0856834	11.6709	0.082694	0.585685	3815	KIT
GO:1904306	positive regulation of gastro-intestinal system smooth muscle contraction	http://amigo.geneontology.org/amigo/term/GO:1904306	6	1	0.0856834	11.6709	0.082694	0.585685	3815	KIT
GO:0006537	glutamate biosynthetic process	http://amigo.geneontology.org/amigo/term/GO:0006537	6	1	0.0856834	11.6709	0.082694	0.585685	27165	GLS2
GO:0002583	regulation of antigen processing and presentation of peptide antigen	http://amigo.geneontology.org/amigo/term/GO:0002583	6	1	0.0856834	11.6709	0.082694	0.585685	54209	TREM2
GO:2001033	negative regulation of double-strand break repair via nonhomologous end joining	http://amigo.geneontology.org/amigo/term/GO:2001033	6	1	0.0856834	11.6709	0.082694	0.585685	79000	AUNIP
GO:0014832	urinary bladder smooth muscle contraction	http://amigo.geneontology.org/amigo/term/GO:0014832	6	1	0.0856834	11.6709	0.082694	0.585685	3356	HTR2A
GO:0014848	urinary tract smooth muscle contraction	http://amigo.geneontology.org/amigo/term/GO:0014848	6	1	0.0856834	11.6709	0.082694	0.585685	3356	HTR2A
GO:0032650	regulation of interleukin-1 alpha production	http://amigo.geneontology.org/amigo/term/GO:0032650	6	1	0.0856834	11.6709	0.082694	0.585685	7850	IL1R2
GO:0010871	negative regulation of receptor biosynthetic process	http://amigo.geneontology.org/amigo/term/GO:0010871	6	1	0.0856834	11.6709	0.082694	0.585685	9370	ADIPOQ
GO:1904753	negative regulation of vascular associated smooth muscle cell migration	http://amigo.geneontology.org/amigo/term/GO:1904753	6	1	0.0856834	11.6709	0.082694	0.585685	9370	ADIPOQ
GO:0042138	meiotic DNA double-strand break formation	http://amigo.geneontology.org/amigo/term/GO:0042138	6	1	0.0856834	11.6709	0.082694	0.585685	84072	HORMAD1
GO:0071421	manganese ion transmembrane transport	http://amigo.geneontology.org/amigo/term/GO:0071421	6	1	0.0856834	11.6709	0.082694	0.585685	6556	SLC11A1
GO:0072174	metanephric tubule formation	http://amigo.geneontology.org/amigo/term/GO:0072174	6	1	0.0856834	11.6709	0.082694	0.585685	7849	PAX8
GO:0000920	septum digestion after cytokinesis	http://amigo.geneontology.org/amigo/term/GO:0000920	6	1	0.0856834	11.6709	0.082694	0.585685	55165	CEP55
GO:0070100	negative regulation of chemokine-mediated signaling pathway	http://amigo.geneontology.org/amigo/term/GO:0070100	6	1	0.0856834	11.6709	0.082694	0.585685	11240	PADI2
GO:0010807	regulation of synaptic vesicle priming	http://amigo.geneontology.org/amigo/term/GO:0010807	6	1	0.0856834	11.6709	0.082694	0.585685	112755	STX1B
GO:0032713	negative regulation of interleukin-4 production	http://amigo.geneontology.org/amigo/term/GO:0032713	6	1	0.0856834	11.6709	0.082694	0.585685	9308	CD83
GO:0090521	glomerular visceral epithelial cell migration	http://amigo.geneontology.org/amigo/term/GO:0090521	6	1	0.0856834	11.6709	0.082694	0.585685	54443	ANLN
GO:0045619	regulation of lymphocyte differentiation	http://amigo.geneontology.org/amigo/term/GO:0045619	162	5	2.31345	2.16127	0.0829203	0.586871	942;3606;3624;9308;150372	CD83;CD86;IL18;INHBA;NFAM1
GO:0071407	cellular response to organic cyclic compound	http://amigo.geneontology.org/amigo/term/GO:0071407	536	12	7.65439	1.56773	0.0836721	0.591626	249;1543;1545;3606;3624;5025;5029;5244;6696;9370;11240;64805	ABCB4;ADIPOQ;ALPL;CYP1A1;CYP1B1;IL18;INHBA;P2RX4;P2RY12;P2RY2;PADI2;SPP1
GO:2001057	reactive nitrogen species metabolic process	http://amigo.geneontology.org/amigo/term/GO:2001057	72	3	1.0282	2.91772	0.08383	0.591626	948;1545;5025	CD36;CYP1B1;P2RX4
GO:0019226	transmission of nerve impulse	http://amigo.geneontology.org/amigo/term/GO:0019226	72	3	1.0282	2.91772	0.08383	0.591626	4099;5025;6331	MAG;P2RX4;SCN5A
GO:0043407	negative regulation of MAP kinase activity	http://amigo.geneontology.org/amigo/term/GO:0043407	72	3	1.0282	2.91772	0.08383	0.591626	348;7345;9370	ADIPOQ;APOE;UCHL1
GO:0051385	response to mineralocorticoid	http://amigo.geneontology.org/amigo/term/GO:0051385	34	2	0.485539	4.11913	0.0845706	0.593485	1536;7200	CYBB;TRH
GO:2000249	regulation of actin cytoskeleton reorganization	http://amigo.geneontology.org/amigo/term/GO:2000249	34	2	0.485539	4.11913	0.0845706	0.593485	1440;26228	CSF3;STAP1
GO:0010765	positive regulation of sodium ion transport	http://amigo.geneontology.org/amigo/term/GO:0010765	34	2	0.485539	4.11913	0.0845706	0.593485	1272;6331	CNTN1;SCN5A
GO:0048009	insulin-like growth factor receptor signaling pathway	http://amigo.geneontology.org/amigo/term/GO:0048009	34	2	0.485539	4.11913	0.0845706	0.593485	2691;3479	GHRH;IGF1
GO:0019228	neuronal action potential	http://amigo.geneontology.org/amigo/term/GO:0019228	34	2	0.485539	4.11913	0.0845706	0.593485	5025;6331	P2RX4;SCN5A
GO:0045622	regulation of T-helper cell differentiation	http://amigo.geneontology.org/amigo/term/GO:0045622	34	2	0.485539	4.11913	0.0845706	0.593485	942;3606	CD86;IL18
GO:0030224	monocyte differentiation	http://amigo.geneontology.org/amigo/term/GO:0030224	34	2	0.485539	4.11913	0.0845706	0.593485	5153;81501	DCSTAMP;PDE1B
GO:1903131	mononuclear cell differentiation	http://amigo.geneontology.org/amigo/term/GO:1903131	34	2	0.485539	4.11913	0.0845706	0.593485	5153;81501	DCSTAMP;PDE1B
GO:0048675	axon extension	http://amigo.geneontology.org/amigo/term/GO:0048675	116	4	1.65655	2.41466	0.0847141	0.594073	348;4099;51393;54437	APOE;MAG;SEMA5B;TRPV2
GO:0010976	positive regulation of neuron projection development	http://amigo.geneontology.org/amigo/term/GO:0010976	264	7	3.77007	1.85673	0.0850028	0.595678	348;1272;4803;23316;51393;55714;57699	APOE;CNTN1;CPNE5;CUX2;NGF;TENM3;TRPV2
GO:0016126	sterol biosynthetic process	http://amigo.geneontology.org/amigo/term/GO:0016126	73	3	1.04248	2.87775	0.0865444	0.605629	335;348;9619	ABCG1;APOA1;APOE
GO:0043367	CD4-positive, alpha-beta T cell differentiation	http://amigo.geneontology.org/amigo/term/GO:0043367	73	3	1.04248	2.87775	0.0865444	0.605629	942;3606;9308	CD83;CD86;IL18
GO:0007269	neurotransmitter secretion	http://amigo.geneontology.org/amigo/term/GO:0007269	165	5	2.35629	2.12198	0.0880254	0.614695	135;3356;6616;8564;112755	ADORA2A;HTR2A;KMO;SNAP25;STX1B
GO:0099643	signal release from synapse	http://amigo.geneontology.org/amigo/term/GO:0099643	165	5	2.35629	2.12198	0.0880254	0.614695	135;3356;6616;8564;112755	ADORA2A;HTR2A;KMO;SNAP25;STX1B
GO:0006022	aminoglycan metabolic process	http://amigo.geneontology.org/amigo/term/GO:0006022	165	5	2.35629	2.12198	0.0880254	0.614695	176;1118;3161;6484;133584	ACAN;CHIT1;EGFLAM;HMMR;ST3GAL4
GO:0032990	cell part morphogenesis	http://amigo.geneontology.org/amigo/term/GO:0032990	656	14	9.36805	1.49444	0.0881183	0.614913	135;348;2675;4099;4803;5015;6696;6708;7345;23098;23316;51393;54437;57699	ADORA2A;APOE;CPNE5;CUX2;GFRA2;MAG;NGF;OTX2;SARM1;SEMA5B;SPP1;SPTA1;TRPV2;UCHL1
GO:0098754	detoxification	http://amigo.geneontology.org/amigo/term/GO:0098754	118	4	1.68511	2.37374	0.0888749	0.617207	348;948;140809;389434	APOE;CD36;IYD;SRXN1
GO:0033209	tumor necrosis factor-mediated signaling pathway	http://amigo.geneontology.org/amigo/term/GO:0033209	118	4	1.68511	2.37374	0.0888749	0.617207	335;608;9370;115650	ADIPOQ;APOA1;TNFRSF13C;TNFRSF17
GO:0042987	amyloid precursor protein catabolic process	http://amigo.geneontology.org/amigo/term/GO:0042987	35	2	0.49982	4.00144	0.0888813	0.617207	348;9619	ABCG1;APOE
GO:0010665	regulation of cardiac muscle cell apoptotic process	http://amigo.geneontology.org/amigo/term/GO:0010665	35	2	0.49982	4.00144	0.0888813	0.617207	2691;7849	GHRH;PAX8
GO:0051452	intracellular pH reduction	http://amigo.geneontology.org/amigo/term/GO:0051452	35	2	0.49982	4.00144	0.0888813	0.617207	6556;245972	ATP6V0D2;SLC11A1
GO:0040019	positive regulation of embryonic development	http://amigo.geneontology.org/amigo/term/GO:0040019	35	2	0.49982	4.00144	0.0888813	0.617207	3479;5015	IGF1;OTX2
GO:0090218	positive regulation of lipid kinase activity	http://amigo.geneontology.org/amigo/term/GO:0090218	35	2	0.49982	4.00144	0.0888813	0.617207	3815;64805	KIT;P2RY12
GO:0033555	multicellular organismal response to stress	http://amigo.geneontology.org/amigo/term/GO:0033555	74	3	1.05676	2.83886	0.0892958	0.61879	348;5025;6863	APOE;P2RX4;TAC1
GO:0009988	cell-cell recognition	http://amigo.geneontology.org/amigo/term/GO:0009988	74	3	1.05676	2.83886	0.0892958	0.61879	1047;2352;390243	CLGN;FOLR3;IZUMO1R
GO:1901264	carbohydrate derivative transport	http://amigo.geneontology.org/amigo/term/GO:1901264	74	3	1.05676	2.83886	0.0892958	0.61879	5029;9619;219855	ABCG1;P2RY2;SLC37A2
GO:0031960	response to corticosteroid	http://amigo.geneontology.org/amigo/term/GO:0031960	166	5	2.37057	2.10919	0.0897628	0.621562	249;1536;2691;7200;9370	ADIPOQ;ALPL;CYBB;GHRH;TRH
GO:0030900	forebrain development	http://amigo.geneontology.org/amigo/term/GO:0030900	375	9	5.35521	1.68061	0.0898674	0.621562	2691;3624;5015;5079;6331;6531;23657;64805;349667	GHRH;INHBA;OTX2;P2RY12;PAX5;RTN4RL2;SCN5A;SLC6A3;SLC7A11
GO:0043393	regulation of protein binding	http://amigo.geneontology.org/amigo/term/GO:0043393	216	6	3.0846	1.94514	0.0898831	0.621562	348;948;1440;1522;6708;9370	ADIPOQ;APOE;CD36;CSF3;CTSZ;SPTA1
GO:0006469	negative regulation of protein kinase activity	http://amigo.geneontology.org/amigo/term/GO:0006469	217	6	3.09888	1.93618	0.0913996	0.627164	135;348;5569;5570;7345;9370	ADIPOQ;ADORA2A;APOE;PKIA;PKIB;UCHL1
GO:0072347	response to anesthetic	http://amigo.geneontology.org/amigo/term/GO:0072347	75	3	1.07104	2.80101	0.0920836	0.627164	3356;6531;6863	HTR2A;SLC6A3;TAC1
GO:0032760	positive regulation of tumor necrosis factor production	http://amigo.geneontology.org/amigo/term/GO:0032760	75	3	1.07104	2.80101	0.0920836	0.627164	948;1536;2207	CD36;CYBB;FCER1G
GO:1903580	positive regulation of ATP metabolic process	http://amigo.geneontology.org/amigo/term/GO:1903580	36	2	0.514101	3.89029	0.0932559	0.627164	3356;3479	HTR2A;IGF1
GO:0046326	positive regulation of glucose import	http://amigo.geneontology.org/amigo/term/GO:0046326	36	2	0.514101	3.89029	0.0932559	0.627164	3479;9370	ADIPOQ;IGF1
GO:0071276	cellular response to cadmium ion	http://amigo.geneontology.org/amigo/term/GO:0071276	36	2	0.514101	3.89029	0.0932559	0.627164	1536;653361	CYBB;NCF1
GO:0042092	type 2 immune response	http://amigo.geneontology.org/amigo/term/GO:0042092	36	2	0.514101	3.89029	0.0932559	0.627164	942;3606	CD86;IL18
GO:0048255	mRNA stabilization	http://amigo.geneontology.org/amigo/term/GO:0048255	36	2	0.514101	3.89029	0.0932559	0.627164	6556;25819	NOCT;SLC11A1
GO:0048246	macrophage chemotaxis	http://amigo.geneontology.org/amigo/term/GO:0048246	36	2	0.514101	3.89029	0.0932559	0.627164	728;26228	C5AR1;STAP1
GO:0003006	developmental process involved in reproduction	http://amigo.geneontology.org/amigo/term/GO:0003006	663	14	9.46802	1.47866	0.093986	0.627164	249;269;1235;1508;2626;3479;3624;3645;3815;6696;55124;56853;79733;84072	ALPL;AMHR2;CCR6;CELF4;CTSB;E2F8;GATA4;HORMAD1;IGF1;INHBA;INSRR;KIT;PIWIL2;SPP1
GO:0032989	cellular component morphogenesis	http://amigo.geneontology.org/amigo/term/GO:0032989	1082	21	15.4516	1.35908	0.0943811	0.627164	135;335;348;2243;2244;2266;2675;3815;3988;4099;4633;4803;5015;6696;6708;7345;23098;23316;51393;54437;57699	ADORA2A;APOA1;APOE;CPNE5;CUX2;FGA;FGB;FGG;GFRA2;KIT;LIPA;MAG;MYL2;NGF;OTX2;SARM1;SEMA5B;SPP1;SPTA1;TRPV2;UCHL1
GO:0030001	metal ion transport	http://amigo.geneontology.org/amigo/term/GO:0030001	841	17	12.01	1.41549	0.0946539	0.627164	135;187;777;1272;3356;3627;4308;5025;6331;6524;6556;6616;8832;9962;51393;64805;245972	ADORA2A;APLNR;ATP6V0D2;CACNA1E;CD84;CNTN1;CXCL10;HTR2A;P2RX4;P2RY12;SCN5A;SLC11A1;SLC23A2;SLC5A2;SNAP25;TRPM1;TRPV2
GO:0022617	extracellular matrix disassembly	http://amigo.geneontology.org/amigo/term/GO:0022617	76	3	1.08532	2.76415	0.0949072	0.627164	1513;1520;4321	CTSK;CTSS;MMP12
GO:0055013	cardiac muscle cell development	http://amigo.geneontology.org/amigo/term/GO:0055013	76	3	1.08532	2.76415	0.0949072	0.627164	2626;3479;4633	GATA4;IGF1;MYL2
GO:0034308	primary alcohol metabolic process	http://amigo.geneontology.org/amigo/term/GO:0034308	76	3	1.08532	2.76415	0.0949072	0.627164	1545;3479;10170	CYP1B1;DHRS9;IGF1
GO:2001235	positive regulation of apoptotic signaling pathway	http://amigo.geneontology.org/amigo/term/GO:2001235	169	5	2.41342	2.07175	0.0950815	0.627164	135;1687;3624;4118;6279	ADORA2A;GSDME;INHBA;MAL;S100A8
GO:0002478	antigen processing and presentation of exogenous peptide antigen	http://amigo.geneontology.org/amigo/term/GO:0002478	121	4	1.72795	2.31488	0.0952973	0.627164	948;1520;2207;29127	CD36;CTSS;FCER1G;RACGAP1
GO:1903997	positive regulation of non-membrane spanning protein tyrosine kinase activity	http://amigo.geneontology.org/amigo/term/GO:1903997	7	1	0.099964	10.0036	0.0957984	0.627164	26228	STAP1
GO:0098814	spontaneous synaptic transmission	http://amigo.geneontology.org/amigo/term/GO:0098814	7	1	0.099964	10.0036	0.0957984	0.627164	112755	STX1B
GO:1902023	L-arginine transport	http://amigo.geneontology.org/amigo/term/GO:1902023	7	1	0.099964	10.0036	0.0957984	0.627164	6556	SLC11A1
GO:0006787	porphyrin-containing compound catabolic process	http://amigo.geneontology.org/amigo/term/GO:0006787	7	1	0.099964	10.0036	0.0957984	0.627164	644	BLVRA
GO:0042167	heme catabolic process	http://amigo.geneontology.org/amigo/term/GO:0042167	7	1	0.099964	10.0036	0.0957984	0.627164	644	BLVRA
GO:0046149	pigment catabolic process	http://amigo.geneontology.org/amigo/term/GO:0046149	7	1	0.099964	10.0036	0.0957984	0.627164	644	BLVRA
GO:0033029	regulation of neutrophil apoptotic process	http://amigo.geneontology.org/amigo/term/GO:0033029	7	1	0.099964	10.0036	0.0957984	0.627164	23657	SLC7A11
GO:1904478	regulation of intestinal absorption	http://amigo.geneontology.org/amigo/term/GO:1904478	7	1	0.099964	10.0036	0.0957984	0.627164	335	APOA1
GO:0060352	cell adhesion molecule production	http://amigo.geneontology.org/amigo/term/GO:0060352	7	1	0.099964	10.0036	0.0957984	0.627164	335	APOA1
GO:1903365	regulation of fear response	http://amigo.geneontology.org/amigo/term/GO:1903365	7	1	0.099964	10.0036	0.0957984	0.627164	348	APOE
GO:2000822	regulation of behavioral fear response	http://amigo.geneontology.org/amigo/term/GO:2000822	7	1	0.099964	10.0036	0.0957984	0.627164	348	APOE
GO:0034392	negative regulation of smooth muscle cell apoptotic process	http://amigo.geneontology.org/amigo/term/GO:0034392	7	1	0.099964	10.0036	0.0957984	0.627164	3479	IGF1
GO:0046877	regulation of saliva secretion	http://amigo.geneontology.org/amigo/term/GO:0046877	7	1	0.099964	10.0036	0.0957984	0.627164	6863	TAC1
GO:0003360	brainstem development	http://amigo.geneontology.org/amigo/term/GO:0003360	7	1	0.099964	10.0036	0.0957984	0.627164	6331	SCN5A
GO:0035234	ectopic germ cell programmed cell death	http://amigo.geneontology.org/amigo/term/GO:0035234	7	1	0.099964	10.0036	0.0957984	0.627164	3815	KIT
GO:1902455	negative regulation of stem cell population maintenance	http://amigo.geneontology.org/amigo/term/GO:1902455	7	1	0.099964	10.0036	0.0957984	0.627164	7849	PAX8
GO:0032278	positive regulation of gonadotropin secretion	http://amigo.geneontology.org/amigo/term/GO:0032278	7	1	0.099964	10.0036	0.0957984	0.627164	3624	INHBA
GO:0046884	follicle-stimulating hormone secretion	http://amigo.geneontology.org/amigo/term/GO:0046884	7	1	0.099964	10.0036	0.0957984	0.627164	3624	INHBA
GO:0010760	negative regulation of macrophage chemotaxis	http://amigo.geneontology.org/amigo/term/GO:0010760	7	1	0.099964	10.0036	0.0957984	0.627164	26228	STAP1
GO:0038171	cannabinoid signaling pathway	http://amigo.geneontology.org/amigo/term/GO:0038171	7	1	0.099964	10.0036	0.0957984	0.627164	11343	MGLL
GO:0060372	regulation of atrial cardiac muscle cell membrane repolarization	http://amigo.geneontology.org/amigo/term/GO:0060372	7	1	0.099964	10.0036	0.0957984	0.627164	6331	SCN5A
GO:0086028	bundle of His cell to Purkinje myocyte signaling	http://amigo.geneontology.org/amigo/term/GO:0086028	7	1	0.099964	10.0036	0.0957984	0.627164	6331	SCN5A
GO:0086043	bundle of His cell action potential	http://amigo.geneontology.org/amigo/term/GO:0086043	7	1	0.099964	10.0036	0.0957984	0.627164	6331	SCN5A
GO:0072235	metanephric distal tubule development	http://amigo.geneontology.org/amigo/term/GO:0072235	7	1	0.099964	10.0036	0.0957984	0.627164	7849	PAX8
GO:2000535	regulation of entry of bacterium into host cell	http://amigo.geneontology.org/amigo/term/GO:2000535	7	1	0.099964	10.0036	0.0957984	0.627164	3576	CXCL8
GO:0048003	antigen processing and presentation of lipid antigen via MHC class Ib	http://amigo.geneontology.org/amigo/term/GO:0048003	7	1	0.099964	10.0036	0.0957984	0.627164	912	CD1D
GO:0048007	antigen processing and presentation, exogenous lipid antigen via MHC class Ib	http://amigo.geneontology.org/amigo/term/GO:0048007	7	1	0.099964	10.0036	0.0957984	0.627164	912	CD1D
GO:0030885	regulation of myeloid dendritic cell activation	http://amigo.geneontology.org/amigo/term/GO:0030885	7	1	0.099964	10.0036	0.0957984	0.627164	338339	CLEC4D
GO:0034128	negative regulation of MyD88-independent toll-like receptor signaling pathway	http://amigo.geneontology.org/amigo/term/GO:0034128	7	1	0.099964	10.0036	0.0957984	0.627164	23098	SARM1
GO:0032493	response to bacterial lipoprotein	http://amigo.geneontology.org/amigo/term/GO:0032493	7	1	0.099964	10.0036	0.0957984	0.627164	948	CD36
GO:0060290	transdifferentiation	http://amigo.geneontology.org/amigo/term/GO:0060290	7	1	0.099964	10.0036	0.0957984	0.627164	2626	GATA4
GO:1900227	positive regulation of NLRP3 inflammasome complex assembly	http://amigo.geneontology.org/amigo/term/GO:1900227	7	1	0.099964	10.0036	0.0957984	0.627164	948	CD36
GO:0036018	cellular response to erythropoietin	http://amigo.geneontology.org/amigo/term/GO:0036018	7	1	0.099964	10.0036	0.0957984	0.627164	3815	KIT
GO:0002606	positive regulation of dendritic cell antigen processing and presentation	http://amigo.geneontology.org/amigo/term/GO:0002606	7	1	0.099964	10.0036	0.0957984	0.627164	6556	SLC11A1
GO:1901072	glucosamine-containing compound catabolic process	http://amigo.geneontology.org/amigo/term/GO:1901072	7	1	0.099964	10.0036	0.0957984	0.627164	1118	CHIT1
GO:0048290	isotype switching to IgA isotypes	http://amigo.geneontology.org/amigo/term/GO:0048290	7	1	0.099964	10.0036	0.0957984	0.627164	1235	CCR6
GO:0042420	dopamine catabolic process	http://amigo.geneontology.org/amigo/term/GO:0042420	7	1	0.099964	10.0036	0.0957984	0.627164	6531	SLC6A3
GO:0032277	negative regulation of gonadotropin secretion	http://amigo.geneontology.org/amigo/term/GO:0032277	7	1	0.099964	10.0036	0.0957984	0.627164	3624	INHBA
GO:0090205	positive regulation of cholesterol metabolic process	http://amigo.geneontology.org/amigo/term/GO:0090205	7	1	0.099964	10.0036	0.0957984	0.627164	9619	ABCG1
GO:0032074	negative regulation of nuclease activity	http://amigo.geneontology.org/amigo/term/GO:0032074	7	1	0.099964	10.0036	0.0957984	0.627164	3001	GZMA
GO:1902866	regulation of retina development in camera-type eye	http://amigo.geneontology.org/amigo/term/GO:1902866	7	1	0.099964	10.0036	0.0957984	0.627164	56853	CELF4
GO:0002176	male germ cell proliferation	http://amigo.geneontology.org/amigo/term/GO:0002176	7	1	0.099964	10.0036	0.0957984	0.627164	27306	HPGDS
GO:0036093	germ cell proliferation	http://amigo.geneontology.org/amigo/term/GO:0036093	7	1	0.099964	10.0036	0.0957984	0.627164	27306	HPGDS
GO:0060158	phospholipase C-activating dopamine receptor signaling pathway	http://amigo.geneontology.org/amigo/term/GO:0060158	7	1	0.099964	10.0036	0.0957984	0.627164	2769	GNA15
GO:0035482	gastric motility	http://amigo.geneontology.org/amigo/term/GO:0035482	7	1	0.099964	10.0036	0.0957984	0.627164	5731	PTGER1
GO:0001866	NK T cell proliferation	http://amigo.geneontology.org/amigo/term/GO:0001866	7	1	0.099964	10.0036	0.0957984	0.627164	3606	IL18
GO:0071694	maintenance of protein location in extracellular region	http://amigo.geneontology.org/amigo/term/GO:0071694	7	1	0.099964	10.0036	0.0957984	0.627164	2201	FBN2
GO:0015712	hexose phosphate transport	http://amigo.geneontology.org/amigo/term/GO:0015712	7	1	0.099964	10.0036	0.0957984	0.627164	219855	SLC37A2
GO:0015760	glucose-6-phosphate transport	http://amigo.geneontology.org/amigo/term/GO:0015760	7	1	0.099964	10.0036	0.0957984	0.627164	219855	SLC37A2
GO:0045654	positive regulation of megakaryocyte differentiation	http://amigo.geneontology.org/amigo/term/GO:0045654	7	1	0.099964	10.0036	0.0957984	0.627164	338382	RAB7B
GO:0014827	intestine smooth muscle contraction	http://amigo.geneontology.org/amigo/term/GO:0014827	7	1	0.099964	10.0036	0.0957984	0.627164	3815	KIT
GO:0060371	regulation of atrial cardiac muscle cell membrane depolarization	http://amigo.geneontology.org/amigo/term/GO:0060371	7	1	0.099964	10.0036	0.0957984	0.627164	6331	SCN5A
GO:0007196	adenylate cyclase-inhibiting G protein-coupled glutamate receptor signaling pathway	http://amigo.geneontology.org/amigo/term/GO:0007196	7	1	0.099964	10.0036	0.0957984	0.627164	2912	GRM2
GO:0034163	regulation of toll-like receptor 9 signaling pathway	http://amigo.geneontology.org/amigo/term/GO:0034163	7	1	0.099964	10.0036	0.0957984	0.627164	338382	RAB7B
GO:0033313	meiotic cell cycle checkpoint	http://amigo.geneontology.org/amigo/term/GO:0033313	7	1	0.099964	10.0036	0.0957984	0.627164	84072	HORMAD1
GO:2000659	regulation of interleukin-1-mediated signaling pathway	http://amigo.geneontology.org/amigo/term/GO:2000659	7	1	0.099964	10.0036	0.0957984	0.627164	7850	IL1R2
GO:0032610	interleukin-1 alpha production	http://amigo.geneontology.org/amigo/term/GO:0032610	7	1	0.099964	10.0036	0.0957984	0.627164	7850	IL1R2
GO:0072257	metanephric nephron tubule epithelial cell differentiation	http://amigo.geneontology.org/amigo/term/GO:0072257	7	1	0.099964	10.0036	0.0957984	0.627164	7849	PAX8
GO:0072307	regulation of metanephric nephron tubule epithelial cell differentiation	http://amigo.geneontology.org/amigo/term/GO:0072307	7	1	0.099964	10.0036	0.0957984	0.627164	7849	PAX8
GO:0060717	chorion development	http://amigo.geneontology.org/amigo/term/GO:0060717	7	1	0.099964	10.0036	0.0957984	0.627164	79733	E2F8
GO:0045162	clustering of voltage-gated sodium channels	http://amigo.geneontology.org/amigo/term/GO:0045162	7	1	0.099964	10.0036	0.0957984	0.627164	342035	GLDN
GO:0072674	multinuclear osteoclast differentiation	http://amigo.geneontology.org/amigo/term/GO:0072674	7	1	0.099964	10.0036	0.0957984	0.627164	81501	DCSTAMP
GO:0097500	receptor localization to non-motile cilium	http://amigo.geneontology.org/amigo/term/GO:0097500	7	1	0.099964	10.0036	0.0957984	0.627164	7287	TULP1
GO:0032466	negative regulation of cytokinesis	http://amigo.geneontology.org/amigo/term/GO:0032466	7	1	0.099964	10.0036	0.0957984	0.627164	79733	E2F8
GO:0044283	small molecule biosynthetic process	http://amigo.geneontology.org/amigo/term/GO:0044283	724	15	10.3391	1.4508	0.0959571	0.627791	240;335;348;1543;3356;3479;8564;9370;9619;10170;11343;27165;27306;51733;55331	ABCG1;ACER3;ADIPOQ;ALOX5;APOA1;APOE;CYP1A1;DHRS9;GLS2;HPGDS;HTR2A;IGF1;KMO;MGLL;UPB1
GO:2000147	positive regulation of cell motility	http://amigo.geneontology.org/amigo/term/GO:2000147	493	11	7.04032	1.56243	0.0966575	0.631957	728;1235;3479;3576;3627;3815;5025;6863;10457;54437;64805	C5AR1;CCR6;CXCL10;CXCL8;GPNMB;IGF1;KIT;P2RX4;P2RY12;SEMA5B;TAC1
GO:1904951	positive regulation of establishment of protein localization	http://amigo.geneontology.org/amigo/term/GO:1904951	437	10	6.24061	1.60241	0.0971195	0.632967	135;2243;2244;2266;2691;3479;4321;7200;26253;64109	ADORA2A;CLEC4E;CRLF2;FGA;FGB;FGG;GHRH;IGF1;MMP12;TRH
GO:0016079	synaptic vesicle exocytosis	http://amigo.geneontology.org/amigo/term/GO:0016079	122	4	1.74223	2.29591	0.0974857	0.632967	135;3356;6616;112755	ADORA2A;HTR2A;SNAP25;STX1B
GO:0032675	regulation of interleukin-6 production	http://amigo.geneontology.org/amigo/term/GO:0032675	122	4	1.74223	2.29591	0.0974857	0.632967	671;948;2207;338382	BPI;CD36;FCER1G;RAB7B
GO:0050803	regulation of synapse structure or activity	http://amigo.geneontology.org/amigo/term/GO:0050803	221	6	3.15601	1.90114	0.0976039	0.632967	348;1607;23316;23657;64284;112755	APOE;CUX2;DGKB;RAB17;SLC7A11;STX1B
GO:0045637	regulation of myeloid cell differentiation	http://amigo.geneontology.org/amigo/term/GO:0045637	221	6	3.15601	1.90114	0.0976039	0.632967	1440;3624;7305;9370;81501;338382	ADIPOQ;CSF3;DCSTAMP;INHBA;RAB7B;TYROBP
GO:1900271	regulation of long-term synaptic potentiation	http://amigo.geneontology.org/amigo/term/GO:1900271	37	2	0.528381	3.78515	0.0976915	0.632967	135;348	ADORA2A;APOE
GO:0032456	endocytic recycling	http://amigo.geneontology.org/amigo/term/GO:0032456	37	2	0.528381	3.78515	0.0976915	0.632967	10123;64284	ARL4C;RAB17
GO:0030501	positive regulation of bone mineralization	http://amigo.geneontology.org/amigo/term/GO:0030501	37	2	0.528381	3.78515	0.0976915	0.632967	2201;9365	FBN2;KL
GO:0086004	regulation of cardiac muscle cell contraction	http://amigo.geneontology.org/amigo/term/GO:0086004	37	2	0.528381	3.78515	0.0976915	0.632967	2626;6331	GATA4;SCN5A
GO:1904645	response to amyloid-beta	http://amigo.geneontology.org/amigo/term/GO:1904645	37	2	0.528381	3.78515	0.0976915	0.632967	948;3479	CD36;IGF1
GO:0010662	regulation of striated muscle cell apoptotic process	http://amigo.geneontology.org/amigo/term/GO:0010662	37	2	0.528381	3.78515	0.0976915	0.632967	2691;7849	GHRH;PAX8
GO:0045851	pH reduction	http://amigo.geneontology.org/amigo/term/GO:0045851	37	2	0.528381	3.78515	0.0976915	0.632967	6556;245972	ATP6V0D2;SLC11A1
GO:0070741	response to interleukin-6	http://amigo.geneontology.org/amigo/term/GO:0070741	37	2	0.528381	3.78515	0.0976915	0.632967	2266;2691	FGG;GHRH
GO:1904035	regulation of epithelial cell apoptotic process	http://amigo.geneontology.org/amigo/term/GO:1904035	77	3	1.0996	2.72825	0.097766	0.632967	2243;2244;2266	FGA;FGB;FGG
GO:0042509	regulation of tyrosine phosphorylation of STAT protein	http://amigo.geneontology.org/amigo/term/GO:0042509	77	3	1.0996	2.72825	0.097766	0.632967	3479;3606;3815	IGF1;IL18;KIT
GO:0090257	regulation of muscle system process	http://amigo.geneontology.org/amigo/term/GO:0090257	222	6	3.17029	1.89257	0.0991893	0.641764	2626;3479;3815;4633;5025;6331	GATA4;IGF1;KIT;MYL2;P2RX4;SCN5A
GO:0003231	cardiac ventricle development	http://amigo.geneontology.org/amigo/term/GO:0003231	123	4	1.75651	2.27724	0.0996974	0.644632	2626;4633;6331;7849	GATA4;MYL2;PAX8;SCN5A
GO:0001659	temperature homeostasis	http://amigo.geneontology.org/amigo/term/GO:0001659	172	5	2.45626	2.03562	0.100558	0.649576	948;3356;3606;9370;51393	ADIPOQ;CD36;HTR2A;IL18;TRPV2
GO:0060291	long-term synaptic potentiation	http://amigo.geneontology.org/amigo/term/GO:0060291	78	3	1.11388	2.69328	0.10066	0.649576	135;348;6616	ADORA2A;APOE;SNAP25
GO:0051193	regulation of cofactor metabolic process	http://amigo.geneontology.org/amigo/term/GO:0051193	78	3	1.11388	2.69328	0.10066	0.649576	3356;3479;23657	HTR2A;IGF1;SLC7A11
GO:0071900	regulation of protein serine/threonine kinase activity	http://amigo.geneontology.org/amigo/term/GO:0071900	497	11	7.09744	1.54985	0.100781	0.649576	348;728;3356;3479;3815;4803;5569;5570;7345;9133;9370	ADIPOQ;APOE;C5AR1;CCNB2;HTR2A;IGF1;KIT;NGF;PKIA;PKIB;UCHL1
GO:0097237	cellular response to toxic substance	http://amigo.geneontology.org/amigo/term/GO:0097237	223	6	3.18457	1.88409	0.100788	0.649576	348;948;1536;1545;140809;389434	APOE;CD36;CYBB;CYP1B1;IYD;SRXN1
GO:2001233	regulation of apoptotic signaling pathway	http://amigo.geneontology.org/amigo/term/GO:2001233	385	9	5.49802	1.63695	0.10146	0.651827	135;1687;2243;2244;2266;3479;3624;4118;6279	ADORA2A;FGA;FGB;FGG;GSDME;IGF1;INHBA;MAL;S100A8
GO:0010955	negative regulation of protein processing	http://amigo.geneontology.org/amigo/term/GO:0010955	38	2	0.542662	3.68554	0.102186	0.651827	1522;7850	CTSZ;IL1R2
GO:1903318	negative regulation of protein maturation	http://amigo.geneontology.org/amigo/term/GO:1903318	38	2	0.542662	3.68554	0.102186	0.651827	1522;7850	CTSZ;IL1R2
GO:0042417	dopamine metabolic process	http://amigo.geneontology.org/amigo/term/GO:0042417	38	2	0.542662	3.68554	0.102186	0.651827	5153;6531	PDE1B;SLC6A3
GO:0051281	positive regulation of release of sequestered calcium ion into cytosol	http://amigo.geneontology.org/amigo/term/GO:0051281	38	2	0.542662	3.68554	0.102186	0.651827	187;3627	APLNR;CXCL10
GO:0032941	secretion by tissue	http://amigo.geneontology.org/amigo/term/GO:0032941	38	2	0.542662	3.68554	0.102186	0.651827	5029;6863	P2RY2;TAC1
GO:0045124	regulation of bone resorption	http://amigo.geneontology.org/amigo/term/GO:0045124	38	2	0.542662	3.68554	0.102186	0.651827	6696;81501	DCSTAMP;SPP1
GO:0061900	glial cell activation	http://amigo.geneontology.org/amigo/term/GO:0061900	38	2	0.542662	3.68554	0.102186	0.651827	135;26228	ADORA2A;STAP1
GO:0046006	regulation of activated T cell proliferation	http://amigo.geneontology.org/amigo/term/GO:0046006	38	2	0.542662	3.68554	0.102186	0.651827	3479;3606	IGF1;IL18
GO:0010659	cardiac muscle cell apoptotic process	http://amigo.geneontology.org/amigo/term/GO:0010659	38	2	0.542662	3.68554	0.102186	0.651827	2691;7849	GHRH;PAX8
GO:0045429	positive regulation of nitric oxide biosynthetic process	http://amigo.geneontology.org/amigo/term/GO:0045429	38	2	0.542662	3.68554	0.102186	0.651827	948;5025	CD36;P2RX4
GO:1904407	positive regulation of nitric oxide metabolic process	http://amigo.geneontology.org/amigo/term/GO:1904407	38	2	0.542662	3.68554	0.102186	0.651827	948;5025	CD36;P2RX4
GO:0032094	response to food	http://amigo.geneontology.org/amigo/term/GO:0032094	38	2	0.542662	3.68554	0.102186	0.651827	1543;2691	CYP1A1;GHRH
GO:0002369	T cell cytokine production	http://amigo.geneontology.org/amigo/term/GO:0002369	38	2	0.542662	3.68554	0.102186	0.651827	3606;6556	IL18;SLC11A1
GO:0034122	negative regulation of toll-like receptor signaling pathway	http://amigo.geneontology.org/amigo/term/GO:0034122	38	2	0.542662	3.68554	0.102186	0.651827	23098;338382	RAB7B;SARM1
GO:0006536	glutamate metabolic process	http://amigo.geneontology.org/amigo/term/GO:0006536	38	2	0.542662	3.68554	0.102186	0.651827	23657;27165	GLS2;SLC7A11
GO:0051402	neuron apoptotic process	http://amigo.geneontology.org/amigo/term/GO:0051402	224	6	3.19885	1.87568	0.102401	0.652782	135;348;728;1522;4099;4803	ADORA2A;APOE;C5AR1;CTSZ;MAG;NGF
GO:0038094	Fc-gamma receptor signaling pathway	http://amigo.geneontology.org/amigo/term/GO:0038094	79	3	1.12817	2.65919	0.103587	0.659076	2207;26253;338339	CLEC4D;CLEC4E;FCER1G
GO:2000300	regulation of synaptic vesicle exocytosis	http://amigo.geneontology.org/amigo/term/GO:2000300	79	3	1.12817	2.65919	0.103587	0.659076	135;3356;112755	ADORA2A;HTR2A;STX1B
GO:0032602	chemokine production	http://amigo.geneontology.org/amigo/term/GO:0032602	79	3	1.12817	2.65919	0.103587	0.659076	3606;6279;9370	ADIPOQ;IL18;S100A8
GO:0046777	protein autophosphorylation	http://amigo.geneontology.org/amigo/term/GO:0046777	225	6	3.21313	1.86734	0.104027	0.659608	3645;3815;5593;9370;10457;10783	ADIPOQ;GPNMB;INSRR;KIT;NEK6;PRKG2
GO:0051224	negative regulation of protein transport	http://amigo.geneontology.org/amigo/term/GO:0051224	174	5	2.48482	2.01222	0.104295	0.659608	335;948;5569;7850;9370	ADIPOQ;APOA1;CD36;IL1R2;PKIA
GO:0007369	gastrulation	http://amigo.geneontology.org/amigo/term/GO:0007369	175	5	2.4991	2.00072	0.106189	0.659608	187;335;3624;5015;9370	ADIPOQ;APLNR;APOA1;INHBA;OTX2
GO:0048667	cell morphogenesis involved in neuron differentiation	http://amigo.geneontology.org/amigo/term/GO:0048667	560	12	7.99712	1.50054	0.106445	0.659608	348;2675;4099;4803;5015;6696;6708;7345;23098;23316;51393;54437	APOE;CUX2;GFRA2;MAG;NGF;OTX2;SARM1;SEMA5B;SPP1;SPTA1;TRPV2;UCHL1
GO:0060048	cardiac muscle contraction	http://amigo.geneontology.org/amigo/term/GO:0060048	126	4	1.79935	2.22302	0.106471	0.659608	2626;4633;5025;6331	GATA4;MYL2;P2RX4;SCN5A
GO:0042476	odontogenesis	http://amigo.geneontology.org/amigo/term/GO:0042476	126	4	1.79935	2.22302	0.106471	0.659608	249;3624;6331;29887	ALPL;INHBA;SCN5A;SNX10
GO:0046425	regulation of JAK-STAT cascade	http://amigo.geneontology.org/amigo/term/GO:0046425	126	4	1.79935	2.22302	0.106471	0.659608	1545;3479;3606;3815	CYP1B1;IGF1;IL18;KIT
GO:0046834	lipid phosphorylation	http://amigo.geneontology.org/amigo/term/GO:0046834	126	4	1.79935	2.22302	0.106471	0.659608	942;1607;3815;9365	CD86;DGKB;KIT;KL
GO:0032755	positive regulation of interleukin-6 production	http://amigo.geneontology.org/amigo/term/GO:0032755	80	3	1.14245	2.62595	0.106548	0.659608	948;2207;338382	CD36;FCER1G;RAB7B
GO:0007260	tyrosine phosphorylation of STAT protein	http://amigo.geneontology.org/amigo/term/GO:0007260	80	3	1.14245	2.62595	0.106548	0.659608	3479;3606;3815	IGF1;IL18;KIT
GO:0009268	response to pH	http://amigo.geneontology.org/amigo/term/GO:0009268	39	2	0.556942	3.59104	0.106736	0.659608	1520;3645	CTSS;INSRR
GO:0045616	regulation of keratinocyte differentiation	http://amigo.geneontology.org/amigo/term/GO:0045616	39	2	0.556942	3.59104	0.106736	0.659608	1041;1513	CDSN;CTSK
GO:0001941	postsynaptic membrane organization	http://amigo.geneontology.org/amigo/term/GO:0001941	39	2	0.556942	3.59104	0.106736	0.659608	348;23657	APOE;SLC7A11
GO:0019731	antibacterial humoral response	http://amigo.geneontology.org/amigo/term/GO:0019731	39	2	0.556942	3.59104	0.106736	0.659608	2243;2244	FGA;FGB
GO:0051188	cofactor biosynthetic process	http://amigo.geneontology.org/amigo/term/GO:0051188	280	7	3.99856	1.75063	0.107246	0.659608	1536;1543;3356;3479;6708;8564;23657	CYBB;CYP1A1;HTR2A;IGF1;KMO;SLC7A11;SPTA1
GO:0043405	regulation of MAP kinase activity	http://amigo.geneontology.org/amigo/term/GO:0043405	335	8	4.78399	1.67224	0.108133	0.659608	348;728;3356;3479;3815;4803;7345;9370	ADIPOQ;APOE;C5AR1;HTR2A;IGF1;KIT;NGF;UCHL1
GO:0010887	negative regulation of cholesterol storage	http://amigo.geneontology.org/amigo/term/GO:0010887	8	1	0.114245	8.75315	0.108716	0.659608	9619	ABCG1
GO:1903995	regulation of non-membrane spanning protein tyrosine kinase activity	http://amigo.geneontology.org/amigo/term/GO:1903995	8	1	0.114245	8.75315	0.108716	0.659608	26228	STAP1
GO:0010700	negative regulation of norepinephrine secretion	http://amigo.geneontology.org/amigo/term/GO:0010700	8	1	0.114245	8.75315	0.108716	0.659608	64805	P2RY12
GO:0007217	tachykinin receptor signaling pathway	http://amigo.geneontology.org/amigo/term/GO:0007217	8	1	0.114245	8.75315	0.108716	0.659608	6863	TAC1
GO:0071447	cellular response to hydroperoxide	http://amigo.geneontology.org/amigo/term/GO:0071447	8	1	0.114245	8.75315	0.108716	0.659608	948	CD36
GO:0032071	regulation of endodeoxyribonuclease activity	http://amigo.geneontology.org/amigo/term/GO:0032071	8	1	0.114245	8.75315	0.108716	0.659608	3001	GZMA
GO:0140052	cellular response to oxidised low-density lipoprotein particle stimulus	http://amigo.geneontology.org/amigo/term/GO:0140052	8	1	0.114245	8.75315	0.108716	0.659608	948	CD36
GO:0033015	tetrapyrrole catabolic process	http://amigo.geneontology.org/amigo/term/GO:0033015	8	1	0.114245	8.75315	0.108716	0.659608	644	BLVRA
GO:0001781	neutrophil apoptotic process	http://amigo.geneontology.org/amigo/term/GO:0001781	8	1	0.114245	8.75315	0.108716	0.659608	23657	SLC7A11
GO:0033034	positive regulation of myeloid cell apoptotic process	http://amigo.geneontology.org/amigo/term/GO:0033034	8	1	0.114245	8.75315	0.108716	0.659608	9370	ADIPOQ
GO:0090209	negative regulation of triglyceride metabolic process	http://amigo.geneontology.org/amigo/term/GO:0090209	8	1	0.114245	8.75315	0.108716	0.659608	348	APOE
GO:1905906	regulation of amyloid fibril formation	http://amigo.geneontology.org/amigo/term/GO:1905906	8	1	0.114245	8.75315	0.108716	0.659608	348	APOE
GO:0072205	metanephric collecting duct development	http://amigo.geneontology.org/amigo/term/GO:0072205	8	1	0.114245	8.75315	0.108716	0.659608	7849	PAX8
GO:0060137	maternal process involved in parturition	http://amigo.geneontology.org/amigo/term/GO:0060137	8	1	0.114245	8.75315	0.108716	0.659608	1543	CYP1A1
GO:0048021	regulation of melanin biosynthetic process	http://amigo.geneontology.org/amigo/term/GO:0048021	8	1	0.114245	8.75315	0.108716	0.659608	23657	SLC7A11
GO:0036289	peptidyl-serine autophosphorylation	http://amigo.geneontology.org/amigo/term/GO:0036289	8	1	0.114245	8.75315	0.108716	0.659608	5593	PRKG2
GO:0046548	retinal rod cell development	http://amigo.geneontology.org/amigo/term/GO:0046548	8	1	0.114245	8.75315	0.108716	0.659608	4308	TRPM1
GO:1903546	protein localization to photoreceptor outer segment	http://amigo.geneontology.org/amigo/term/GO:1903546	8	1	0.114245	8.75315	0.108716	0.659608	7287	TULP1
GO:0030853	negative regulation of granulocyte differentiation	http://amigo.geneontology.org/amigo/term/GO:0030853	8	1	0.114245	8.75315	0.108716	0.659608	9370	ADIPOQ
GO:0072050	S-shaped body morphogenesis	http://amigo.geneontology.org/amigo/term/GO:0072050	8	1	0.114245	8.75315	0.108716	0.659608	7849	PAX8
GO:0031666	positive regulation of lipopolysaccharide-mediated signaling pathway	http://amigo.geneontology.org/amigo/term/GO:0031666	8	1	0.114245	8.75315	0.108716	0.659608	4064	CD180
GO:2000848	positive regulation of corticosteroid hormone secretion	http://amigo.geneontology.org/amigo/term/GO:2000848	8	1	0.114245	8.75315	0.108716	0.659608	6863	TAC1
GO:0002866	positive regulation of acute inflammatory response to antigenic stimulus	http://amigo.geneontology.org/amigo/term/GO:0002866	8	1	0.114245	8.75315	0.108716	0.659608	2207	FCER1G
GO:0002883	regulation of hypersensitivity	http://amigo.geneontology.org/amigo/term/GO:0002883	8	1	0.114245	8.75315	0.108716	0.659608	2207	FCER1G
GO:0045144	meiotic sister chromatid segregation	http://amigo.geneontology.org/amigo/term/GO:0045144	8	1	0.114245	8.75315	0.108716	0.659608	84072	HORMAD1
GO:0051177	meiotic sister chromatid cohesion	http://amigo.geneontology.org/amigo/term/GO:0051177	8	1	0.114245	8.75315	0.108716	0.659608	84072	HORMAD1
GO:2000510	positive regulation of dendritic cell chemotaxis	http://amigo.geneontology.org/amigo/term/GO:2000510	8	1	0.114245	8.75315	0.108716	0.659608	1235	CCR6
GO:0034127	regulation of MyD88-independent toll-like receptor signaling pathway	http://amigo.geneontology.org/amigo/term/GO:0034127	8	1	0.114245	8.75315	0.108716	0.659608	23098	SARM1
GO:0036017	response to erythropoietin	http://amigo.geneontology.org/amigo/term/GO:0036017	8	1	0.114245	8.75315	0.108716	0.659608	3815	KIT
GO:0033625	positive regulation of integrin activation	http://amigo.geneontology.org/amigo/term/GO:0033625	8	1	0.114245	8.75315	0.108716	0.659608	64805	P2RY12
GO:0045617	negative regulation of keratinocyte differentiation	http://amigo.geneontology.org/amigo/term/GO:0045617	8	1	0.114245	8.75315	0.108716	0.659608	1041	CDSN
GO:0019614	catechol-containing compound catabolic process	http://amigo.geneontology.org/amigo/term/GO:0019614	8	1	0.114245	8.75315	0.108716	0.659608	6531	SLC6A3
GO:0042424	catecholamine catabolic process	http://amigo.geneontology.org/amigo/term/GO:0042424	8	1	0.114245	8.75315	0.108716	0.659608	6531	SLC6A3
GO:0051890	regulation of cardioblast differentiation	http://amigo.geneontology.org/amigo/term/GO:0051890	8	1	0.114245	8.75315	0.108716	0.659608	2626	GATA4
GO:0003339	regulation of mesenchymal to epithelial transition involved in metanephros morphogenesis	http://amigo.geneontology.org/amigo/term/GO:0003339	8	1	0.114245	8.75315	0.108716	0.659608	7849	PAX8
GO:0009698	phenylpropanoid metabolic process	http://amigo.geneontology.org/amigo/term/GO:0009698	8	1	0.114245	8.75315	0.108716	0.659608	1543	CYP1A1
GO:0009804	coumarin metabolic process	http://amigo.geneontology.org/amigo/term/GO:0009804	8	1	0.114245	8.75315	0.108716	0.659608	1543	CYP1A1
GO:0032661	regulation of interleukin-18 production	http://amigo.geneontology.org/amigo/term/GO:0032661	8	1	0.114245	8.75315	0.108716	0.659608	8832	CD84
GO:0061051	positive regulation of cell growth involved in cardiac muscle cell development	http://amigo.geneontology.org/amigo/term/GO:0061051	8	1	0.114245	8.75315	0.108716	0.659608	3479	IGF1
GO:0023035	CD40 signaling pathway	http://amigo.geneontology.org/amigo/term/GO:0023035	8	1	0.114245	8.75315	0.108716	0.659608	54209	TREM2
GO:0033007	negative regulation of mast cell activation involved in immune response	http://amigo.geneontology.org/amigo/term/GO:0033007	8	1	0.114245	8.75315	0.108716	0.659608	8832	CD84
GO:0060054	positive regulation of epithelial cell proliferation involved in wound healing	http://amigo.geneontology.org/amigo/term/GO:0060054	8	1	0.114245	8.75315	0.108716	0.659608	4321	MMP12
GO:0032819	positive regulation of natural killer cell proliferation	http://amigo.geneontology.org/amigo/term/GO:0032819	8	1	0.114245	8.75315	0.108716	0.659608	3606	IL18
GO:0010511	regulation of phosphatidylinositol biosynthetic process	http://amigo.geneontology.org/amigo/term/GO:0010511	8	1	0.114245	8.75315	0.108716	0.659608	3356	HTR2A
GO:0072603	interleukin-5 secretion	http://amigo.geneontology.org/amigo/term/GO:0072603	8	1	0.114245	8.75315	0.108716	0.659608	64109	CRLF2
GO:2000662	regulation of interleukin-5 secretion	http://amigo.geneontology.org/amigo/term/GO:2000662	8	1	0.114245	8.75315	0.108716	0.659608	64109	CRLF2
GO:2000465	regulation of glycogen (starch) synthase activity	http://amigo.geneontology.org/amigo/term/GO:2000465	8	1	0.114245	8.75315	0.108716	0.659608	9370	ADIPOQ
GO:2000543	positive regulation of gastrulation	http://amigo.geneontology.org/amigo/term/GO:2000543	8	1	0.114245	8.75315	0.108716	0.659608	5015	OTX2
GO:0072282	metanephric nephron tubule morphogenesis	http://amigo.geneontology.org/amigo/term/GO:0072282	8	1	0.114245	8.75315	0.108716	0.659608	7849	PAX8
GO:0035744	T-helper 1 cell cytokine production	http://amigo.geneontology.org/amigo/term/GO:0035744	8	1	0.114245	8.75315	0.108716	0.659608	3606	IL18
GO:0038114	interleukin-21-mediated signaling pathway	http://amigo.geneontology.org/amigo/term/GO:0038114	8	1	0.114245	8.75315	0.108716	0.659608	50615	IL21R
GO:0098756	response to interleukin-21	http://amigo.geneontology.org/amigo/term/GO:0098756	8	1	0.114245	8.75315	0.108716	0.659608	50615	IL21R
GO:0098757	cellular response to interleukin-21	http://amigo.geneontology.org/amigo/term/GO:0098757	8	1	0.114245	8.75315	0.108716	0.659608	50615	IL21R
GO:0051135	positive regulation of NK T cell activation	http://amigo.geneontology.org/amigo/term/GO:0051135	8	1	0.114245	8.75315	0.108716	0.659608	3606	IL18
GO:0051182	coenzyme transport	http://amigo.geneontology.org/amigo/term/GO:0051182	8	1	0.114245	8.75315	0.108716	0.659608	9962	SLC23A2
GO:0032119	sequestering of zinc ion	http://amigo.geneontology.org/amigo/term/GO:0032119	8	1	0.114245	8.75315	0.108716	0.659608	6279	S100A8
GO:0090385	phagosome-lysosome fusion	http://amigo.geneontology.org/amigo/term/GO:0090385	8	1	0.114245	8.75315	0.108716	0.659608	338382	RAB7B
GO:0034627	'de novo' NAD biosynthetic process	http://amigo.geneontology.org/amigo/term/GO:0034627	8	1	0.114245	8.75315	0.108716	0.659608	8564	KMO
GO:0021814	cell motility involved in cerebral cortex radial glia guided migration	http://amigo.geneontology.org/amigo/term/GO:0021814	8	1	0.114245	8.75315	0.108716	0.659608	64805	P2RY12
GO:0038093	Fc receptor signaling pathway	http://amigo.geneontology.org/amigo/term/GO:0038093	127	4	1.81363	2.20552	0.108775	0.659608	2207;3815;26253;338339	CLEC4D;CLEC4E;FCER1G;KIT
GO:0001508	action potential	http://amigo.geneontology.org/amigo/term/GO:0001508	127	4	1.81363	2.20552	0.108775	0.659608	948;5025;6331;6863	CD36;P2RX4;SCN5A;TAC1
GO:0051272	positive regulation of cellular component movement	http://amigo.geneontology.org/amigo/term/GO:0051272	505	11	7.21169	1.5253	0.109339	0.662625	728;1235;3479;3576;3627;3815;5025;6863;10457;54437;64805	C5AR1;CCR6;CXCL10;CXCL8;GPNMB;IGF1;KIT;P2RX4;P2RY12;SEMA5B;TAC1
GO:0055006	cardiac cell development	http://amigo.geneontology.org/amigo/term/GO:0055006	81	3	1.15673	2.59353	0.109542	0.662646	2626;3479;4633	GATA4;IGF1;MYL2
GO:0045582	positive regulation of T cell differentiation	http://amigo.geneontology.org/amigo/term/GO:0045582	81	3	1.15673	2.59353	0.109542	0.662646	942;3606;9308	CD83;CD86;IL18
GO:0003300	cardiac muscle hypertrophy	http://amigo.geneontology.org/amigo/term/GO:0003300	81	3	1.15673	2.59353	0.109542	0.662646	2626;3479;5025	GATA4;IGF1;P2RX4
GO:1904950	negative regulation of establishment of protein localization	http://amigo.geneontology.org/amigo/term/GO:1904950	177	5	2.52766	1.97811	0.110028	0.665179	335;948;5569;7850;9370	ADIPOQ;APOA1;CD36;IL1R2;PKIA
GO:0140014	mitotic nuclear division	http://amigo.geneontology.org/amigo/term/GO:0140014	282	7	4.02712	1.73821	0.110227	0.665428	3479;9133;10783;29127;54443;55165;146909	ANLN;CCNB2;CEP55;IGF1;KIF18B;NEK6;RACGAP1
GO:0001501	skeletal system development	http://amigo.geneontology.org/amigo/term/GO:0001501	506	11	7.22597	1.52229	0.110437	0.665428	176;249;1513;2201;3235;3479;3815;5079;7305;25884;392255	ACAN;ALPL;CHRDL2;CTSK;FBN2;GDF6;HOXD9;IGF1;KIT;PAX5;TYROBP
GO:0007409	axonogenesis	http://amigo.geneontology.org/amigo/term/GO:0007409	449	10	6.41198	1.55958	0.110702	0.665428	348;2675;4099;4803;5015;6696;6708;7345;51393;54437	APOE;GFRA2;MAG;NGF;OTX2;SEMA5B;SPP1;SPTA1;TRPV2;UCHL1
GO:0045861	negative regulation of proteolysis	http://amigo.geneontology.org/amigo/term/GO:0045861	337	8	4.81255	1.66232	0.110854	0.665428	135;332;1476;1522;4803;5265;7850;647174	ADORA2A;BIRC5;CSTB;CTSZ;IL1R2;NGF;SERPINA1;SERPINE3
GO:0035270	endocrine system development	http://amigo.geneontology.org/amigo/term/GO:0035270	128	4	1.82791	2.18829	0.1111	0.665428	335;2691;6531;7849	APOA1;GHRH;PAX8;SLC6A3
GO:0001944	vasculature development	http://amigo.geneontology.org/amigo/term/GO:0001944	682	14	9.73935	1.43747	0.111118	0.665428	187;348;728;1306;1536;1545;2626;2833;3576;3606;3627;3815;10457;79733	APLNR;APOE;C5AR1;COL15A1;CXCL10;CXCL8;CXCR3;CYBB;CYP1B1;E2F8;GATA4;GPNMB;IL18;KIT
GO:0030810	positive regulation of nucleotide biosynthetic process	http://amigo.geneontology.org/amigo/term/GO:0030810	40	2	0.571223	3.50126	0.111339	0.665428	3356;3479	HTR2A;IGF1
GO:1900373	positive regulation of purine nucleotide biosynthetic process	http://amigo.geneontology.org/amigo/term/GO:1900373	40	2	0.571223	3.50126	0.111339	0.665428	3356;3479	HTR2A;IGF1
GO:0030225	macrophage differentiation	http://amigo.geneontology.org/amigo/term/GO:0030225	40	2	0.571223	3.50126	0.111339	0.665428	3624;9370	ADIPOQ;INHBA
GO:0032881	regulation of polysaccharide metabolic process	http://amigo.geneontology.org/amigo/term/GO:0032881	40	2	0.571223	3.50126	0.111339	0.665428	2642;3479	GCGR;IGF1
GO:1900744	regulation of p38MAPK cascade	http://amigo.geneontology.org/amigo/term/GO:1900744	40	2	0.571223	3.50126	0.111339	0.665428	392255;653361	GDF6;NCF1
GO:0001990	regulation of systemic arterial blood pressure by hormone	http://amigo.geneontology.org/amigo/term/GO:0001990	40	2	0.571223	3.50126	0.111339	0.665428	1359;1522	CPA3;CTSZ
GO:0010658	striated muscle cell apoptotic process	http://amigo.geneontology.org/amigo/term/GO:0010658	40	2	0.571223	3.50126	0.111339	0.665428	2691;7849	GHRH;PAX8
GO:0090184	positive regulation of kidney development	http://amigo.geneontology.org/amigo/term/GO:0090184	40	2	0.571223	3.50126	0.111339	0.665428	7849;9370	ADIPOQ;PAX8
GO:0043277	apoptotic cell clearance	http://amigo.geneontology.org/amigo/term/GO:0043277	40	2	0.571223	3.50126	0.111339	0.665428	948;8685	CD36;MARCO
GO:0060999	positive regulation of dendritic spine development	http://amigo.geneontology.org/amigo/term/GO:0060999	40	2	0.571223	3.50126	0.111339	0.665428	348;23316	APOE;CUX2
GO:1901985	positive regulation of protein acetylation	http://amigo.geneontology.org/amigo/term/GO:1901985	40	2	0.571223	3.50126	0.111339	0.665428	4674;55124	NAP1L2;PIWIL2
GO:0007520	myoblast fusion	http://amigo.geneontology.org/amigo/term/GO:0007520	40	2	0.571223	3.50126	0.111339	0.665428	963;3627	CD53;CXCL10
GO:0017145	stem cell division	http://amigo.geneontology.org/amigo/term/GO:0017145	40	2	0.571223	3.50126	0.111339	0.665428	3815;4674	KIT;NAP1L2
GO:0046890	regulation of lipid biosynthetic process	http://amigo.geneontology.org/amigo/term/GO:0046890	178	5	2.54194	1.967	0.111972	0.668808	335;348;3356;9370;9619	ABCG1;ADIPOQ;APOA1;APOE;HTR2A
GO:0071277	cellular response to calcium ion	http://amigo.geneontology.org/amigo/term/GO:0071277	82	3	1.17101	2.5619	0.112568	0.671966	2691;6331;57699	CPNE5;GHRH;SCN5A
GO:0051347	positive regulation of transferase activity	http://amigo.geneontology.org/amigo/term/GO:0051347	626	13	8.93964	1.4542	0.114111	0.680768	728;3356;3479;3606;3815;4803;5570;6556;9370;26228;64805;84930;653361	ADIPOQ;C5AR1;HTR2A;IGF1;IL18;KIT;MASTL;NCF1;NGF;P2RY12;PKIB;SLC11A1;STAP1
GO:0000278	mitotic cell cycle	http://amigo.geneontology.org/amigo/term/GO:0000278	927	18	13.2381	1.35971	0.11513	0.686435	1058;1543;3161;3479;3624;5569;6241;9133;10457;10783;11178;29127;54443;55165;55388;79733;84930;146909	ANLN;CCNB2;CENPA;CEP55;CYP1A1;E2F8;GPNMB;HMMR;IGF1;INHBA;KIF18B;LZTS1;MASTL;MCM10;NEK6;PKIA;RACGAP1;RRM2
GO:0043502	regulation of muscle adaptation	http://amigo.geneontology.org/amigo/term/GO:0043502	83	3	1.18529	2.53103	0.115626	0.686649	3479;5025;6331	IGF1;P2RX4;SCN5A
GO:0014897	striated muscle hypertrophy	http://amigo.geneontology.org/amigo/term/GO:0014897	83	3	1.18529	2.53103	0.115626	0.686649	2626;3479;5025	GATA4;IGF1;P2RX4
GO:0000082	G1/S transition of mitotic cell cycle	http://amigo.geneontology.org/amigo/term/GO:0000082	232	6	3.31309	1.811	0.115785	0.686649	1543;3624;6241;10457;55388;79733	CYP1A1;E2F8;GPNMB;INHBA;MCM10;RRM2
GO:0060359	response to ammonium ion	http://amigo.geneontology.org/amigo/term/GO:0060359	130	4	1.85647	2.15462	0.115818	0.686649	2769;3356;6531;6863	GNA15;HTR2A;SLC6A3;TAC1
GO:0048565	digestive tract development	http://amigo.geneontology.org/amigo/term/GO:0048565	130	4	1.85647	2.15462	0.115818	0.686649	1543;2626;3576;3815	CXCL8;CYP1A1;GATA4;KIT
GO:0051099	positive regulation of binding	http://amigo.geneontology.org/amigo/term/GO:0051099	180	5	2.5705	1.94514	0.115911	0.686649	348;1440;3479;4803;6708	APOE;CSF3;IGF1;NGF;SPTA1
GO:0046189	phenol-containing compound biosynthetic process	http://amigo.geneontology.org/amigo/term/GO:0046189	41	2	0.585503	3.41586	0.115994	0.686649	6531;23657	SLC6A3;SLC7A11
GO:0072210	metanephric nephron development	http://amigo.geneontology.org/amigo/term/GO:0072210	41	2	0.585503	3.41586	0.115994	0.686649	7849;9370	ADIPOQ;PAX8
GO:0050919	negative chemotaxis	http://amigo.geneontology.org/amigo/term/GO:0050919	41	2	0.585503	3.41586	0.115994	0.686649	335;54437	APOA1;SEMA5B
GO:0043489	RNA stabilization	http://amigo.geneontology.org/amigo/term/GO:0043489	41	2	0.585503	3.41586	0.115994	0.686649	6556;25819	NOCT;SLC11A1
GO:0030866	cortical actin cytoskeleton organization	http://amigo.geneontology.org/amigo/term/GO:0030866	41	2	0.585503	3.41586	0.115994	0.686649	29127;54443	ANLN;RACGAP1
GO:0002931	response to ischemia	http://amigo.geneontology.org/amigo/term/GO:0002931	41	2	0.585503	3.41586	0.115994	0.686649	5025;7345	P2RX4;UCHL1
GO:0010951	negative regulation of endopeptidase activity	http://amigo.geneontology.org/amigo/term/GO:0010951	233	6	3.32737	1.80322	0.117518	0.686678	135;332;1476;4803;5265;647174	ADORA2A;BIRC5;CSTB;NGF;SERPINA1;SERPINE3
GO:0035295	tube development	http://amigo.geneontology.org/amigo/term/GO:0035295	992	19	14.1663	1.34121	0.118332	0.686678	187;348;728;1306;1522;1536;1543;1545;2626;2833;3576;3606;3627;3815;3988;7849;10457;23657;79733	APLNR;APOE;C5AR1;COL15A1;CTSZ;CXCL10;CXCL8;CXCR3;CYBB;CYP1A1;CYP1B1;E2F8;GATA4;GPNMB;IL18;KIT;LIPA;PAX8;SLC7A11
GO:0002028	regulation of sodium ion transport	http://amigo.geneontology.org/amigo/term/GO:0002028	84	3	1.19957	2.5009	0.118715	0.686678	1272;5025;6331	CNTN1;P2RX4;SCN5A
GO:1902803	regulation of synaptic vesicle transport	http://amigo.geneontology.org/amigo/term/GO:1902803	84	3	1.19957	2.5009	0.118715	0.686678	135;3356;112755	ADORA2A;HTR2A;STX1B
GO:0048477	oogenesis	http://amigo.geneontology.org/amigo/term/GO:0048477	84	3	1.19957	2.5009	0.118715	0.686678	3479;55124;84072	HORMAD1;IGF1;PIWIL2
GO:1903725	regulation of phospholipid metabolic process	http://amigo.geneontology.org/amigo/term/GO:1903725	84	3	1.19957	2.5009	0.118715	0.686678	3356;3815;64805	HTR2A;KIT;P2RY12
GO:0140029	exocytic process	http://amigo.geneontology.org/amigo/term/GO:0140029	84	3	1.19957	2.5009	0.118715	0.686678	2207;6616;112755	FCER1G;SNAP25;STX1B
GO:0046486	glycerolipid metabolic process	http://amigo.geneontology.org/amigo/term/GO:0046486	456	10	6.51194	1.53564	0.119102	0.686678	335;348;942;1607;3356;3815;9365;11343;80339;255043	APOA1;APOE;CD86;DGKB;HTR2A;KIT;KL;MGLL;PNPLA3;TMEM86B
GO:0072358	cardiovascular system development	http://amigo.geneontology.org/amigo/term/GO:0072358	691	14	9.86787	1.41875	0.119847	0.686678	187;348;728;1306;1536;1545;2626;2833;3576;3606;3627;3815;10457;79733	APLNR;APOE;C5AR1;COL15A1;CXCL10;CXCL8;CXCR3;CYBB;CYP1B1;E2F8;GATA4;GPNMB;IL18;KIT
GO:0062012	regulation of small molecule metabolic process	http://amigo.geneontology.org/amigo/term/GO:0062012	344	8	4.91252	1.62849	0.120669	0.686678	348;2642;3356;3479;3815;9370;9619;23657	ABCG1;ADIPOQ;APOE;GCGR;HTR2A;IGF1;KIT;SLC7A11
GO:2000404	regulation of T cell migration	http://amigo.geneontology.org/amigo/term/GO:2000404	42	2	0.599784	3.33453	0.120697	0.686678	1235;3627	CCR6;CXCL10
GO:1903115	regulation of actin filament-based movement	http://amigo.geneontology.org/amigo/term/GO:1903115	42	2	0.599784	3.33453	0.120697	0.686678	2626;6331	GATA4;SCN5A
GO:0097028	dendritic cell differentiation	http://amigo.geneontology.org/amigo/term/GO:0097028	42	2	0.599784	3.33453	0.120697	0.686678	54209;81501	DCSTAMP;TREM2
GO:0010828	positive regulation of glucose transmembrane transport	http://amigo.geneontology.org/amigo/term/GO:0010828	42	2	0.599784	3.33453	0.120697	0.686678	3479;9370	ADIPOQ;IGF1
GO:0042088	T-helper 1 type immune response	http://amigo.geneontology.org/amigo/term/GO:0042088	42	2	0.599784	3.33453	0.120697	0.686678	3606;6556	IL18;SLC11A1
GO:0030517	negative regulation of axon extension	http://amigo.geneontology.org/amigo/term/GO:0030517	42	2	0.599784	3.33453	0.120697	0.686678	4099;54437	MAG;SEMA5B
GO:0002711	positive regulation of T cell mediated immunity	http://amigo.geneontology.org/amigo/term/GO:0002711	42	2	0.599784	3.33453	0.120697	0.686678	912;3606	CD1D;IL18
GO:0071622	regulation of granulocyte chemotaxis	http://amigo.geneontology.org/amigo/term/GO:0071622	42	2	0.599784	3.33453	0.120697	0.686678	728;3576	C5AR1;CXCL8
GO:0051650	establishment of vesicle localization	http://amigo.geneontology.org/amigo/term/GO:0051650	289	7	4.12709	1.69611	0.121007	0.686678	135;1522;3356;5265;6616;64284;112755	ADORA2A;CTSZ;HTR2A;RAB17;SERPINA1;SNAP25;STX1B
GO:0014051	gamma-aminobutyric acid secretion	http://amigo.geneontology.org/amigo/term/GO:0014051	9	1	0.128525	7.78058	0.12145	0.686678	7200	TRH
GO:0002327	immature B cell differentiation	http://amigo.geneontology.org/amigo/term/GO:0002327	9	1	0.128525	7.78058	0.12145	0.686678	3815	KIT
GO:0048548	regulation of pinocytosis	http://amigo.geneontology.org/amigo/term/GO:0048548	9	1	0.128525	7.78058	0.12145	0.686678	112755	STX1B
GO:0048617	embryonic foregut morphogenesis	http://amigo.geneontology.org/amigo/term/GO:0048617	9	1	0.128525	7.78058	0.12145	0.686678	2626	GATA4
GO:0002634	regulation of germinal center formation	http://amigo.geneontology.org/amigo/term/GO:0002634	9	1	0.128525	7.78058	0.12145	0.686678	115650	TNFRSF13C
GO:0045188	regulation of circadian sleep/wake cycle, non-REM sleep	http://amigo.geneontology.org/amigo/term/GO:0045188	9	1	0.128525	7.78058	0.12145	0.686678	2691	GHRH
GO:0070255	regulation of mucus secretion	http://amigo.geneontology.org/amigo/term/GO:0070255	9	1	0.128525	7.78058	0.12145	0.686678	5029	P2RY2
GO:0009756	carbohydrate mediated signaling	http://amigo.geneontology.org/amigo/term/GO:0009756	9	1	0.128525	7.78058	0.12145	0.686678	64581	CLEC7A
GO:0060124	positive regulation of growth hormone secretion	http://amigo.geneontology.org/amigo/term/GO:0060124	9	1	0.128525	7.78058	0.12145	0.686678	2691	GHRH
GO:0051967	negative regulation of synaptic transmission, glutamatergic	http://amigo.geneontology.org/amigo/term/GO:0051967	9	1	0.128525	7.78058	0.12145	0.686678	3356	HTR2A
GO:0071639	positive regulation of monocyte chemotactic protein-1 production	http://amigo.geneontology.org/amigo/term/GO:0071639	9	1	0.128525	7.78058	0.12145	0.686678	9370	ADIPOQ
GO:1903980	positive regulation of microglial cell activation	http://amigo.geneontology.org/amigo/term/GO:1903980	9	1	0.128525	7.78058	0.12145	0.686678	26228	STAP1
GO:0014824	artery smooth muscle contraction	http://amigo.geneontology.org/amigo/term/GO:0014824	9	1	0.128525	7.78058	0.12145	0.686678	3356	HTR2A
GO:0015809	arginine transport	http://amigo.geneontology.org/amigo/term/GO:0015809	9	1	0.128525	7.78058	0.12145	0.686678	6556	SLC11A1
GO:1903589	positive regulation of blood vessel endothelial cell proliferation involved in sprouting angiogenesis	http://amigo.geneontology.org/amigo/term/GO:1903589	9	1	0.128525	7.78058	0.12145	0.686678	187	APLNR
GO:0097011	cellular response to granulocyte macrophage colony-stimulating factor stimulus	http://amigo.geneontology.org/amigo/term/GO:0097011	9	1	0.128525	7.78058	0.12145	0.686678	5153	PDE1B
GO:0097012	response to granulocyte macrophage colony-stimulating factor	http://amigo.geneontology.org/amigo/term/GO:0097012	9	1	0.128525	7.78058	0.12145	0.686678	5153	PDE1B
GO:0042541	hemoglobin biosynthetic process	http://amigo.geneontology.org/amigo/term/GO:0042541	9	1	0.128525	7.78058	0.12145	0.686678	3624	INHBA
GO:0086015	SA node cell action potential	http://amigo.geneontology.org/amigo/term/GO:0086015	9	1	0.128525	7.78058	0.12145	0.686678	6331	SCN5A
GO:0086018	SA node cell to atrial cardiac muscle cell signaling	http://amigo.geneontology.org/amigo/term/GO:0086018	9	1	0.128525	7.78058	0.12145	0.686678	6331	SCN5A
GO:0099612	protein localization to axon	http://amigo.geneontology.org/amigo/term/GO:0099612	9	1	0.128525	7.78058	0.12145	0.686678	4118	MAL
GO:2000644	regulation of receptor catabolic process	http://amigo.geneontology.org/amigo/term/GO:2000644	9	1	0.128525	7.78058	0.12145	0.686678	348	APOE
GO:0034382	chylomicron remnant clearance	http://amigo.geneontology.org/amigo/term/GO:0034382	9	1	0.128525	7.78058	0.12145	0.686678	348	APOE
GO:0071830	triglyceride-rich lipoprotein particle clearance	http://amigo.geneontology.org/amigo/term/GO:0071830	9	1	0.128525	7.78058	0.12145	0.686678	348	APOE
GO:0034447	very-low-density lipoprotein particle clearance	http://amigo.geneontology.org/amigo/term/GO:0034447	9	1	0.128525	7.78058	0.12145	0.686678	348	APOE
GO:1900221	regulation of amyloid-beta clearance	http://amigo.geneontology.org/amigo/term/GO:1900221	9	1	0.128525	7.78058	0.12145	0.686678	348	APOE
GO:0071394	cellular response to testosterone stimulus	http://amigo.geneontology.org/amigo/term/GO:0071394	9	1	0.128525	7.78058	0.12145	0.686678	6696	SPP1
GO:1900376	regulation of secondary metabolite biosynthetic process	http://amigo.geneontology.org/amigo/term/GO:1900376	9	1	0.128525	7.78058	0.12145	0.686678	23657	SLC7A11
GO:1905288	vascular associated smooth muscle cell apoptotic process	http://amigo.geneontology.org/amigo/term/GO:1905288	9	1	0.128525	7.78058	0.12145	0.686678	3479	IGF1
GO:1905459	regulation of vascular associated smooth muscle cell apoptotic process	http://amigo.geneontology.org/amigo/term/GO:1905459	9	1	0.128525	7.78058	0.12145	0.686678	3479	IGF1
GO:0043497	regulation of protein heterodimerization activity	http://amigo.geneontology.org/amigo/term/GO:0043497	9	1	0.128525	7.78058	0.12145	0.686678	948	CD36
GO:0072048	renal system pattern specification	http://amigo.geneontology.org/amigo/term/GO:0072048	9	1	0.128525	7.78058	0.12145	0.686678	7849	PAX8
GO:0061004	pattern specification involved in kidney development	http://amigo.geneontology.org/amigo/term/GO:0061004	9	1	0.128525	7.78058	0.12145	0.686678	7849	PAX8
GO:1903867	extraembryonic membrane development	http://amigo.geneontology.org/amigo/term/GO:1903867	9	1	0.128525	7.78058	0.12145	0.686678	79733	E2F8
GO:0060586	multicellular organismal iron ion homeostasis	http://amigo.geneontology.org/amigo/term/GO:0060586	9	1	0.128525	7.78058	0.12145	0.686678	6556	SLC11A1
GO:0045657	positive regulation of monocyte differentiation	http://amigo.geneontology.org/amigo/term/GO:0045657	9	1	0.128525	7.78058	0.12145	0.686678	81501	DCSTAMP
GO:0002524	hypersensitivity	http://amigo.geneontology.org/amigo/term/GO:0002524	9	1	0.128525	7.78058	0.12145	0.686678	2207	FCER1G
GO:2000508	regulation of dendritic cell chemotaxis	http://amigo.geneontology.org/amigo/term/GO:2000508	9	1	0.128525	7.78058	0.12145	0.686678	1235	CCR6
GO:0007614	short-term memory	http://amigo.geneontology.org/amigo/term/GO:0007614	9	1	0.128525	7.78058	0.12145	0.686678	23316	CUX2
GO:2000252	negative regulation of feeding behavior	http://amigo.geneontology.org/amigo/term/GO:2000252	9	1	0.128525	7.78058	0.12145	0.686678	7200	TRH
GO:0060907	positive regulation of macrophage cytokine production	http://amigo.geneontology.org/amigo/term/GO:0060907	9	1	0.128525	7.78058	0.12145	0.686678	948	CD36
GO:0002604	regulation of dendritic cell antigen processing and presentation	http://amigo.geneontology.org/amigo/term/GO:0002604	9	1	0.128525	7.78058	0.12145	0.686678	6556	SLC11A1
GO:0043589	skin morphogenesis	http://amigo.geneontology.org/amigo/term/GO:0043589	9	1	0.128525	7.78058	0.12145	0.686678	1041	CDSN
GO:0048096	chromatin-mediated maintenance of transcription	http://amigo.geneontology.org/amigo/term/GO:0048096	9	1	0.128525	7.78058	0.12145	0.686678	11240	PADI2
GO:0072642	interferon-alpha secretion	http://amigo.geneontology.org/amigo/term/GO:0072642	9	1	0.128525	7.78058	0.12145	0.686678	4321	MMP12
GO:1902739	regulation of interferon-alpha secretion	http://amigo.geneontology.org/amigo/term/GO:1902739	9	1	0.128525	7.78058	0.12145	0.686678	4321	MMP12
GO:1902741	positive regulation of interferon-alpha secretion	http://amigo.geneontology.org/amigo/term/GO:1902741	9	1	0.128525	7.78058	0.12145	0.686678	4321	MMP12
GO:0008354	germ cell migration	http://amigo.geneontology.org/amigo/term/GO:0008354	9	1	0.128525	7.78058	0.12145	0.686678	3815	KIT
GO:0048671	negative regulation of collateral sprouting	http://amigo.geneontology.org/amigo/term/GO:0048671	9	1	0.128525	7.78058	0.12145	0.686678	6696	SPP1
GO:0044351	macropinocytosis	http://amigo.geneontology.org/amigo/term/GO:0044351	9	1	0.128525	7.78058	0.12145	0.686678	112755	STX1B
GO:0042492	gamma-delta T cell differentiation	http://amigo.geneontology.org/amigo/term/GO:0042492	9	1	0.128525	7.78058	0.12145	0.686678	2841	GPR18
GO:2000035	regulation of stem cell division	http://amigo.geneontology.org/amigo/term/GO:2000035	9	1	0.128525	7.78058	0.12145	0.686678	4674	NAP1L2
GO:0035581	sequestering of extracellular ligand from receptor	http://amigo.geneontology.org/amigo/term/GO:0035581	9	1	0.128525	7.78058	0.12145	0.686678	2201	FBN2
GO:0015884	folic acid transport	http://amigo.geneontology.org/amigo/term/GO:0015884	9	1	0.128525	7.78058	0.12145	0.686678	2352	FOLR3
GO:0035860	glial cell-derived neurotrophic factor receptor signaling pathway	http://amigo.geneontology.org/amigo/term/GO:0035860	9	1	0.128525	7.78058	0.12145	0.686678	2675	GFRA2
GO:0045714	regulation of low-density lipoprotein particle receptor biosynthetic process	http://amigo.geneontology.org/amigo/term/GO:0045714	9	1	0.128525	7.78058	0.12145	0.686678	9370	ADIPOQ
GO:0048793	pronephros development	http://amigo.geneontology.org/amigo/term/GO:0048793	9	1	0.128525	7.78058	0.12145	0.686678	7849	PAX8
GO:0034144	negative regulation of toll-like receptor 4 signaling pathway	http://amigo.geneontology.org/amigo/term/GO:0034144	9	1	0.128525	7.78058	0.12145	0.686678	338382	RAB7B
GO:0051256	mitotic spindle midzone assembly	http://amigo.geneontology.org/amigo/term/GO:0051256	9	1	0.128525	7.78058	0.12145	0.686678	29127	RACGAP1
GO:0001672	regulation of chromatin assembly or disassembly	http://amigo.geneontology.org/amigo/term/GO:0001672	9	1	0.128525	7.78058	0.12145	0.686678	11240	PADI2
GO:0014896	muscle hypertrophy	http://amigo.geneontology.org/amigo/term/GO:0014896	85	3	1.21385	2.47148	0.121835	0.6875	2626;3479;5025	GATA4;IGF1;P2RX4
GO:0006112	energy reserve metabolic process	http://amigo.geneontology.org/amigo/term/GO:0006112	85	3	1.21385	2.47148	0.121835	0.6875	2642;3479;9365	GCGR;IGF1;KL
GO:0045445	myoblast differentiation	http://amigo.geneontology.org/amigo/term/GO:0045445	85	3	1.21385	2.47148	0.121835	0.6875	3479;3606;3627	CXCL10;IGF1;IL18
GO:0030278	regulation of ossification	http://amigo.geneontology.org/amigo/term/GO:0030278	183	5	2.61334	1.91326	0.121941	0.6875	2201;3479;6863;9365;25819	FBN2;IGF1;KL;NOCT;TAC1
GO:0050679	positive regulation of epithelial cell proliferation	http://amigo.geneontology.org/amigo/term/GO:0050679	183	5	2.61334	1.91326	0.121941	0.6875	187;728;3479;4321;6331	APLNR;C5AR1;IGF1;MMP12;SCN5A
GO:0050777	negative regulation of immune response	http://amigo.geneontology.org/amigo/term/GO:0050777	133	4	1.89932	2.10602	0.123056	0.693393	335;4321;8832;64092	APOA1;CD84;MMP12;SAMSN1
GO:0060548	negative regulation of cell death	http://amigo.geneontology.org/amigo/term/GO:0060548	998	19	14.252	1.33315	0.12331	0.694431	135;332;348;728;1041;1440;2207;2243;2244;2266;2691;3479;3645;3815;4099;4803;7849;10457;23657	ADORA2A;APOE;BIRC5;C5AR1;CDSN;CSF3;FCER1G;FGA;FGB;FGG;GHRH;GPNMB;IGF1;INSRR;KIT;MAG;NGF;PAX8;SLC7A11
GO:0031032	actomyosin structure organization	http://amigo.geneontology.org/amigo/term/GO:0031032	184	5	2.62763	1.90286	0.123984	0.697829	335;4633;6863;29127;54443	ANLN;APOA1;MYL2;RACGAP1;TAC1
GO:0033673	negative regulation of kinase activity	http://amigo.geneontology.org/amigo/term/GO:0033673	237	6	3.3845	1.77279	0.124577	0.699306	135;348;5569;5570;7345;9370	ADIPOQ;ADORA2A;APOE;PKIA;PKIB;UCHL1
GO:0006029	proteoglycan metabolic process	http://amigo.geneontology.org/amigo/term/GO:0006029	86	3	1.22813	2.44274	0.124984	0.699306	176;3479;133584	ACAN;EGFLAM;IGF1
GO:0035710	CD4-positive, alpha-beta T cell activation	http://amigo.geneontology.org/amigo/term/GO:0035710	86	3	1.22813	2.44274	0.124984	0.699306	942;3606;9308	CD83;CD86;IL18
GO:0045540	regulation of cholesterol biosynthetic process	http://amigo.geneontology.org/amigo/term/GO:0045540	43	2	0.614065	3.25699	0.125447	0.699306	348;9619	ABCG1;APOE
GO:0106118	regulation of sterol biosynthetic process	http://amigo.geneontology.org/amigo/term/GO:0106118	43	2	0.614065	3.25699	0.125447	0.699306	348;9619	ABCG1;APOE
GO:0006110	regulation of glycolytic process	http://amigo.geneontology.org/amigo/term/GO:0006110	43	2	0.614065	3.25699	0.125447	0.699306	3356;3479	HTR2A;IGF1
GO:0032924	activin receptor signaling pathway	http://amigo.geneontology.org/amigo/term/GO:0032924	43	2	0.614065	3.25699	0.125447	0.699306	3624;392255	GDF6;INHBA
GO:0007212	dopamine receptor signaling pathway	http://amigo.geneontology.org/amigo/term/GO:0007212	43	2	0.614065	3.25699	0.125447	0.699306	2769;5731	GNA15;PTGER1
GO:0021983	pituitary gland development	http://amigo.geneontology.org/amigo/term/GO:0021983	43	2	0.614065	3.25699	0.125447	0.699306	2691;6531	GHRH;SLC6A3
GO:0071675	regulation of mononuclear cell migration	http://amigo.geneontology.org/amigo/term/GO:0071675	43	2	0.614065	3.25699	0.125447	0.699306	728;3627	C5AR1;CXCL10
GO:0072348	sulfur compound transport	http://amigo.geneontology.org/amigo/term/GO:0072348	43	2	0.614065	3.25699	0.125447	0.699306	23657;29127	RACGAP1;SLC7A11
GO:1902373	negative regulation of mRNA catabolic process	http://amigo.geneontology.org/amigo/term/GO:1902373	43	2	0.614065	3.25699	0.125447	0.699306	6556;25819	NOCT;SLC11A1
GO:0002474	antigen processing and presentation of peptide antigen via MHC class I	http://amigo.geneontology.org/amigo/term/GO:0002474	43	2	0.614065	3.25699	0.125447	0.699306	948;2207	CD36;FCER1G
GO:0001754	eye photoreceptor cell differentiation	http://amigo.geneontology.org/amigo/term/GO:0001754	43	2	0.614065	3.25699	0.125447	0.699306	4308;7287	TRPM1;TULP1
GO:0030260	entry into host cell	http://amigo.geneontology.org/amigo/term/GO:0030260	134	4	1.9136	2.0903	0.125511	0.699306	942;1508;3356;3576	CD86;CTSB;CXCL8;HTR2A
GO:0044409	entry into host	http://amigo.geneontology.org/amigo/term/GO:0044409	134	4	1.9136	2.0903	0.125511	0.699306	942;1508;3356;3576	CD86;CTSB;CXCL8;HTR2A
GO:0051806	entry into cell of other organism involved in symbiotic interaction	http://amigo.geneontology.org/amigo/term/GO:0051806	134	4	1.9136	2.0903	0.125511	0.699306	942;1508;3356;3576	CD86;CTSB;CXCL8;HTR2A
GO:0051828	entry into other organism involved in symbiotic interaction	http://amigo.geneontology.org/amigo/term/GO:0051828	134	4	1.9136	2.0903	0.125511	0.699306	942;1508;3356;3576	CD86;CTSB;CXCL8;HTR2A
GO:0050707	regulation of cytokine secretion	http://amigo.geneontology.org/amigo/term/GO:0050707	185	5	2.64191	1.89257	0.126042	0.70187	335;4321;7850;26253;64109	APOA1;CLEC4E;CRLF2;IL1R2;MMP12
GO:0062013	positive regulation of small molecule metabolic process	http://amigo.geneontology.org/amigo/term/GO:0062013	135	4	1.92788	2.07482	0.127987	0.711506	3356;3479;9370;9619	ABCG1;ADIPOQ;HTR2A;IGF1
GO:0008584	male gonad development	http://amigo.geneontology.org/amigo/term/GO:0008584	135	4	1.92788	2.07482	0.127987	0.711506	269;2626;3624;3815	AMHR2;GATA4;INHBA;KIT
GO:0044344	cellular response to fibroblast growth factor stimulus	http://amigo.geneontology.org/amigo/term/GO:0044344	135	4	1.92788	2.07482	0.127987	0.711506	3576;5015;9365;79801	CXCL8;KL;OTX2;SHCBP1
GO:1901136	carbohydrate derivative catabolic process	http://amigo.geneontology.org/amigo/term/GO:1901136	186	5	2.65619	1.8824	0.128116	0.71169	176;1118;3161;4321;51733	ACAN;CHIT1;HMMR;MMP12;UPB1
GO:0051149	positive regulation of muscle cell differentiation	http://amigo.geneontology.org/amigo/term/GO:0051149	87	3	1.24241	2.41466	0.128163	0.71169	963;3479;3815	CD53;IGF1;KIT
GO:0050798	activated T cell proliferation	http://amigo.geneontology.org/amigo/term/GO:0050798	44	2	0.628345	3.18296	0.13024	0.713466	3479;3606	IGF1;IL18
GO:0014075	response to amine	http://amigo.geneontology.org/amigo/term/GO:0014075	44	2	0.628345	3.18296	0.13024	0.713466	135;5153	ADORA2A;PDE1B
GO:0035850	epithelial cell differentiation involved in kidney development	http://amigo.geneontology.org/amigo/term/GO:0035850	44	2	0.628345	3.18296	0.13024	0.713466	7849;9370	ADIPOQ;PAX8
GO:0030811	regulation of nucleotide catabolic process	http://amigo.geneontology.org/amigo/term/GO:0030811	44	2	0.628345	3.18296	0.13024	0.713466	3356;3479	HTR2A;IGF1
GO:0046850	regulation of bone remodeling	http://amigo.geneontology.org/amigo/term/GO:0046850	44	2	0.628345	3.18296	0.13024	0.713466	6696;81501	DCSTAMP;SPP1
GO:0002437	inflammatory response to antigenic stimulus	http://amigo.geneontology.org/amigo/term/GO:0002437	44	2	0.628345	3.18296	0.13024	0.713466	2207;3568	FCER1G;IL5RA
GO:0044060	regulation of endocrine process	http://amigo.geneontology.org/amigo/term/GO:0044060	44	2	0.628345	3.18296	0.13024	0.713466	3624;6863	INHBA;TAC1
GO:0042461	photoreceptor cell development	http://amigo.geneontology.org/amigo/term/GO:0042461	44	2	0.628345	3.18296	0.13024	0.713466	4308;7287	TRPM1;TULP1
GO:0031952	regulation of protein autophosphorylation	http://amigo.geneontology.org/amigo/term/GO:0031952	44	2	0.628345	3.18296	0.13024	0.713466	9370;10457	ADIPOQ;GPNMB
GO:0097190	apoptotic signaling pathway	http://amigo.geneontology.org/amigo/term/GO:0097190	582	12	8.31129	1.44382	0.130257	0.713466	135;1545;1687;2243;2244;2266;3479;3624;4118;4803;5025;6279	ADORA2A;CYP1B1;FGA;FGB;FGG;GSDME;IGF1;INHBA;MAL;NGF;P2RX4;S100A8
GO:0042737	drug catabolic process	http://amigo.geneontology.org/amigo/term/GO:0042737	136	4	1.94216	2.05957	0.130483	0.713466	1118;6531;55821;259307	ALLC;CHIT1;IL4I1;SLC6A3
GO:0046546	development of primary male sexual characteristics	http://amigo.geneontology.org/amigo/term/GO:0046546	136	4	1.94216	2.05957	0.130483	0.713466	269;2626;3624;3815	AMHR2;GATA4;INHBA;KIT
GO:0060249	anatomical structure homeostasis	http://amigo.geneontology.org/amigo/term/GO:0060249	408	9	5.82647	1.54467	0.131209	0.713466	1513;3988;5025;5570;6696;7287;29887;81501;143689	CTSK;DCSTAMP;LIPA;P2RX4;PIWIL4;PKIB;SNX10;SPP1;TULP1
GO:0040017	positive regulation of locomotion	http://amigo.geneontology.org/amigo/term/GO:0040017	524	11	7.48302	1.46999	0.131299	0.713466	728;1235;3479;3576;3627;3815;5025;6863;10457;54437;64805	C5AR1;CCR6;CXCL10;CXCL8;GPNMB;IGF1;KIT;P2RX4;P2RY12;SEMA5B;TAC1
GO:1901617	organic hydroxy compound biosynthetic process	http://amigo.geneontology.org/amigo/term/GO:1901617	241	6	3.44162	1.74337	0.131839	0.713466	335;348;6531;9619;23657;55331	ABCG1;ACER3;APOA1;APOE;SLC6A3;SLC7A11
GO:0055067	monovalent inorganic cation homeostasis	http://amigo.geneontology.org/amigo/term/GO:0055067	137	4	1.95644	2.04453	0.132999	0.713466	135;6556;6863;245972	ADORA2A;ATP6V0D2;SLC11A1;TAC1
GO:0008286	insulin receptor signaling pathway	http://amigo.geneontology.org/amigo/term/GO:0008286	137	4	1.95644	2.04453	0.132999	0.713466	3645;9365;51237;245972	ATP6V0D2;INSRR;KL;MZB1
GO:0010466	negative regulation of peptidase activity	http://amigo.geneontology.org/amigo/term/GO:0010466	242	6	3.4559	1.73616	0.133686	0.713466	135;332;1476;4803;5265;647174	ADORA2A;BIRC5;CSTB;NGF;SERPINA1;SERPINE3
GO:1900272	negative regulation of long-term synaptic potentiation	http://amigo.geneontology.org/amigo/term/GO:1900272	10	1	0.142806	7.00252	0.134003	0.713466	348	APOE
GO:0030259	lipid glycosylation	http://amigo.geneontology.org/amigo/term/GO:0030259	10	1	0.142806	7.00252	0.134003	0.713466	6484	ST3GAL4
GO:0002887	negative regulation of myeloid leukocyte mediated immunity	http://amigo.geneontology.org/amigo/term/GO:0002887	10	1	0.142806	7.00252	0.134003	0.713466	8832	CD84
GO:0014877	response to muscle inactivity involved in regulation of muscle adaptation	http://amigo.geneontology.org/amigo/term/GO:0014877	10	1	0.142806	7.00252	0.134003	0.713466	6331	SCN5A
GO:0014894	response to denervation involved in regulation of muscle adaptation	http://amigo.geneontology.org/amigo/term/GO:0014894	10	1	0.142806	7.00252	0.134003	0.713466	6331	SCN5A
GO:0007440	foregut morphogenesis	http://amigo.geneontology.org/amigo/term/GO:0007440	10	1	0.142806	7.00252	0.134003	0.713466	2626	GATA4
GO:0042748	circadian sleep/wake cycle, non-REM sleep	http://amigo.geneontology.org/amigo/term/GO:0042748	10	1	0.142806	7.00252	0.134003	0.713466	2691	GHRH
GO:0007191	adenylate cyclase-activating dopamine receptor signaling pathway	http://amigo.geneontology.org/amigo/term/GO:0007191	10	1	0.142806	7.00252	0.134003	0.713466	5731	PTGER1
GO:0045741	positive regulation of epidermal growth factor-activated receptor activity	http://amigo.geneontology.org/amigo/term/GO:0045741	10	1	0.142806	7.00252	0.134003	0.713466	653361	NCF1
GO:0010739	positive regulation of protein kinase A signaling	http://amigo.geneontology.org/amigo/term/GO:0010739	10	1	0.142806	7.00252	0.134003	0.713466	9370	ADIPOQ
GO:0090193	positive regulation of glomerulus development	http://amigo.geneontology.org/amigo/term/GO:0090193	10	1	0.142806	7.00252	0.134003	0.713466	9370	ADIPOQ
GO:0032070	regulation of deoxyribonuclease activity	http://amigo.geneontology.org/amigo/term/GO:0032070	10	1	0.142806	7.00252	0.134003	0.713466	3001	GZMA
[truncated: 817 more rows]

## Sheet: GO Molecular Function
geneSet	description	link	size	overlap	expect	enrichmentRatio	pValue	FDR	overlapId	userId
[truncated: 225 more rows]

## Sheet: GO Cellular Component
geneSet	description	link	size	overlap	expect	enrichmentRatio	pValue	FDR	overlapId	userId
[truncated: 250 more rows]

[truncated: 1 more sheets: KEGG]
