# Supplementary material for: Comparative transcriptomics in human COPD reveals dysregulated genes uniquely expressed in ferrets
Source: Respir Res. 2022 Oct 10;23:277. doi: 10.1186/s12931-022-02198-0 (PMC9552453; doi:10.1186/s12931-022-02198-0)
Supplement: Supplementary file 5 — Additional file 5: Table S4. Complete list (52) of DEGs in common between ferret, mice, and human transcriptome. [file 12931_2022_2198_MOESM5_ESM.xlsx]

## Sheet: FERRET, MOUSE, HUMAN
FERRET	log2FoldChange	pvalue	padj	MOUSE	logFC	P.Value	adj.P.Val	HUMAN	wilcox.pvalue	FoldChange	wilcox.pvalue.ubc	FoldChange.ubc	FDR.wilcox.ubc	wilcox.pvalue.grng	FoldChange.grng	FDR.wilcox.grng
ABCG1	1.05005	6.24832e-13	9.01621e-11	ABCG1	0.369673	7.67582e-05	0.000953479	ABCG1	3.88e-09	1.23182	0.0213577	1.13132	0.0429239	0.000345371	1.38926	0.00530062
ALOX5	1.02094	1.35827e-07	7.83983e-06	ALOX5	0.50795	3.66445e-08	1.95641e-06	ALOX5	9.94e-12	1.73101	0.0022445	1.28136	0.00859149	0.000371641	1.75773	0.00537129
APOE	1.05492	6.06423e-09	4.47339e-07	APOE	0.736834	4.37124e-10	4.91578e-08	APOE	3.34e-09	2.17805	0.0255167	1.36406	0.0489234	0.00200392	2.25493	0.0146454
ATP6V0D2	3.98556	2.70134e-29	3.41823e-26	ATP6V0D2	1.03622	1.11093e-06	3.18256e-05	ATP6V0D2	7.64e-16	5.88936	4.58e-07	3.57364	4.08e-05	5.09e-05	3.27184	0.00207993
BLVRA	1.0255	6.85409e-16	1.44551e-13	BLVRA	0.433551	8.24012e-08	3.82045e-06	BLVRA	8.95e-08	1.25975	0.107587	1.0898	0.14863	0.000161447	1.36428	0.00402842
CCNB2	1.33176	1.06307e-05	0.000389477	CCNB2	0.407701	0.00354878	0.0203549	CCNB2	4.58e-08	1.69323	0.0130271	1.24952	0.0297353	0.13782	1.27932	0.249969
CD180	1.62642	1.44122e-27	1.1854e-24	CD180	0.391206	0.00442372	0.0241795	CD180	1.66e-08	1.58617	0.219212	1.14402	0.268638	0.0748544	1.27037	0.161916
CD53	1.13027	3.25435e-20	1.01008e-17	CD53	0.575081	1.49837e-06	3.93033e-05	CD53	2.08e-09	1.2693	0.014776	1.09369	0.0326185	0.00413197	1.22587	0.0221218
CD68	1.74611	4.95735e-22	2.39848e-19	CD68	1.7505	4.27161e-14	2.77895e-11	CD68	7.47e-11	1.84011	0.00402859	1.30797	0.0128683	0.000399716	1.75354	0.0056257
CD84	2.2243	4.63638e-56	3.81342e-52	CD84	1.39858	2.10692e-13	1.01237e-10	CD84	2.14e-09	1.40002	0.319834	1.09024	0.368678	0.000312251	1.33523	0.00508276
CD86	1.11094	9.72071e-16	1.97414e-13	CD86	1.18109	1.56619e-09	1.36828e-07	CD86	6.29e-14	1.75574	0.000109657	1.38373	0.0010942	0.00870747	1.47631	0.0369265
CTSB	1.82904	1.32473e-20	4.63656e-18	CTSB	0.613298	1.21708e-11	2.47417e-09	CTSB	1.56e-11	1.55093	0.0148013	1.18044	0.0326296	0.000923705	1.47056	0.00896717
CTSS	1.23931	4.99129e-20	1.5205e-17	CTSS	0.595233	1.82296e-07	7.34656e-06	CTSS	2.24e-08	1.30094	0.00532634	1.08844	0.0157494	0.000806993	1.2988	0.00825695
CTSZ	1.18195	1.1471e-15	2.3012e-13	CTSZ	1.08972	2.75831e-14	2.08272e-11	CTSZ	5.38e-08	1.32482	0.0310415	1.11937	0.056428	0.00337162	1.46791	0.0196505
CYBB	1.66197	1.19883e-13	1.93341e-11	CYBB	0.607338	5.37189e-05	0.000716095	CYBB	2.08e-15	2.32967	8.7e-06	1.60316	0.000257344	0.000174604	1.82166	0.00402842
CYP1A1	-1.01244	0.00130446	0.0210583	CYP1A1	-0.480072	0.000649616	0.00532049	CYP1A1	2.43e-14	2.33569	0.000640844	1.87795	0.00362609	0.0538877	1.21499	0.127894
CYP1B1	2.33029	5.85043e-48	2.40599e-44	CYP1B1	0.887348	9.3347e-11	1.28152e-08	CYP1B1	1.14e-19	4.52613	3.33e-10	2.38476	1.67e-07	0.00281249	1.61726	0.017739
FCER1G	1.14894	1.08e-12	1.4805e-10	FCER1G	0.799181	7.1414e-12	1.67759e-09	FCER1G	7.51e-13	1.28983	0.00986855	1.09027	0.0244664	0.00208139	1.18285	0.0149688
FGA	2.79216	1.79202e-07	1.01302e-05	FGA	0.784251	9.40652e-05	0.00113253	FGA	1.41e-12	5.68089	4.77e-05	3.24701	0.000659239	0.000703777	3.14271	0.00774154
FGG	2.62673	3.21841e-07	1.77066e-05	FGG	0.830396	0.000205846	0.00214384	FGG	4.74e-14	9.50695	0.000124125	2.60188	0.00119419	0.0010641	2.53958	0.0097471
GNA15	1.00346	1.70462e-13	2.59639e-11	GNA15	0.412526	1.33524e-06	3.6285e-05	GNA15	6.16e-08	1.41929	0.47978	1.03376	0.521352	0.00365367	1.28665	0.0205608
GPNMB	3.08158	3.69747e-15	6.75815e-13	GPNMB	2.39302	1.20808e-13	6.72136e-11	GPNMB	3.55e-11	1.35823	0.0022323	1.11157	0.00859149	0.00622491	1.28087	0.0287023
GRN	1.08803	7.73079e-21	2.82603e-18	GRN	0.619459	2.10039e-12	5.69315e-10	GRN	4.9e-10	1.39179	0.00532634	1.16612	0.0157494	0.00160065	1.4226	0.0126134
HMMR	1.22135	4.86913e-12	5.87634e-10	HMMR	0.283053	0.00547414	0.0286083	HMMR	1.01e-06	1.58545	0.0385567	1.28497	0.0665248	0.162754	1.09589	0.281113
IGSF6	1.13972	2.64245e-25	1.88992e-22	IGSF6	0.373501	0.00189661	0.0124066	IGSF6	5.24e-14	1.96495	1.32e-05	1.45197	0.000318541	0.000345371	1.60825	0.00530062
INHBA	2.6028	3.38752e-24	1.99017e-21	INHBA	1.01679	8.99351e-09	6.29605e-07	INHBA	2.9e-10	1.66486	0.000964889	1.54636	0.00471187	0.0658972	1.25934	0.147696
KMO	1.44345	1.43441e-13	2.26885e-11	KMO	0.480588	0.000154941	0.00171686	KMO	1.81e-13	1.87535	1.17e-06	1.59899	6.95e-05	0.000276376	1.7053	0.00476343
LITAF	1.25163	3.88883e-17	9.6926e-15	LITAF	0.429185	1.49367e-05	0.000260937	LITAF	7.65e-10	1.25675	0.148097	1.06407	0.192467	0.122858	1.11912	0.22915
MARCO	-1.30904	1.53419e-13	2.38089e-11	MARCO	2.2934	1.66346e-13	8.79224e-11	MARCO	5.78e-11	1.58325	0.0101835	1.28416	0.0249673	0.000992908	1.96759	0.00935714
MMP12	2.69414	3.69286e-14	6.19872e-12	MMP12	3.77171	4.55541e-15	5.03819e-12	MMP12	1.28e-13	3.94625	5.65e-05	2.77774	0.000739861	0.061769	1.59719	0.141481
MS4A7	1.24885	5.20242e-24	2.85266e-21	MS4A7	1.587	4.51265e-13	1.98764e-10	MS4A7	2.74e-10	1.38171	2.83e-06	1.29316	0.000115604	0.00120389	1.58317	0.0106305
MSR1	2.06874	1.95006e-21	7.46012e-19	MSR1	1.20485	0.000212825	0.00220315	MSR1	4.05e-11	1.70989	3.77e-05	1.45387	0.000578467	0.00017114	1.67591	0.00402842
NCF1	1.03636	2.35309e-06	0.000101864	NCF1	0.605169	7.05349e-07	2.23241e-05	NCF1	1.85e-08	1.68059	0.00546305	1.26194	0.0160067	0.000753789	1.78337	0.00791355
NCF2	1.3056	1.96751e-13	2.96931e-11	NCF2	0.523014	4.28743e-07	1.46675e-05	NCF2	1.13e-15	1.67168	0.00285703	1.19703	0.0100857	0.00105544	1.53571	0.00971913
NEK6	1.22387	2.36678e-22	1.1798e-19	NEK6	0.708444	5.95032e-08	2.93929e-06	NEK6	1.27e-16	2.04769	7.83e-06	1.3668	0.000244969	0.000656787	1.3913	0.00742745
P2RX4	1.04292	3.09424e-24	1.88519e-21	P2RX4	0.304911	3.68165e-05	0.000536803	P2RX4	3.39e-10	1.36034	0.584874	1.03929	0.619267	0.023488	1.23332	0.0704859
PADI2	1.21271	3.27574e-07	1.79023e-05	PADI2	0.158028	0.0148737	0.0598286	PADI2	2.08e-11	2.01724	0.0124102	1.28175	0.0286764	0.0508153	1.35999	0.122313
PDE1B	2.10919	5.44659e-11	5.635e-09	PDE1B	0.379429	4.78095e-07	1.59935e-05	PDE1B	1.26e-06	1.34083	0.243768	1.08403	0.292286	0.357146	1.07795	0.494451
PKIB	1.52747	2.38667e-15	4.41132e-13	PKIB	0.647648	1.81056e-05	0.000302361	PKIB	2.13e-12	1.83636	0.0390926	1.24815	0.0672335	0.357146	1.1478	0.494451
PLD3	1.29529	2.54891e-28	2.6206e-25	PLD3	1.22555	8.27306e-17	4.37273e-13	PLD3	1.17e-07	1.32397	0.0470687	1.13219	0.0777961	0.00155839	1.47273	0.0123712
SAMSN1	1.12647	1.98985e-09	1.66158e-07	SAMSN1	0.660421	1.17803e-06	3.31197e-05	SAMSN1	4.83e-08	1.54266	0.0299271	1.17774	0.0549828	0.613557	1.01128	0.72702
SLC11A1	1.74373	3.12418e-20	9.88321e-18	SLC11A1	1.13395	2.93486e-10	3.5255e-08	SLC11A1	1.46e-10	1.79	0.0290796	1.21995	0.0537714	0.0120105	1.57785	0.0449123
SLC15A3	1.26801	7.11419e-21	2.65974e-18	SLC15A3	0.923719	7.70846e-13	2.80987e-10	SLC15A3	2.2e-12	1.55192	0.0082076	1.21428	0.0214543	0.00182693	1.43532	0.0139201
SLC16A6	2.05956	1.84494e-12	2.42794e-10	SLC16A6	0.91903	1.44541e-09	1.28364e-07	SLC16A6	5.05e-10	1.50227	0.000203273	1.51032	0.00164044	0.00574694	1.38043	0.0271988
SLC7A11	3.38885	2.08948e-17	5.37061e-15	SLC7A11	1.86618	4.23566e-12	1.09208e-09	SLC7A11	1.13e-09	1.70783	0.00767575	1.39618	0.0204623	0.0153743	1.35939	0.0529599
SNX10	1.1136	4.7931e-10	4.40483e-08	SNX10	0.398399	2.16319e-07	8.31529e-06	SNX10	1.11e-07	1.53745	0.0415174	1.15425	0.0704637	0.00486276	1.50887	0.0243743
SPP1	2.83896	6.04049e-12	7.12873e-10	SPP1	1.01393	6.2942e-08	3.06721e-06	SPP1	5.99e-09	3.2866	0.00866158	1.8206	0.0222795	0.563623	0.865065	0.691231
TNFAIP8L2	1.00687	1.30308e-11	1.4682e-09	TNFAIP8L2	0.521648	1.43612e-05	0.000253021	TNFAIP8L2	8.32e-10	1.39999	0.0132286	1.1428	0.0300475	0.000371641	1.60079	0.00537129
TREM2	3.04649	4.62712e-10	4.27619e-08	TREM2	1.49987	8.80311e-08	4.04598e-06	TREM2	4.39e-16	3.344	1.57e-06	1.74045	8.74e-05	2.08e-05	2.15624	0.0017496
TRPV2	1.02399	3.15777e-07	1.74313e-05	TRPV2	0.699306	5.12882e-10	5.64758e-08	TRPV2	3.95e-12	1.48032	0.000248471	1.23704	0.00188873	0.000558686	1.38561	0.00682063
TYROBP	1.56656	3.37443e-25	2.31289e-22	TYROBP	0.769253	3.37558e-08	1.84887e-06	TYROBP	7.77e-12	1.37461	0.00119487	1.14394	0.00544707	1.09e-05	1.45744	0.0013063
UCHL1	3.23106	1.8827e-22	9.67825e-20	UCHL1	0.514984	6.04554e-07	1.94247e-05	UCHL1	6.11e-11	2.08464	0.00119905	1.54632	0.00545069	0.0319308	1.28357	0.0883194
